# Supplementary material for: A human skeletal muscle interactome centered on proteins involved in muscular dystrophies: LGMD interactome
Source: Skelet Muscle. 2013 Feb 15;3:3. doi: 10.1186/2044-5040-3-3 (PMC3610214; doi:10.1186/2044-5040-3-3)
Supplement: Additional file 1: Table S1 — Comprehensive list of PPI of the LGMD-centered network. Column A: Bait gene symbol; Column B: GI number of reference for bait sequence (the name of the protein is indicated in Table S1) Additional file 2: Table S2; Columns C-D: HUGO Gene Nomenclature Committee (HGNC) and Uniprot identifiers for the bait (mapped by DAVID); Column E: Prey gene symbol; Column F: GI number of reference for prey sequence; Column G: Genbank notes for prey protein; Columns H-I: HGNC and Uniprot identifiers for the prey (mapped by DAVID); Column J: PBS category (A to E) for the Y2H PPI; Column K: PPI belonging to the HC network (Y=yes); Column L: Reciprocal hits in our experiment (Y=yes); Column M: Pubmed ID for previously described PPI in mammals; Column N: PPI experimentally validated by immunoprecipitation (IP_pos), co-localisation assays (Coloc_pos) or proximity ligation assays (Duolink_pos). The negative results are also indicated (_neg), Columns O-Q: GO annotation for pairs of proteins sharing a BP, CC and MF cluster, respectively; Column R: Shared NMD associated with the prey protein; Column S: OMIM of the associated NMD. [file 2044-5040-3-3-S1.xls]

## Sheet: Table S2
Supplementary Table 1: Comprehensive list of PPI of the LGMD-centered network
Column A: Bait gene symbol; Column B: GI number of reference for bait sequence (the name of the protein is indicated in Table S1); Columns C-D: HUGO Gene Nomenclature Committee (HGNC) and Uniprot identifiers for the bait (mapped by DAVID); Column E: Prey gene symbol; Column F: GI number of reference for prey sequence; Column G: Genbank notes for prey protein; Columns H-I: HGNC and Uniprot identif…
CDS1 - Official Gene Symbol	CDS1 - Gi number	CDS1 - HGNC Identifier (mapped by DAVID)	CDS1 - Uniprot Accession (mapped by DAVID)	CDS2 - Official Gene Symbol	CDS2 -Gi Number	CDS2 - Genbank Notes	CDS2 - HGNC Identifier (mapped by DAVID)	CDS2 - Uniprot Accession (mapped by DAVID)	PBS Category	HC	Reciprocal Hit	Previously Reported in Mammals (PMID)	Experimental Validation	Shared GO BP	Shared GO MF	Shared GO CC	Corresponding Reported NMD	OMIM of Reported NMD
ABI1	33879342	HGNC:11320	Q8IZP0	HNRNPK	14165436	Homo sapiens heterogeneous nuclear ribonucleoprotein K (HNRPK), transcript variant 3, mRNA	HGNC:5044	P61978	A	Y
ABI1	33879342	HGNC:11320	Q8IZP0	KIAA0408	59806362	Homo sapiens KIAA0408 (KIAA0408), mRNA	HGNC:21636	Q6ZU52	A	Y
ABI1	33879342	HGNC:11320	Q8IZP0	MRFAP1	50505696	Homo sapiens full-length cDNA clone CS0DF036YD18 of Fetal brain	HGNC:24549	Q9Y605	A	Y
ABI1	33879342	HGNC:11320	Q8IZP0	SRP68	24497619	Homo sapiens signal recognition particle 68kDa (SRP68), mRNA	HGNC:11302	Q9UHB9	A	Y						GO:0043232~intracellular non-membrane-bounded organelle
ABI1	33879342	HGNC:11320	Q8IZP0	SYNE2	118918406	Homo sapiens spectrin repeat containing, nuclear envelope 2 (SYNE2), transcript variant 5, mRNA	HGNC:17084	Q8WXH0	A	Y					GO:0008092~cytoskeletal protein binding	GO:0044459~plasma membrane part GO:0043232~intracellular non-membrane-bounded organelle GO:0005856~cytoskeleton	Emery-Dreifuss muscular dystrophy 5, autosomal dominant	612999
ABI1	33879342	HGNC:11320	Q8IZP0	MRFAP1L1	10834727	Homo sapiens PP784 mRNA, complete cds. ; Homo sapiens hypothetical protein MGC9651 (MGC9651), mRNA	HGNC:28796	Q96HT8	B	Y
ABI1	33879342	HGNC:11320	Q8IZP0	DST	34577048	Homo sapiens bullous pemphigoid antigen 1, 230/240kDa (BPAG1), transcript variant 1eA, mRNA	HGNC:1090	Q03001	D	Y				GO:0007166~cell surface receptor linked signal transduction	GO:0008092~cytoskeletal protein binding	GO:0044459~plasma membrane part GO:0043232~intracellular non-membrane-bounded organelle GO:0005856~cytoskeleton GO:0030054~cell junction
ABI1	33879342	HGNC:11320	Q8IZP0	FILIP1	46852180	Homo sapiens filamin A interacting protein 1 (FILIP1), mRNA	HGNC:21015	Q7Z7B0	D
ABI1	33879342	HGNC:11320	Q8IZP0	KIF11	13699823	Homo sapiens kinesin family member 11 (KIF11), mRNA ; Homo sapiens kinesin-like 1 (KNSL1), mRNA	HGNC:6388	P52732	D							GO:0043232~intracellular non-membrane-bounded organelle GO:0005856~cytoskeleton
ABI1	33879342	HGNC:11320	Q8IZP0	KTN1	33620774	Homo sapiens kinectin 1 (kinesin receptor) (KTN1), mRNA	HGNC:6467	Q86UP2	D	Y			IP_pos			GO:0044459~plasma membrane part GO:0005624~membrane fraction GO:0005626~insoluble fraction
ABI1	33879342	HGNC:11320	Q8IZP0	NAV3	120953250	Homo sapiens neuron navigator 3 (NAV3), mRNA	HGNC:15998	Q8IVL0	D
ABI1	33879342	HGNC:11320	Q8IZP0	RABGEF1	7657495	Homo sapiens RAB guanine nucleotide exchange factor (GEF) 1 (RABGEF1), mRNA ; Homo sapiens putative Rab5 GDP/GTP exchange factor homologue (RABEX5), mRNA	HGNC:17676	Q9UJ41	D
ABI1	33879342	HGNC:11320	Q8IZP0	SORBS1	78000162	Homo sapiens sorbin and SH3 domain containing 1 (SORBS1), transcript variant 3, mRNA	HGNC:14565	Q9BX66	D	Y				GO:0007166~cell surface receptor linked signal transduction	GO:0008092~cytoskeletal protein binding	GO:0005829~cytosol GO:0044459~plasma membrane part GO:0043232~intracellular non-membrane-bounded organelle GO:0005856~cytoskeleton GO:0030054~cell junction
ABI1	33879342	HGNC:11320	Q8IZP0	USP11	75992939	Homo sapiens ubiquitin specific peptidase 11 (USP11), mRNA	HGNC:12609	P51784	D
ABI1	33879342	HGNC:11320	Q8IZP0	TLN1	16753232	Homo sapiens talin 1 (TLN1), mRNA	HGNC:11845	Q9Y490	E	Y					GO:0008092~cytoskeletal protein binding	GO:0005829~cytosol GO:0044459~plasma membrane part GO:0043232~intracellular non-membrane-bounded organelle GO:0005856~cytoskeleton GO:0030054~cell junction
ACO1	17390224	HGNC:117	P21399	PXN	4506344	Homo sapiens paxillin (PXN), mRNA	HGNC:9718	P49023	B	Y						GO:0046914~transition metal ion binding
ACO1	17390224	HGNC:117	P21399	CCDC69	45935390	Homo sapiens DKFZP434C171 protein (DKFZP434C171), mRNA	HGNC:24487	A6NI79	C	Y
ACO1	17390224	HGNC:117	P21399	CLTC	115527063	Homo sapiens clathrin, heavy chain (Hc) (CLTC), mRNA	HGNC:2092	Q00610	C	Y
ACO1	17390224	HGNC:117	P21399	MYBPC1	46049118	Homo sapiens myosin binding protein C, slow type (MYBPC1), transcript variant 3, mRNA	HGNC:7549	Q00872	C	Y
ACO1	17390224	HGNC:117	P21399	NEB	115527119	Homo sapiens nebulin (NEB), mRNA	HGNC:7720	P20929	D	Y			Duolink_pos				Nemaline myopathy 2, autosomal recessive	256030
ACO1	17390224	HGNC:117	P21399	PDE4DIP	50658072	Homo sapiens phosphodiesterase 4D interacting protein (myomegalin) (PDE4DIP), transcript variant 1, mRNA	HGNC:15580	Q5VU43	D
ACO1	17390224	HGNC:117	P21399	RNF41	37588857	Homo sapiens ring finger protein 41 (RNF41), transcript variant 1, mRNA	HGNC:18401	Q9H4P4	D							GO:0046914~transition metal ion binding
ACO1	17390224	HGNC:117	P21399	SPTB	67782318	Homo sapiens spectrin, beta, erythrocytic (includes spherocytosis, clinical type I) (SPTB), transcript variant 2, mRNA	HGNC:11274	P11277	D
ACO1	17390224	HGNC:117	P21399	XIRP1	40255271	Homo sapiens cardiomyopathy associated 1 (CMYA1), mRNA	HGNC:14301	Q702N8	D
ACO1	17390224	HGNC:117	P21399	ZFHX3	118498344	Homo sapiens AT-binding transcription factor 1 (ATBF1), mRNA	HGNC:777	Q15911	D							GO:0046914~transition metal ion binding
ACO1	17390224	HGNC:117	P21399	COL3A1	110224482	Homo sapiens collagen, type III, alpha 1 (Ehlers-Danlos syndrome type IV, autosomal dominant) (COL3A1), mRNA	HGNC:2201	P02461	E
AKTIP	33876026	HGNC:16710	Q9H8T0	HOOK3	33356164	Homo sapiens hook homolog 3 (Drosophila) (HOOK3), mRNA	HGNC:23576	Q86VS8	A	Y		18799622		GO:0046907~intracellular transport GO:0015031~protein transport GO:0016197~endosome transport GO:0007034~vacuolar transport GO:0007040~lysosome organization GO:0045022~early endosome to late endosome transportGO:0007041~lysosomal transport GO:0008333~endosome to lysosome transport GO:0007032~endosome organization		GO:0005774~vacuolar membrane GO:0070695~FHF complex GO:0030897~HOPS complex
AKTIP	33876026	HGNC:16710	Q9H8T0	MAP3K7	21735560	Homo sapiens mitogen-activated protein kinase kinase kinase 7 (MAP3K7), transcript variant A, mRNA	HGNC:6859	O43318	A	Y
AKTIP	33876026	HGNC:16710	Q9H8T0	PDE4DIP	50658072	Homo sapiens phosphodiesterase 4D interacting protein (myomegalin) (PDE4DIP), transcript variant 1, mRNA	HGNC:15580	Q5VU43	A	Y
AKTIP	33876026	HGNC:16710	Q9H8T0	DMXL2	119120893	Homo sapiens Dmx-like 2 (DMXL2), mRNA	HGNC:2938	Q8TDJ6	B	Y
AKTIP	33876026	HGNC:16710	Q9H8T0	RASGRF2	38373676	Homo sapiens guanine nucleotide-releasing factor 2 (specific for crk proto-oncogene) (GRF2), transcript variant 2, mRNA	HGNC:9876	O14827	B	Y
AKTIP	33876026	HGNC:16710	Q9H8T0	ACTN2	178053	Homo sapiens actinin, alpha 2 (ACTN2), mRNA; Chromosome 1q42-q43.	HGNC:164	P35609	D	Y							Cardiomyopathy, dilated, 1AA	612158
AKTIP	33876026	HGNC:16710	Q9H8T0	C5orf42	38604072	Homo sapiens hypothetical protein FLJ13231 (FLJ13231), mRNA	HGNC:25801	Q9H799	D
AKTIP	33876026	HGNC:16710	Q9H8T0	CAB39	7706481	Homo sapiens calcium binding protein 39 (CAB39), mRNA ; Homo sapiens MO25 protein (MO25), mRNA	HGNC:20292	Q9Y376	D
AKTIP	33876026	HGNC:16710	Q9H8T0	FLRT3	37181756	Homo sapiens clone DNA81757 FLRT3 (UNQ856) mRNA, complete cds.	HGNC:3762	Q9NZU0	D
AKTIP	33876026	HGNC:16710	Q9H8T0	HOOK2	7019410	Homo sapiens hook homolog 2 (Drosophila) (HOOK2), mRNA ; Homo sapiens hook2 protein (HOOK2), mRNA	HGNC:19885	Q96ED9	D	Y		16189514		GO:0046907~intracellular transport GO:0016197~endosome transport GO:0007034~vacuolar transport GO:0007040~lysosome organization GO:0045022~early endosome to late endosome transport GO:0007041~lysosomal transport GO:0008333~endosome to lysosome transport GO:0007032~endosome organization		GO:0005774~vacuolar membrane GO:0070695~FHF complex GO:0030897~HOPS complex
AKTIP	33876026	HGNC:16710	Q9H8T0	KIF16B	41327690	Homo sapiens chromosome 20 open reading frame 23 (C20orf23), mRNA	HGNC:15869	Q96L93	D
AKTIP	33876026	HGNC:16710	Q9H8T0	MYH8	4505300	Homo sapiens myosin, heavy polypeptide 8, skeletal muscle, perinatal (MYH8), mRNA	HGNC:7578	P13535	D
AKTIP	33876026	HGNC:16710	Q9H8T0	NEB	115527119	Homo sapiens nebulin (NEB), mRNA	HGNC:7720	P20929	D	Y							Nemaline myopathy 2, autosomal recessive	256030
AKTIP	33876026	HGNC:16710	Q9H8T0	PAM	21070981	Homo sapiens peptidylglycine alpha-amidating monooxygenase (PAM), transcript variant 4, mRNA	HGNC:8596	P19021	D
AKTIP	33876026	HGNC:16710	Q9H8T0	PGM5	68299819	Homo sapiens phosphoglucomutase 5 (PGM5), mRNA	HGNC:8908	Q15124	D
AKTIP	33876026	HGNC:16710	Q9H8T0	PHF20L1	111120330	Homo sapiens PHD finger protein 20-like 1 (PHF20L1), transcript variant 1, mRNA	HGNC:24280	A8MW92	D
AKTIP	33876026	HGNC:16710	Q9H8T0	SENP1	45505133	Homo sapiens SUMO1/sentrin specific peptidase 1 (SENP1), mRNA	HGNC:17927	Q9P0U3	D
AKTIP	33876026	HGNC:16710	Q9H8T0	UPF2	18375674	Homo sapiens UPF2 regulator of nonsense transcripts homolog (yeast) (UPF2), transcript variant 2, mRNA ; Homo sapiens regulator of nonsense transcripts 2 (RENT2), transcript variant 2, mRNA	HGNC:17854	Q9HAU5	D	Y				GO:0046907~intracellular transport GO:0015031~protein transport
AKTIP	33876026	HGNC:16710	Q9H8T0	ZNF638	53733626	Homo sapiens zinc finger protein 638, mRNA (cDNA clone MGC:90196 IMAGE:5540321), complete cds	HGNC:17894	Q14966	D
AKTIP	33876026	HGNC:16710	Q9H8T0	IQGAP1	57242794	Homo sapiens IQ motif containing GTPase activating protein 1 (IQGAP1), mRNA	HGNC:6110	P46940	E
AMOT	63252911	HGNC:17810	Q4VCS5	MYBPC1	46049118	Homo sapiens myosin binding protein C, slow type (MYBPC1), transcript variant 3, mRNA	HGNC:7549	Q00872	A	Y						GO:0043232~intracellular non-membrane-bounded organelle GO:0044430~cytoskeletal part GO:0015629~actin cytoskeleton
AMOT	63252911	HGNC:17810	Q4VCS5	MYBPC2	55956911	Homo sapiens myosin binding protein C, fast type (MYBPC2), mRNA	HGNC:7550	Q14324	A	Y						GO:0043232~intracellular non-membrane-bounded organelle GO:0044430~cytoskeletal part GO:0015629~actin cytoskeleton
AMOT	63252911	HGNC:17810	Q4VCS5	PIK3C2A	4505798	Homo sapiens phosphoinositide-3-kinase, class 2, alpha polypeptide (PIK3C2A), mRNA	HGNC:8971	O00443	A	Y						GO:0005886~plasma membrane
AMOT	63252911	HGNC:17810	Q4VCS5	THRA	537519	Homo sapiens triiodothyronine receptor (THRA1, ear1) mRNA, complete cds. ; Homo sapiens nuclear receptor subfamily 1, group D, member 1 (NR1D1), mRNA	HGNC:11796	P10827	A	Y
AMOT	63252911	HGNC:17810	Q4VCS5	TTN	110349718	Homo sapiens titin (TTN), transcript variant N2-A, mRNA	HGNC:12403	Q8WZ42	A	Y				GO:0007010~cytoskeleton organization GO:0030036~actin cytoskeleton organization GO:0030029~actin filament-based process		GO:0043232~intracellular non-membrane-bounded organelle GO:0044430~cytoskeletal part GO:0015629~actin cytoskeleton	Cardiomyopathy, dilated, 1G-Cardiomyopathy, familial hypertrophic, 9 -Muscular dystrophy, limb-girdle, type 2J -Myopathy, early-onset, with fatal cardiomyopathy -Myopathy, proximal, with early respiratory muscle involvement-Tibial muscular dystrophy, tardive	604145 -613765 -608807 -611705 -603689 -600334
AMOT	63252911	HGNC:17810	Q4VCS5	SOCS6	118402588	Homo sapiens suppressor of cytokine signaling 6 (SOCS6), mRNA	HGNC:16833	O14544	B	Y
AMOT	63252911	HGNC:17810	Q4VCS5	MYOM3	40255105	Homo sapiens myomesin family, member 3 (MYOM3), mRNA	HGNC:26679	Q5VTT5	C	Y
AMOT	63252911	HGNC:17810	Q4VCS5	SMC1A	30581134	Homo sapiens SMC1 structural maintenance of chromosomes 1-like 1 (yeast) (SMC1L1), mRNA	HGNC:11111	Q14683	C	Y				GO:0007010~cytoskeleton organization GO:0030036~actin cytoskeleton organization GO:0030029~actin filament-based process		GO:0043232~intracellular non-membrane-bounded organelle
AMOT	63252911	HGNC:17810	Q4VCS5	FRMD4A	116063561	Homo sapiens FERM domain containing 4A (FRMD4A), mRNA	HGNC:25491	Q9P2Q2	D							GO:0043232~intracellular non-membrane-bounded organelle GO:0005856~cytoskeleton
AMOT	63252911	HGNC:17810	Q4VCS5	IQGAP1	57242794	Homo sapiens IQ motif containing GTPase activating protein 1 (IQGAP1), mRNA	HGNC:6110	P46940	D							GO:0043232~intracellular non-membrane-bounded organelle GO:0044430~cytoskeletal part GO:0015629~actin cytoskeleton GO:0031252~cell leading edge GO:0042995~cell projection GO:0005886~plasma membrane
AMOT	63252911	HGNC:17810	Q4VCS5	MYOM1	46249363	Homo sapiens myomesin 1 (skelemin) 185kDa (MYOM1), mRNA	HGNC:7613	P52179	D							GO:0043232~intracellular non-membrane-bounded organelle GO:0044430~cytoskeletal part GO:0015629~actin cytoskeleton
AMOT	63252911	HGNC:17810	Q4VCS5	NF2	32967259	Homo sapiens neurofibromin 2 (bilateral acoustic neuroma) (NF2), transcript variant 5, mRNA	HGNC:7773	P35240	D	Y		19615732		GO:0007010~cytoskeleton organization GO:0030036~actin cytoskeleton organization GO:0030029~actin filament-based process		GO:0043232~intracellular non-membrane-bounded organelle GO:0005856~cytoskeleton GO:0031252~cell leading edge GO:0042995~cell projection GO:0005886~plasma membrane
AMOT	63252911	HGNC:17810	Q4VCS5	RRAD	33871575	Homo sapiens Ras-related associated with diabetes, mRNA (cDNA clone MGC:12812 IMAGE:4299345), complete cds	HGNC:10446	P55042	D							GO:0005886~plasma membrane
AMOT	63252911	HGNC:17810	Q4VCS5	C1orf216	22748804	Homo sapiens hypothetical protein FLJ38984 (FLJ38984), mRNA ; Homo sapiens cDNA FLJ38984 fis, clone NT2RI2005579.	HGNC:26800	Q8TAB5	E
ANKRD1	38327521	HGNC:15819	Q15327	DST	34577048	Homo sapiens bullous pemphigoid antigen 1, 230/240kDa (BPAG1), transcript variant 1eA, mRNA	HGNC:1090	Q03001	A	Y
ANKRD1	38327521	HGNC:15819	Q15327	MYBPC1	46049118	Homo sapiens myosin binding protein C, slow type (MYBPC1), transcript variant 3, mRNA	HGNC:7549	Q00872	A	Y						GO:0043292~contractile fiber GO:0030016~myofibril
ANKRD1	38327521	HGNC:15819	Q15327	MYL1	115527084	Homo sapiens myosin, light chain 1, alkali; skeletal, fast (MYL1), transcript variant 1f, mRNA	HGNC:7582	P05976	A	Y						GO:0030017~sarcomere GO:0044449~contractile fiber part GO:0044449~contractile fiber part GO:0030016~myofibril
ANKRD1	38327521	HGNC:15819	Q15327	TTN	110349718	Homo sapiens titin (TTN), transcript variant N2-A, mRNA	HGNC:12403	Q8WZ42	A	Y		1458319				GO:0030017~sarcomere GO:0044449~contractile fiber part GO:0030016~myofibril	Cardiomyopathy, dilated, 1G-Cardiomyopathy, familial hypertrophic, 9 -Muscular dystrophy, limb-girdle, type 2J -Myopathy, early-onset, with fatal cardiomyopathy -Myopathy, proximal, with early respiratory muscle involvement-Tibial muscular dystrophy, tardive	604145 -613765 -608807 -611705 -603689 -600334
ANKRD1	38327521	HGNC:15819	Q15327	REPS1	39645197	Homo sapiens RALBP1 associated Eps domain containing 1, mRNA (cDNA clone MGC:16228 IMAGE:3677286), complete cds	HGNC:15578	Q96D71	B	Y
ANKRD1	38327521	HGNC:15819	Q15327	ARHGDIB	404044	Homo sapiens GDP-dissociation inhibitor protein (Ly-GDI) mRNA, complete cds. ; Homo sapiens Rho GDP dissociation inhibitor (GDI) beta (ARHGDIB), mRNA	HGNC:679	P52566	C	Y
ANKRD1	38327521	HGNC:15819	Q15327	MYOM2	31418211	Homo sapiens myomesin (M-protein) 2, 165kDa, mRNA (cDNA clone MGC:54260 IMAGE:6205359), complete cds	HGNC:7614	P54296	C	Y
ANKRD1	38327521	HGNC:15819	Q15327	TULP3	42544229	Homo sapiens tubby like protein 3 (TULP3), mRNA	HGNC:12425	O75386	C	Y
ANKRD1	38327521	HGNC:15819	Q15327	C6orf203	24475976	Homo sapiens chromosome 6 open reading frame 203 (C6orf203), mRNA	HGNC:17971	Q9P0P8	D
ANKRD1	38327521	HGNC:15819	Q15327	LMOD2	113419772	PREDICTED: Homo sapiens similar to leiomodin 2 (cardiac) (LOC442721), mRNA	HGNC:6648	Q6P5Q4	D
ANKRD1	38327521	HGNC:15819	Q15327	LRPPRC	31621305	Homo sapiens leucine-rich PPR-motif containing (LRPPRC), mRNA	HGNC:15714	P42704	D	Y						GO:0031974~membrane-enclosed lumen GO:0043233~organelle lumen GO:0070013~intracellular organelle lumen	Leigh syndrome, French-Canadian type	220111
ANKRD1	38327521	HGNC:15819	Q15327	OS9	63252864	Homo sapiens amplified in osteosarcoma (OS9), transcript variant 1, mRNA	HGNC:16994	Q13438	D							GO:0031974~membrane-enclosed lumen GO:0043233~organelle lumen GO:0070013~intracellular organelle lumen
ANKRD1	38327521	HGNC:15819	Q15327	PHF11	94681068	Homo sapiens PHD finger protein 11 (PHF11), transcript variant 2, mRNA	HGNC:17024	Q9UIL8	D
ANKRD1	38327521	HGNC:15819	Q15327	REPS2	125625325	Homo sapiens RALBP1 associated Eps domain containing 2 (REPS2), transcript variant 1, mRNA	HGNC:9963	Q8NFH8	D
ANKRD28	68131556	HGNC:29024	O15084	ABCF2	27881504	Homo sapiens ATP-binding cassette, sub-family F (GCN20), member 2 (ABCF2), nuclear gene encoding mitochondrial protein, transcript variant 2, mRNA	HGNC:71	Q9UG63	A	Y
ANKRD28	68131556	HGNC:29024	O15084	ANKRD26	7662473	Homo sapiens ankyrin repeat domain 26 (ANKRD26), mRNA ; Homo sapiens KIAA1074 protein (KIAA1074), mRNA	HGNC:29186	Q9UPS8	A	Y
ANKRD28	68131556	HGNC:29024	O15084	EEF1G	83656774	Homo sapiens eukaryotic translation elongation factor 1 gamma (EEF1G), mRNA	HGNC:3213	P26641	A	Y
ANKRD28	68131556	HGNC:29024	O15084	HNRNPK	14165436	Homo sapiens heterogeneous nuclear ribonucleoprotein K (HNRPK), transcript variant 3, mRNA	HGNC:5044	P61978	A	Y						GO:0070013~intracellular organelle lumenGO:0005654~nucleoplasm
ANKRD28	68131556	HGNC:29024	O15084	HNRNPR	14141188	Homo sapiens heterogeneous nuclear ribonucleoprotein R (HNRPR), mRNA	HGNC:5047	O43390	A	Y						GO:0070013~intracellular organelle lumen GO:0005654~nucleoplasm
ANKRD28	68131556	HGNC:29024	O15084	NOTCH2	24041034	Homo sapiens Notch homolog 2 (Drosophila) (NOTCH2), mRNA AF308601.1 GI:11275977	HGNC:7882	Q04721	A	Y
ANKRD28	68131556	HGNC:29024	O15084	NOTCH3	4557798	Homo sapiens Notch homolog 3 (Drosophila) (NOTCH3), mRNA	HGNC:7883	Q9UM47	A	Y
ANKRD28	68131556	HGNC:29024	O15084	RNF11	34452682	Homo sapiens ring finger protein 11 (RNF11), mRNA	HGNC:10056	Q9Y3C5	A	Y
ANKRD28	68131556	HGNC:29024	O15084	TNKS	87239980	Homo sapiens tankyrase, TRF1-interacting ankyrin-related ADP-ribose polymerase (TNKS), mRNA	HGNC:11941	O95271	A	Y
ANKRD28	68131556	HGNC:29024	O15084	TNKS2	21361945	Homo sapiens tankyrase, TRF1-interacting ankyrin-related ADP-ribose polymerase 2 (TNKS2), mRNA	HGNC:15677	Q9H2K2	A	Y
ANKRD28	68131556	HGNC:29024	O15084	ANKRD28	68131556	Homo sapiens ankyrin repeat domain 28 (ANKRD28), mRNA	HGNC:29024	O15084	B	Y
ANKRD28	68131556	HGNC:29024	O15084	BCL3	20336471	Homo sapiens B-cell CLL/lymphoma 3 (BCL3), mRNA	HGNC:998	P20749	B	Y
ANKRD28	68131556	HGNC:29024	O15084	CD164	34222157	Homo sapiens CD164 antigen, sialomucin (CD164), mRNA	HGNC:1632	Q04900	B	Y
ANKRD28	68131556	HGNC:29024	O15084	UACA	59850761	Homo sapiens uveal autoantigen with coiled-coil domains and ankyrin repeats (UACA), transcript variant 1, mRNA	HGNC:15947	Q9BZF9	B	Y
ANKRD28	68131556	HGNC:29024	O15084	ANKFY1	110815812	Homo sapiens ankyrin repeat and FYVE domain containing 1 (ANKFY1), transcript variant 1, mRNA	HGNC:20763	Q9P2R3	C	Y
ANKRD28	68131556	HGNC:29024	O15084	ANKRD50	62988327	Homo sapiens ankyrin repeat domain 50 (ANKRD50), mRNA	HGNC:29223	Q9ULJ7	C	Y
ANKRD28	68131556	HGNC:29024	O15084	EHMT2	18426878	Homo sapiens HLA-B associated transcript 8 (BAT8), transcript variant NG36/G9a-SPI, mRNA	HGNC:14129	Q96KQ7	C	Y
ANKRD28	68131556	HGNC:29024	O15084	MYOM1	46249363	Homo sapiens myomesin 1 (skelemin) 185kDa (MYOM1), mRNA	HGNC:7613	P52179	C	Y
ANKRD28	68131556	HGNC:29024	O15084	TGS1	15077007	Homo sapiens nuclear receptor coactivator 6 interacting protein (NCOA6IP), mRNA	HGNC:17843	Q96RS0	C	Y						GO:0070013~intracellular organelle lumen GO:0005654~nucleoplasm
ANKRD28	68131556	HGNC:29024	O15084	ANK2	52426734	Homo sapiens ankyrin 2, neuronal (ANK2), transcript variant 1, mRNA	HGNC:493	Q01484	D	Y							Cardiac arrhythmia, ankyrin-B-related;Long QT syndrome-4	600919-613688
ANKRD28	68131556	HGNC:29024	O15084	ANK3	32967600	Homo sapiens ankyrin 3, node of Ranvier (ankyrin G) (ANK3), transcript variant 1, mRNA	HGNC:494	Q12955	D
ANKRD28	68131556	HGNC:29024	O15084	ANKHD1	308044520	Homo sapiens MASK-4E-BP3 alternate reading frame gene (MASK-BP3), mRNA	HGNC:24714	Q8IWZ3	D
ANKRD28	68131556	HGNC:29024	O15084	ASB2	22208962	Homo sapiens ankyrin repeat and SOCS box-containing 2 (ASB2), mRNA	HGNC:16012	Q96Q27	D
ANKRD28	68131556	HGNC:29024	O15084	CSE1L	29029558	Homo sapiens CSE1 chromosome segregation 1-like (yeast) (CSE1L), transcript variant 1, mRNA	HGNC:2431	P55060	D
ANKRD28	68131556	HGNC:29024	O15084	GIT1	41393572	Homo sapiens G protein-coupled receptor kinase-interactor 1 (GIT1), mRNA	HGNC:4272	Q9Y2X7	D
ANKRD28	68131556	HGNC:29024	O15084	NFKB1	34577121	Homo sapiens nuclear factor of kappa light polypeptide gene enhancer in B-cells 1 (p105) (NFKB1), mRNA	HGNC:7794	P19838	D							GO:0070013~intracellular organelle lumen GO:0005654~nucleoplasm
ANKRD28	68131556	HGNC:29024	O15084	PEX5	694004	Homo sapiens peroxisomal targeting signal receptor 1 (PXR1) mRNA, complete cds. ; Homo sapiens peroxisome receptor 1 (PXR1), mRNA	HGNC:9719	P50542	D							GO:0070013~intracellular organelle lumen
ANKRD28	68131556	HGNC:29024	O15084	RIOK1	23510355	Homo sapiens AD034 protein (AD034), transcript variant 1, mRNA	HGNC:18656	Q9BRS2	D
ANKRD28	68131556	HGNC:29024	O15084	ROCK2	41872582	Homo sapiens Rho-associated, coiled-coil containing protein kinase 2 (ROCK2), mRNA	HGNC:10252	O75116	D
ANKRD28	68131556	HGNC:29024	O15084	SOS1	15529995	Homo sapiens son of sevenless homolog 1 (Drosophila) (SOS1), mRNA Human guanine nucleotide exchange factor mRNA, complete cds.	HGNC:11187	Q07889	D
ANKRD28	68131556	HGNC:29024	O15084	STRADB	21359970	Homo sapiens amyotrophic lateral sclerosis 2 (juvenile) chromosome region, candidate 2 (ALS2CR2), mRNA ; Homo sapiens cDNA FLJ14731 fis, clone NT2RP3001938, weakly similar to SPORULATION-SPECIFIC PROTEIN 1 (EC 2.7.1.-).	HGNC:13205	Q9C0K7	D
ANKRD28	68131556	HGNC:29024	O15084	TTN var novex 3	110349720	Homo sapiens titin (TTN), transcript variant novex-3, mRNA	HGNC:12403	Q8WZ42	D	Y							Cardiomyopathy, dilated, 1G-Cardiomyopathy, familial hypertrophic, 9 -Muscular dystrophy, limb-girdle, type 2J -Myopathy, early-onset, with fatal cardiomyopathy -Myopathy, proximal, with early respiratory muscle involvement-Tibial muscular dystrophy, tardive	604145 -613765 -608807 -611705 -603689 -600334
APPL1	34192027	HGNC:24035	Q9UKG1	ACTN2	178053	Homo sapiens actinin, alpha 2 (ACTN2), mRNA; Chromosome 1q42-q43.	HGNC:164	P35609	A	Y			Duolink_pos			GO:0031988~membrane-bounded vesicle GO:0031981~nuclear lumen	Cardiomyopathy, dilated, 1AA	612158
APPL1	34192027	HGNC:24035	Q9UKG1	ANKRD1	38327521	Homo sapiens ankyrin repeat domain 1 (cardiac muscle) (ANKRD1), mRNA	HGNC:15819	Q15327	A	Y						GO:0031981~nuclear lumen GO:0044451~nucleoplasm part
APPL1	34192027	HGNC:24035	Q9UKG1	ATP2A1	47132613	Homo sapiens ATPase, Ca++ transporting, cardiac muscle, fast twitch 1 (ATP2A1), transcript variant a, mRNA	HGNC:811	O14983	A	Y						GO:0005624~membrane fraction GO:0005792~microsome GO:0031090~organelle membrane GO:0012505~endomembrane system	Brody myopathy	601003
APPL1	34192027	HGNC:24035	Q9UKG1	DST	34577048	Homo sapiens bullous pemphigoid antigen 1, 230/240kDa (BPAG1), transcript variant 1eA, mRNA	HGNC:1090	Q03001	A	Y			Duolink_pos			GO:0031988~membrane-bounded vesicle
APPL1	34192027	HGNC:24035	Q9UKG1	SYNE2	118918406	Homo sapiens spectrin repeat containing, nuclear envelope 2 (SYNE2), transcript variant 5, mRNA	HGNC:17084	Q8WXH0	A	Y			Duolink_pos			GO:0031090~organelle membrane GO:0012505~endomembrane system	Emery-Dreifuss muscular dystrophy 5, autosomal dominant	612999
APPL1	34192027	HGNC:24035	Q9UKG1	BIN1	4757748	Homo sapiens bridging integrator 1 (BIN1), transcript variant 8, mRNA	HGNC:1052	O00499	B	Y					GO:0019899~enzyme binding	GO:0031988~membrane-bounded vesicle	Myopathy, centronuclear, autosomal recessive	255200
APPL1	34192027	HGNC:24035	Q9UKG1	HSPB1	15126734	Homo sapiens heat shock 27kDa protein 1, mRNA (cDNA clone MGC:21487 IMAGE:3862626), complete cds	HGNC:5246	P04792	B	Y						GO:0005626~insoluble fraction	Charcot-Marie-Tooth disease, axonal, type 2F-Neuropathy, distal hereditary motor, type IIB	606595-608634
APPL1	34192027	HGNC:24035	Q9UKG1	KIAA1737	32307174	Homo sapiens KIAA1737 (KIAA1737), mRNA	HGNC:20365	Q9C0C6	B	Y
APPL1	34192027	HGNC:24035	Q9UKG1	DACT1	118498369	Homo sapiens dapper, antagonist of beta-catenin, homolog 1 (Xenopus laevis) (DACT1), transcript variant 1, mRNA	HGNC:17748	Q9NYF0	C	Y
APPL1	34192027	HGNC:24035	Q9UKG1	DNM2	56549124	Homo sapiens dynamin 2 (DNM2), transcript variant 4, mRNA	HGNC:2974	P50570	C	Y					GO:0019899~enzyme binding		Charcot-Marie-Tooth disease, axonal, type 2M-Charcot-Marie-Tooth disease, dominant intermediate B -Myopathy, centronuclear	606482-606482 -160150
APPL1	34192027	HGNC:24035	Q9UKG1	GPC3	5360213	Homo sapiens glypican 3 (GPC3), mRNA ; H.sapiens mRNA for MXR7	HGNC:4451	P51654	C	Y
APPL1	34192027	HGNC:24035	Q9UKG1	LUC7L	41393553	Homo sapiens LUC7-like (S. cerevisiae) (LUC7L), transcript variant 2, mRNA	HGNC:6723	Q9NQ29	C	Y
APPL1	34192027	HGNC:24035	Q9UKG1	MYCBP2	126116564	Homo sapiens MYC binding protein 2 (MYCBP2), mRNA	HGNC:23386	O75592	C	Y
APPL1	34192027	HGNC:24035	Q9UKG1	ACSL3	42794751	Homo sapiens acyl-CoA synthetase long-chain family member 3 (ACSL3), transcript variant 1, mRNA	HGNC:3570	O95573	D							GO:0005624~membrane fraction GO:0005792~microsome GO:0031090~organelle membrane
APPL1	34192027	HGNC:24035	Q9UKG1	AGL	116734859	Homo sapiens amylo-1, 6-glucosidase, 4-alpha-glucanotransferase (glycogen debranching enzyme, glycogen storage disease type III) (AGL), transcript variant 1, mRNA	HGNC:321	P35573	D	Y							Glycogen storage disease IIIa-Glycogen storage disease IIIb	232400-25290
APPL1	34192027	HGNC:24035	Q9UKG1	APPL2	82617617	Homo sapiens DIP13 beta (DIP13B), mRNA	HGNC:18242	Q8NEU8	D	Y		16189514				GO:0031090~organelle membrane GO:0031981~nuclear lumen GO:0044451~nucleoplasm part
APPL1	34192027	HGNC:24035	Q9UKG1	ARHGEF6	47078220	Homo sapiens Rac/Cdc42 guanine nucleotide exchange factor (GEF) 6 (ARHGEF6), mRNA	HGNC:685	Q15052	D
APPL1	34192027	HGNC:24035	Q9UKG1	ATP2A2	27886536	Homo sapiens ATPase, Ca++ transporting, cardiac muscle, slow twitch 2 (ATP2A2), transcript variant 2, mRNA	HGNC:812	P16615	D							GO:0005624~membrane fraction GO:0005792~microsome GO:0031090~organelle membrane GO:0012505~endomembrane system
APPL1	34192027	HGNC:24035	Q9UKG1	ATP2A3	28373104	Homo sapiens ATPase, Ca++ transporting, ubiquitous (ATP2A3), transcript variant 5, mRNA	HGNC:813	Q93084	D
APPL1	34192027	HGNC:24035	Q9UKG1	BEND5	13375806	Homo sapiens chromosome 1 open reading frame 165 (C1orf165), mRNA	HGNC:25668	Q7L4P6	D
APPL1	34192027	HGNC:24035	Q9UKG1	BTBD1	59814145	Homo sapiens BTB (POZ) domain containing 1 (BTBD1), transcript variant 2, mRNA	HGNC:1120	Q9H0C5	D
APPL1	34192027	HGNC:24035	Q9UKG1	CAMSAP1L1	44955928	Homo sapiens KIAA1078 protein (KIAA1078), mRNA	HGNC:29188	Q08AD1	D
APPL1	34192027	HGNC:24035	Q9UKG1	CDC37	30582430	Homo sapiens CDC37 cell division cycle 37 homolog (S. cerevisiae) mRNA, complete cds.	HGNC:1735	Q16543	D
APPL1	34192027	HGNC:24035	Q9UKG1	CTTNBP2	92091570	Homo sapiens cortactin binding protein 2 (CTTNBP2), mRNA	HGNC:15679	Q8WZ74	D	Y					GO:0019899~enzyme binding	GO:0005624~membrane fraction GO:0031090~organelle membrane GO:0012505~endomembrane system GO:0031988~membrane-bounded vesicle
APPL1	34192027	HGNC:24035	Q9UKG1	DIP2A	45827691	Homo sapiens chromosome 21 open reading frame 106 (C21orf106), transcript variant 1, mRNA	HGNC:17217	Q14689	D
APPL1	34192027	HGNC:24035	Q9UKG1	DTNA	42717996	Homo sapiens dystrobrevin, alpha (DTNA), transcript variant 5, mRNA	HGNC:3057	Q9Y4J8	D	Y						GO:0005624~membrane fraction GO:0005792~microsome	Left ventricular noncompaction 1, with or without congenital heart defects (HEREDITARY CARDIOMYOPATHY)	604169
APPL1	34192027	HGNC:24035	Q9UKG1	DUSP12	50500783	Homo sapiens full-length cDNA clone CS0DC011YK08 of Neuroblastoma Cot 25-normalized	HGNC:3067	Q9UNI6	D						GO:0019899~enzyme binding
APPL1	34192027	HGNC:24035	Q9UKG1	HECTD1	118498336	Homo sapiens HECT domain containing 1 (HECTD1), mRNA	HGNC:20157	Q9ULT8	D
APPL1	34192027	HGNC:24035	Q9UKG1	MYH3	98986452	Homo sapiens myosin, heavy polypeptide 3, skeletal muscle, embryonic (MYH3), mRNA	HGNC:7573	P11055	D	Y							Arthrogryposis, distal, type 2A Arthrogryposis, distal, type 2B	193700 601680
APPL1	34192027	HGNC:24035	Q9UKG1	OSBPL9	22547175	Homo sapiens oxysterol binding protein-like 9 (OSBPL9), transcript variant 7, mRNA	HGNC:16386	Q96SU4	D
APPL1	34192027	HGNC:24035	Q9UKG1	PCNT	81295808	Homo sapiens pericentrin (kendrin) (PCNT), mRNA	HGNC:16068	O95613	D
APPL1	34192027	HGNC:24035	Q9UKG1	PDE4DIP	50658072	Homo sapiens phosphodiesterase 4D interacting protein (myomegalin) (PDE4DIP), transcript variant 1, mRNA	HGNC:15580	Q5VU43	D
APPL1	34192027	HGNC:24035	Q9UKG1	PTPRM	18860903	Homo sapiens protein tyrosine phosphatase, receptor type, M (PTPRM), mRNA	HGNC:9675	P28827	D
APPL1	34192027	HGNC:24035	Q9UKG1	RBM22	8922327	Homo sapiens RNA binding motif protein 22 (RBM22), mRNA	HGNC:25503	Q9NW64	D							GO:0031981~nuclear lumen
APPL1	34192027	HGNC:24035	Q9UKG1	RPA3	52851430	Homo sapiens replication protein A3, 14kDa (RPA3), mRNA	HGNC:10291	P35244	D							GO:0031981~nuclear lumen GO:0005654~nucleoplasm
APPL1	34192027	HGNC:24035	Q9UKG1	RPS11	113424022	PREDICTED: Homo sapiens similar to ribosomal protein S11 (LOC731649), mRNA	HGNC:10384	P62280	D
APPL1	34192027	HGNC:24035	Q9UKG1	SMARCC1	109731272	Homo sapiens SWI/SNF related, matrix associated, actin dependent regulator of chromatin, subfamily c, member 1, mRNA (cDNA clone MGC:142025 IMAGE:8322517), complete cds	HGNC:11104	Q92922	D							GO:0031981~nuclear lumen GO:0005654~nucleoplasm
APPL1	34192027	HGNC:24035	Q9UKG1	SMARCC2	21237807	Homo sapiens SWI/SNF related, matrix associated, actin dependent regulator of chromatin, subfamily c, member 2 (SMARCC2), transcript variant 2, mRNA	HGNC:11105	Q8TAQ2	D							GO:0031981~nuclear lumenGO:0044451~nucleoplasm part
APPL1	34192027	HGNC:24035	Q9UKG1	SPG20	40806197	Homo sapiens spastic paraplegia 20, spartin (Troyer syndrome) (SPG20), mRNA	HGNC:18514	Q8N0X7	D	Y							Troyer syndrome	275900
APPL1	34192027	HGNC:24035	Q9UKG1	TIAM2	73695941	Homo sapiens T-cell lymphoma invasion and metastasis 2 (TIAM2), transcript variant 1, mRNA	HGNC:11806	Q8IVF5	D							GO:0005624~membrane fraction
APPL1	34192027	HGNC:24035	Q9UKG1	TRAF3IP1	20070261	Homo sapiens microtubule-interacting protein that associates with TRAF3 (MIP-T3), mRNA ; Homo sapiens TNF receptor-associated factor 3 interacting protein 1 (TRAF3IP1), mRNA	HGNC:17861	Q8TDR0	D
APPL1	34192027	HGNC:24035	Q9UKG1	TRIM24	47419908	Homo sapiens transcriptional intermediary factor 1 (TIF1), transcript variant 2, mRNA	HGNC:11812	O15164	D						GO:0019899~enzyme binding
APPL1	34192027	HGNC:24035	Q9UKG1	TRIM27	115387097	Homo sapiens tripartite motif-containing 27 (TRIM27), mRNA	HGNC:9975	P14373	D							GO:0005624~membrane fraction GO:0031090~organelle membraneGO:0012505~endomembrane system GO:0031981~nuclear lumen GO:0005654~nucleoplasm
APPL1	34192027	HGNC:24035	Q9UKG1	TRIM3	32454736	Homo sapiens tripartite motif-containing 3 (TRIM3), transcript variant 2, mRNA	HGNC:10064	O75382	D
APPL1	34192027	HGNC:24035	Q9UKG1	FTH1	32442331	Homo sapiens proliferation-inducing protein 15 mRNA, complete cds	HGNC:3976	P02794	E						GO:0019899~enzyme binding
APPL1	34192027	HGNC:24035	Q9UKG1	PSMD7	34335279	Homo sapiens proteasome (prosome, macropain) 26S subunit, non-ATPase, 7 (Mov34 homolog) (PSMD7), mRNA	HGNC:9565	P51665	E
ASH2L	34193485	HGNC:744	Q9UBL3	ANKRD1	38327521	Homo sapiens ankyrin repeat domain 1 (cardiac muscle) (ANKRD1), mRNA	HGNC:15819	Q15327	A	Y						GO:0044451~nucleoplasm part
ASH2L	34193485	HGNC:744	Q9UBL3	DPY30	59710088	Homo sapiens dpy-30-like protein (LOC84661), mRNA	HGNC:24590	Q9C005	A	Y		16189514
ASH2L	34193485	HGNC:744	Q9UBL3	MYBPC1	46049118	Homo sapiens myosin binding protein C, slow type (MYBPC1), transcript variant 3, mRNA	HGNC:7549	Q00872	A	Y
ASH2L	34193485	HGNC:744	Q9UBL3	RBBP5	53759147	Homo sapiens retinoblastoma binding protein 5 (RBBP5), mRNA	HGNC:9888	Q15291	A	Y		12482968				GO:0044451~nucleoplasm part
ASH2L	34193485	HGNC:744	Q9UBL3	TTN	110349718	Homo sapiens titin (TTN), transcript variant N2-A, mRNA	HGNC:12403	Q8WZ42	A	Y					GO:0046872~metal ion binding		Cardiomyopathy, dilated, 1G-Cardiomyopathy, familial hypertrophic, 9 -Muscular dystrophy, limb-girdle, type 2J -Myopathy, early-onset, with fatal-cardiomyopathy -Myopathy, proximal, with early respiratory muscle involvement-Tibial muscular dystrophy, tardive	604145 -613765 -608807 -611705 -603689 -600334
ASH2L	34193485	HGNC:744	Q9UBL3	COPS6	38027945	Homo sapiens COP9 constitutive photomorphogenic homolog subunit 6 (Arabidopsis) (COPS6), mRNA	HGNC:21749	Q7L5N1	B	Y
ASH2L	34193485	HGNC:744	Q9UBL3	MKRN1	21359891	Homo sapiens makorin, ring finger protein, 1 (MKRN1), mRNA	HGNC:7112	Q9UHC7	B	Y					GO:0008270~zinc ion binding
ASH2L	34193485	HGNC:744	Q9UBL3	MYOM3	40255105	Homo sapiens myomesin family, member 3 (MYOM3), mRNA	HGNC:26679	Q5VTT5	C	Y
ASH2L	34193485	HGNC:744	Q9UBL3	ACTC1	46411161	Homo sapiens actin, alpha, cardiac muscle (ACTC), mRNA	HGNC:143	P68032	D	Y							Atrial septal defect 5- Cardiomyopathy, dilated, 1R-Cardiomyopathy, familial hypertrophic, 11-Left ventricular noncompaction 4	612794-613424-612098-613424
ASH2L	34193485	HGNC:744	Q9UBL3	ACTN2	178053	Homo sapiens actinin, alpha 2 (ACTN2), mRNA; Chromosome 1q42-q43.	HGNC:164	P35609	D	Y					GO:0046872~metal ion binding	GO:0031981~nuclear lumen	Cardiomyopathy, dilated, 1AA	612158
ASH2L	34193485	HGNC:744	Q9UBL3	CCNC	61676090	Homo sapiens cyclin C (CCNC), transcript variant 1, mRNA	HGNC:1581	P24863	D
ASH2L	34193485	HGNC:744	Q9UBL3	PTPN1	18104977	Homo sapiens protein tyrosine phosphatase, non-receptor type 1 (PTPN1), mRNA	HGNC:9642	P18031	D						GO:0008270~zinc ion binding
ASH2L	34193485	HGNC:744	Q9UBL3	ZNF521	113201773	Homo sapiens PAX5/ZNF521 fusion protein (PAX5/ZNF521 fusion) mRNA, complete cds.	HGNC:24605	Q96K83	E						GO:0008270~zinc ion binding
ATXN1	51479157	HGNC:10548	P54253	SETD6	13376287	Homo sapiens SET domain containing 6 (SETD6), mRNA	HGNC:26116	Q8TBK2	B	Y
ATXN1	51479157	HGNC:10548	P54253	HIVEP1	116805341	Homo sapiens human immunodeficiency virus type I enhancer binding protein 1 (HIVEP1), mRNA	HGNC:4920	P15822	D	Y		16713569
BIRC6	61744455	HGNC:13516	Q9NR09	GNB2L1	83641897	Homo sapiens guanine nucleotide binding protein (G protein), beta polypeptide 2-like 1 (GNB2L1), mRNA	HGNC:4399	P63244	A	Y
BIRC6	61744455	HGNC:13516	Q9NR09	MYOM1	46249363	Homo sapiens myomesin 1 (skelemin) 185kDa (MYOM1), mRNA	HGNC:7613	P52179	D
BIRC6	61744455	HGNC:13516	Q9NR09	MYOM2	31418211	Homo sapiens myomesin (M-protein) 2, 165kDa, mRNA (cDNA clone MGC:54260 IMAGE:6205359), complete cds	HGNC:7614	P54296	D
BIRC6	61744455	HGNC:13516	Q9NR09	SMC2	110347424	Homo sapiens structural maintenance of chromosomes 2 (SMC2), transcript variant 2, mRNA	HGNC:14011	O95347	D
BIRC6	61744455	HGNC:13516	Q9NR09	SPTBN1	112382251	Homo sapiens spectrin, beta, non-erythrocytic 1 (SPTBN1), transcript variant 2, mRNA	HGNC:11275	Q01082	D
BIRC6	61744455	HGNC:13516	Q9NR09	VCL	50593538	Homo sapiens vinculin (VCL), transcript variant 2, mRNA	HGNC:12665	P18206	D	Y							Cardiomyopathy, dilated, 1W-Cardiomyopathy, familial hypertrophic, 15	611407-613255
BIRC6	61744455	HGNC:13516	Q9NR09	CYTH3	33946275	Homo sapiens pleckstrin homology, Sec7 and coiled-coil domains 3 (PSCD3), mRNA	HGNC:9504	O43739	E
BIRC6	61744455	HGNC:13516	Q9NR09	NCOR1	22538460	Homo sapiens nuclear receptor co-repressor 1 (NCOR1), mRNA	HGNC:7672	O75376	E
C1QTNF9	31341752	HGNC:28732	P0C862	APPL1	34192027	Homo sapiens adaptor protein containing pH domain, PTB domain and leucine zipper motif 1, mRNA (cDNA clone MGC:33057 IMAGE:4829430), complete cds	HGNC:24035	Q9UKG1	A	Y
C1QTNF9	31341752	HGNC:28732	P0C862	DENND4A	125628676	Homo sapiens DENN/MADD domain containing 4A (DENND4A), mRNA	HGNC:24321	Q7Z401	A	Y
C1QTNF9	31341752	HGNC:28732	P0C862	MYBPC1	46049118	Homo sapiens myosin binding protein C, slow type (MYBPC1), transcript variant 3, mRNA	HGNC:7549	Q00872	A	Y
C1QTNF9	31341752	HGNC:28732	P0C862	MYOM1	46249363	Homo sapiens myomesin 1 (skelemin) 185kDa (MYOM1), mRNA	HGNC:7613	P52179	A	Y
C1QTNF9	31341752	HGNC:28732	P0C862	NAP1L1	33876637	Homo sapiens nucleosome assembly protein 1-like 1, transcript variant 1, mRNA (cDNA clone MGC:8688 IMAGE:2964631), complete cds	HGNC:7637	P55209	A	Y
C1QTNF9	31341752	HGNC:28732	P0C862	TTN	110349718	Homo sapiens titin (TTN), transcript variant N2-A, mRNA	HGNC:12403	Q8WZ42	A	Y							Cardiomyopathy, dilated, 1G Cardiomyopathy, familial hypertrophic, 9 Muscular dystrophy, limb-girdle, type 2J Myopathy, early-onset, with fatal cardiomyopathy Myopathy, proximal, with early respiratory muscle involvement Tibial muscular dystrophy, tardive	604145 613765 608807 611705 603689 600334
C1QTNF9	31341752	HGNC:28732	P0C862	DST	34577048	Homo sapiens bullous pemphigoid antigen 1, 230/240kDa (BPAG1), transcript variant 1eA, mRNA	HGNC:1090	Q03001	B	Y
C1QTNF9	31341752	HGNC:28732	P0C862	NDUFS1	33519474	Homo sapiens NADH dehydrogenase (ubiquinone) Fe-S protein 1, 75kDa (NADH-coenzyme Q reductase) (NDUFS1), nuclear gene encoding mitochondrial protein, mRNA	HGNC:7707	P28331	B	Y
C1QTNF9	31341752	HGNC:28732	P0C862	RDX	28436808	Homo sapiens radixin, mRNA (cDNA clone MGC:48283 IMAGE:5284438), complete cds	HGNC:9944	P35241	B	Y
C1QTNF9	31341752	HGNC:28732	P0C862	UTRN	110611227	Homo sapiens utrophin (homologous to dystrophin) (UTRN), mRNA	HGNC:12635	P46939	B	Y
C1QTNF9	31341752	HGNC:28732	P0C862	ACTC1	46411161	Homo sapiens actin, alpha, cardiac muscle (ACTC), mRNA	HGNC:143	P68032	C	Y							Atrial septal defect 5- Cardiomyopathy, dilated, 1R-Cardiomyopathy, familial hypertrophic, 11-Left ventricular noncompaction 4	612794-613424-612098-613424
C1QTNF9	31341752	HGNC:28732	P0C862	EIF4G2	34782923	Homo sapiens eukaryotic translation initiation factor 4 gamma, 2, mRNA (cDNA clone IMAGE:3919749), partial cds	HGNC:3297	P78344	C	Y
C1QTNF9	31341752	HGNC:28732	P0C862	LARP4B	57634535	Homo sapiens KIAA0217 (KIAA0217), mRNA	HGNC:28987	Q92615	C	Y
C1QTNF9	31341752	HGNC:28732	P0C862	ZNF407	7020314	Homo sapiens zinc finger protein 407 (ZNF407), mRNA ; Homo sapiens cDNA FLJ20307 fis, clone HEP07254.	HGNC:19904	Q9C0G0	C	Y
C1QTNF9	31341752	HGNC:28732	P0C862	ABTB2	21956638	Homo sapiens ankyrin repeat and BTB (POZ) domain containing 2 (ABTB2), mRNA	HGNC:23842	Q8N961	D
C1QTNF9	31341752	HGNC:28732	P0C862	AMPD1	4557310	Homo sapiens adenosine monophosphate deaminase 1 (isoform M) (AMPD1), mRNA	HGNC:468	P23109	D	Y							Myoadenylate deaminase deficiency	cf 102770
C1QTNF9	31341752	HGNC:28732	P0C862	GYG1	976399	Homo sapiens glycogenin mRNA, complete cds.	HGNC:4699	P46976	D	Y							Glycogen storage disease XV	613507
C1QTNF9	31341752	HGNC:28732	P0C862	HIPK3	114796629	Homo sapiens homeodomain interacting protein kinase 3 (HIPK3), transcript variant 3, mRNA	HGNC:4915	Q9H422	D
C1QTNF9	31341752	HGNC:28732	P0C862	INADL	112382256	Homo sapiens InaD-like (Drosophila) (INADL), mRNA	HGNC:28881	Q8NI35	D
C1QTNF9	31341752	HGNC:28732	P0C862	IPO7	5453997	Homo sapiens importin 7 (IPO7), mRNA ; Homo sapiens RAN binding protein 7 (RANBP7), mRNA; Homo sapiens similar to RAN binding protein 7 (H. sapiens) (LOC112696), mRNA	HGNC:9852	O95373	D
C1QTNF9	31341752	HGNC:28732	P0C862	PRKDC	31340617	Homo sapiens protein kinase, DNA-activated, catalytic polypeptide (PRKDC), mRNA ; Homo sapiens DNA-dependent protein kinase catalytic subunit (DNA-PKcs) mRNA, complete cds.	HGNC:9413	P78527	D
C1QTNF9	31341752	HGNC:28732	P0C862	PTRF	42734429	Homo sapiens polymerase I and transcript release factor (PTRF), mRNA	HGNC:9688	Q6NZI2	D
C1QTNF9	31341752	HGNC:28732	P0C862	RNF4	22658346	Homo sapiens, clone IMAGE:5277162, mRNA	HGNC:10067	P78317	D
C1QTNF9	31341752	HGNC:28732	P0C862	SH3GL1	42476326	Homo sapiens SH3-domain GRB2-like 1 (SH3GL1), mRNA	HGNC:10830	Q99961	D
C1QTNF9	31341752	HGNC:28732	P0C862	TLN2	22035664	Homo sapiens talin 2 (TLN2), mRNA	HGNC:15447	Q9Y4G6	D
C1QTNF9	31341752	HGNC:28732	P0C862	USP9X	88853063	Homo sapiens ubiquitin specific peptidase 9, X-linked (USP9X), transcript variant 4, mRNA	HGNC:12632	Q93008	D
C1QTNF9	31341752	HGNC:28732	P0C862	IPO5	51873051	Homo sapiens RAN binding protein 5 (RANBP5), mRNA	HGNC:6402	O00410	E
C1QTNF9	31341752	HGNC:28732	P0C862	LGALS3BP	6006016	Homo sapiens lectin, galactoside-binding, soluble, 3 binding protein (LGALS3BP), mRNA	HGNC:6564	Q08380	E
C1QTNF9	31341752	HGNC:28732	P0C862	UBE2I	35493970	Homo sapiens ubiquitin-conjugating enzyme E2I (UBC9 homolog, yeast) (UBE2I), transcript variant 1, mRNA	HGNC:12485	P63279	E
CAB39	7706481	HGNC:20292	Q9Y376	RSL1D1	118498358	Homo sapiens ribosomal L1 domain containing 1 (RSL1D1), mRNA	HGNC:24534	O76021	B	Y
CAB39	7706481	HGNC:20292	Q9Y376	IPO5	51873051	Homo sapiens RAN binding protein 5 (RANBP5), mRNA	HGNC:6402	O00410	C	Y
CAPN3	27765081	HGNC:1480	P20807	AMOT	63252911	Homo sapiens angiomotin (AMOT), mRNA	HGNC:17810	Q4VCS5	A	Y				GO:0007010~cytoskeleton organization GO:0030036~actin cytoskeleton organization GO:0030029~actin filament-based process
CAPN3	27765081	HGNC:1480	P20807	C1QTNF9	31341752	Homo sapiens hypothetical protein MGC48915 (MGC48915), mRNA	HGNC:28732	P0C862	A	Y
CAPN3	27765081	HGNC:1480	P20807	CMYA5	62241002	Homo sapiens cardiomyopathy associated 5 (CMYA5), mRNA	HGNC:14305	Q8N3K9	A	Y		20634290
CAPN3	27765081	HGNC:1480	P20807	FNDC3B	27477058	Homo sapiens FAD104 (FAD104), mRNA	HGNC:24670	Q53EP0	A	Y
CAPN3	27765081	HGNC:1480	P20807	MYBPC1	46049118	Homo sapiens myosin binding protein C, slow type (MYBPC1), transcript variant 3, mRNA	HGNC:7549	Q00872	A	Y
CAPN3	27765081	HGNC:1480	P20807	MYBPH	28277416	Homo sapiens myosin binding protein H, mRNA (cDNA clone MGC:50684 IMAGE:6176021), complete cds	HGNC:7552	Q13203	A	Y
CAPN3	27765081	HGNC:1480	P20807	TTN	110349718	Homo sapiens titin (TTN), transcript variant N2-A, mRNA	HGNC:12403	Q8WZ42	A	Y		8537379		GO:0007010~cytoskeleton organization GO:0010035~response to inorganic substance GO:0007517~muscle organ development GO:0030036~actin cytoskeleton GO:0030029~actin filament-based processorganization	GO:0046872~metal ion binding GO:0043169~cation binding GO:0005509~calcium ion binding		Cardiomyopathy, dilated, 1G Cardiomyopathy, familial hypertrophic, 9 Muscular dystrophy, limb-girdle, type 2J Myopathy, early-onset, with fatal cardiomyopathy Myopathy, proximal, with early respiratory muscle involvement Tibial muscular dystrophy, tardive	604145 613765 608807 611705 603689 600334
CAPN3	27765081	HGNC:1480	P20807	MMP2	11342665	Homo sapiens matrix metalloproteinase 2 (gelatinase A, 72kD gelatinase, 72kD type IV collagenase) (MMP2), mRNA	HGNC:7166	P08253	B	Y				GO:0006508~proteolysis	GO:0004175~endopeptidase activity GO:0070011~peptidase activity, acting on L-amino acid peptides GO:0008233~peptidase activity GO:0046872~metal ion binding GO:0043169~cation binding GO:0005509~calcium ion binding
CAPN3	27765081	HGNC:1480	P20807	RNF167	14149701	Homo sapiens ring finger protein 167 (RNF167), mRNA	HGNC:24544	Q9H6Y7	C	Y				GO:0006508~proteolysis	GO:0046872~metal ion binding GO:0043169~cation binding
CAPN3	27765081	HGNC:1480	P20807	COL12A1	93141048	Homo sapiens collagen, type XII, alpha 1 (COL12A1), transcript variant short, mRNA	HGNC:2188	Q99715	D
CAPN3	27765081	HGNC:1480	P20807	KTN1	33620774	Homo sapiens kinectin 1 (kinesin receptor) (KTN1), mRNA	HGNC:6467	Q86UP2	D
CAPN3	27765081	HGNC:1480	P20807	PPP1R3B	27696644	Homo sapiens protein phosphatase 1, regulatory (inhibitor) subunit 3B, mRNA (cDNA clone MGC:50661 IMAGE:6150188), complete cds	HGNC:14942	Q86XI6	D
CAPN3	27765081	HGNC:1480	P20807	PREPL	108860687	Homo sapiens prolyl endopeptidase-like (PREPL), transcript variant C, mRNA	HGNC:30228	Q4J6C6	D	Y				GO:0006508~proteolysis	GO:0004175~endopeptidase activity GO:0070011~peptidase activity, acting on L-amino acid peptides GO:0008233~peptidase activity
CAPN3	27765081	HGNC:1480	P20807	PRKD3	34783221	Homo sapiens protein kinase D3, mRNA (cDNA clone MGC:33062 IMAGE:5266769), complete cds	HGNC:9408	O94806	D						GO:0046872~metal ion binding GO:0043169~cation binding
CAPN3	27765081	HGNC:1480	P20807	PSMC3	133987588	Homo sapiens proteasome (prosome, macropain) 26S subunit, ATPase, 3 (PSMC3), mRNA	HGNC:9549	P17980	D	Y				GO:0006508~proteolysis
CAPN3	27765081	HGNC:1480	P20807	DLST	32307170	Homo sapiens dihydrolipoamide S-succinyltransferase (E2 component of 2-oxo-glutarate complex) (DLST), mRNA	HGNC:2911	P36957	E
CAPN3	27765081	HGNC:1480	P20807	PSMD1	25777599	Homo sapiens proteasome (prosome, macropain) 26S subunit, non-ATPase, 1 (PSMD1), mRNA	HGNC:9554	Q99460	E	Y				GO:0006508~proteolysis
CAPN3	27765081	HGNC:1480	P20807	WDR26	55743152	Homo sapiens WD repeat domain 26 (WDR26), mRNA	HGNC:21208	Q9H7D7	E
CAPN3 C129S	27765081	HGNC:1480	P20807	CRYAB	256398	Homo sapiens crystallin, alpha B (CRYAB), mRNA ; alpha B-crystallin=Rosenthal fiber component [human, glioma cell line, mRNA, 691 nt]	HGNC:2389	P02511	A	Y				GO:0007010~cytoskeleton organization GO:0010035~response to inorganic substance GO:0007517~muscle organ development			Cataract, posterior polar 2 Myopathy, myofibrillar, alpha-B crystallin-related Myopathy, myofibrillar, fatal infantile hypertrophy, alpha-B crystallin-related	613763 608810 613869
CAPN3 C129S	27765081	HGNC:1480	P20807	POMP	15680037	Homo sapiens chromosome 13 open reading frame 12, mRNA (cDNA clone MGC:22874 IMAGE:4045091), complete cds	HGNC:20330	Q9Y244	A	Y
CAPN3 C129S	27765081	HGNC:1480	P20807	TTN	110349718	Homo sapiens titin (TTN), transcript variant N2-A, mRNA	HGNC:12403	Q8WZ42	A	Y		8537379					Cardiomyopathy, dilated, 1G Cardiomyopathy, familial hypertrophic, 9 Muscular dystrophy, limb-girdle, type 2J Myopathy, early-onset, with fatal cardiomyopathy Myopathy, proximal, with early respiratory muscle involvement Tibial muscular dystrophy, tardive	604145 613765 608807 611705 603689 600334
CCT6A	76827910	HGNC:1620	P40227	MYBPC2	55956911	Homo sapiens myosin binding protein C, fast type (MYBPC2), mRNA	HGNC:7550	Q14324	A	Y
CCT6A	76827910	HGNC:1620	P40227	TTN	110349718	Homo sapiens titin (TTN), transcript variant N2-A, mRNA	HGNC:12403	Q8WZ42	A	Y							Cardiomyopathy, dilated, 1G Cardiomyopathy, familial hypertrophic, 9 Muscular dystrophy, limb-girdle, type 2J Myopathy, early-onset, with fatal cardiomyopathy Myopathy, proximal, with early respiratory muscle involvement Tibial muscular dystrophy, tardive	604145 613765 608807 611705 603689 600334
CCT6A	76827910	HGNC:1620	P40227	IMPA2	16877898	Homo sapiens inositol(myo)-1(or 4)-monophosphatase 2, mRNA (cDNA clone MGC:795 IMAGE:3345789), complete cds	HGNC:6051	O14732	B	Y
CCT6A	76827910	HGNC:1620	P40227	KDM5A	110618243	Homo sapiens Jumonji, AT rich interactive domain 1A (RBBP2-like) (JARID1A), transcript variant 1, mRNA	HGNC:9886	P29375	B	Y
CCT6A	76827910	HGNC:1620	P40227	MLX	38201611	Homo sapiens MAX-like protein X (MLX), transcript variant 2, mRNA	HGNC:11645	Q9UH92	C	Y
CCT6A	76827910	HGNC:1620	P40227	CA3	6996001	Homo sapiens carbonic anhydrase III, muscle specific (CA3), mRNA	HGNC:1374	P07451	D
CCT6A	76827910	HGNC:1620	P40227	PARP4	112789549	Homo sapiens poly (ADP-ribose) polymerase family, member 4 (PARP4), mRNA	HGNC:271	Q9UKK3	D	Y		20467437
CCT6A	76827910	HGNC:1620	P40227	SUPT16H	19924176	Homo sapiens chromatin-specific transcription elongation factor large subunit (FACTP140), mRNA	HGNC:11465	Q9Y5B9	D	Y		20467437
CDC42BPA	30089959	HGNC:1737	Q5VT25	CDC42BPB	115527096	Homo sapiens CDC42 binding protein kinase beta (DMPK-like) (CDC42BPB), mRNA	HGNC:1738	Q9Y5S2	A	Y		18854160			GO:0004674~protein serine/threonine kinase activity
CDC42BPA	30089959	HGNC:1737	Q5VT25	CDC42BPA	30089959	Homo sapiens CDC42 binding protein kinase alpha (DMPK-like) (CDC42BPA), transcript variant A, mRNA	HGNC:1737	Q5VT25	D	Y		11283256			GO:0004674~protein serine/threonine kinase activity
CDC42BPA	30089959	HGNC:1737	Q5VT25	EIF3L	51093838	Homo sapiens eukaryotic translation initiation factor 3, subunit 6 interacting protein (EIF3S6IP), mRNA	HGNC:18138	Q9Y262	E
CDC42BPA	30089959	HGNC:1737	Q5VT25	TAF1	187761328	Homo sapiens TAF1 RNA polymerase II, TATA box binding protein (TBP)-associated factor, 250kDa (TAF1), transcript variant 2, mRNA	HGNC:11535	P21675	E	Y					GO:0004674~protein serine/threonine kinase activity		Dystonia-Parkinsonism, X-linked	314250
CHORDC1	47940671	HGNC:14525	Q9UHD1	HSP90AA1	63029936	Homo sapiens heat shock 90kDa protein 1, alpha (HSPCA), transcript variant 1, mRNA ; Homo sapiens mRNA for Heat shock protein HSP 90-alpha 2 (HSPCA gene)	HGNC:5253	P07900	A	Y		19875381
CHORDC1	47940671	HGNC:14525	Q9UHD1	HSP90AB1	20149593	Homo sapiens heat shock 90kDa protein 1, beta (HSPCB), mRNA	HGNC:5258	P08238	A	Y		21311561
CHORDC1	47940671	HGNC:14525	Q9UHD1	NAP1L1	33876637	Homo sapiens nucleosome assembly protein 1-like 1, transcript variant 1, mRNA (cDNA clone MGC:8688 IMAGE:2964631), complete cds	HGNC:7637	P55209	B	Y
CHORDC1	47940671	HGNC:14525	Q9UHD1	SPTB	67782318	Homo sapiens spectrin, beta, erythrocytic (includes spherocytosis, clinical type I) (SPTB), transcript variant 2, mRNA	HGNC:11274	P11277	D
CHORDC1	47940671	HGNC:14525	Q9UHD1	PPP5C	20127496	Homo sapiens protein phosphatase 5, catalytic subunit (PPP5C), mRNA	HGNC:9322	P53041	E	Y		16083881
CLIP4	31982880	HGNC:26108	Q8N3C7	CMYA5	62241002	Homo sapiens cardiomyopathy associated 5 (CMYA5), mRNA	HGNC:14305	Q8N3K9	A	Y
CLIP4	31982880	HGNC:26108	Q8N3C7	DCAF6	63252907	Homo sapiens IQ motif and WD repeats 1 (IQWD1), transcript variant 1, mRNA	HGNC:30002	Q58WW2	A	Y
CLIP4	31982880	HGNC:26108	Q8N3C7	DST	34577048	Homo sapiens bullous pemphigoid antigen 1, 230/240kDa (BPAG1), transcript variant 1eA, mRNA	HGNC:1090	Q03001	A	Y
CLIP4	31982880	HGNC:26108	Q8N3C7	MAP7D1	78042576	Homo sapiens MAP7 domain containing 1 (MAP7D1), mRNA	HGNC:25514	Q3KQU3	A	Y
CLIP4	31982880	HGNC:26108	Q8N3C7	MYBPC1	46049118	Homo sapiens myosin binding protein C, slow type (MYBPC1), transcript variant 3, mRNA	HGNC:7549	Q00872	A	Y
CLIP4	31982880	HGNC:26108	Q8N3C7	TNNT1	21706666	Homo sapiens troponin T type 1 (skeletal, slow), mRNA (cDNA clone MGC:32755 IMAGE:4328089), complete cds	HGNC:11948	P13805	A	Y							Nemaline myopathy, Amish type	605355
CLIP4	31982880	HGNC:26108	Q8N3C7	TNNT3	112789540	Homo sapiens troponin T type 3 (skeletal, fast) (TNNT3), transcript variant 4, mRNA	HGNC:11950	P45378	A	Y							Arthyrgryposis, distal, type 2B	601680
CLIP4	31982880	HGNC:26108	Q8N3C7	TTN	110349718	Homo sapiens titin (TTN), transcript variant N2-A, mRNA	HGNC:12403	Q8WZ42	A	Y							Cardiomyopathy, dilated, 1G Cardiomyopathy, familial hypertrophic, 9 Muscular dystrophy, limb-girdle, type 2J Myopathy, early-onset, with fatal cardiomyopathy Myopathy, proximal, with early respiratory muscle involvement Tibial muscular dystrophy, tardive	604145 613765 608807 611705 603689 600334
CLIP4	31982880	HGNC:26108	Q8N3C7	TULP3	42544229	Homo sapiens tubby like protein 3 (TULP3), mRNA	HGNC:12425	O75386	A	Y	Y
CLIP4	31982880	HGNC:26108	Q8N3C7	CDK5RAP2	58535450	Homo sapiens CDK5 regulatory subunit associated protein 2 (CDK5RAP2), transcript variant 1, mRNA	HGNC:18672	Q96SN8	B	Y
CLIP4	31982880	HGNC:26108	Q8N3C7	PDE4DIP	50658074	Homo sapiens phosphodiesterase 4D interacting protein (myomegalin) (PDE4DIP), transcript variant 3, mRNA	HGNC:15580	Q5VU43	B	Y
CLIP4	31982880	HGNC:26108	Q8N3C7	PEG10	94421474	Homo sapiens paternally expressed 10 (PEG10), transcript variant 1, mRNA	HGNC:14005	Q86TG7	B	Y
CLIP4	31982880	HGNC:26108	Q8N3C7	CLIP1	38044111	CAP-GLY domain containing linker protein 1	HGNC:10461	P30622	C	Y
CLIP4	31982880	HGNC:26108	Q8N3C7	SON	17046372	Homo sapiens SON DNA binding protein isoform A (SON) mRNA, complete cds, alternatively spliced	HGNC:11183	P18583	C	Y
CLIP4	31982880	HGNC:26108	Q8N3C7	ANKRD28	68131556	Homo sapiens ankyrin repeat domain 28 (ANKRD28), mRNA	HGNC:29024	O15084	D
CLIP4	31982880	HGNC:26108	Q8N3C7	ARID1B	40068461	Homo sapiens BRG1-binding protein ELD/OSA1 (ELD/OSA1), transcript variant 3, mRNA	HGNC:18040	Q8NFD5	D
CLIP4	31982880	HGNC:26108	Q8N3C7	ASH1L	110349787	Homo sapiens ash1 (absent, small, or homeotic)-like (Drosophila) (ASH1L), mRNA	HGNC:19088	Q9NR48	D
CLIP4	31982880	HGNC:26108	Q8N3C7	C1orf25	30181237	Homo sapiens chromosome 1 open reading frame 25 (C1orf25), mRNA	nd	nd	D
CLIP4	31982880	HGNC:26108	Q8N3C7	CASP8AP2	16306505	Homo sapiens CASP8 associated protein 2 (CASP8AP2), mRNA	HGNC:1510	Q9UKL3	D
CLIP4	31982880	HGNC:26108	Q8N3C7	CCAR1	46852387	Homo sapiens cell division cycle and apoptosis regulator 1 (CCAR1), mRNA	HGNC:24236	Q8IX12	D
CLIP4	31982880	HGNC:26108	Q8N3C7	CEP70	50658081	Homo sapiens p10-binding protein (BITE), mRNA	HGNC:29972	Q8NHQ1	D
CLIP4	31982880	HGNC:26108	Q8N3C7	CHST12	105554462	Homo sapiens carbohydrate (chondroitin 4) sulfotransferase 12 (CHST12), mRNA	HGNC:17423	Q9NRB3	D
CLIP4	31982880	HGNC:26108	Q8N3C7	CTNND1	3152864	Homo sapiens p120 catenin isoform 1A (CTNND1) mRNA, alternatively spliced, complete cds	HGNC:2515	O60716	D
CLIP4	31982880	HGNC:26108	Q8N3C7	DCAF6	27462067	Homo sapiens MSTP055 mRNA, complete cds	HGNC:30002	Q58WW2	D
CLIP4	31982880	HGNC:26108	Q8N3C7	DES	55749931	Homo sapiens desmin (DES), mRNA	HGNC:2770	P17661	D	Y							Cardiomyopathy, dilated, 1I Myopathy, desmin-related, cardioskeletal Scapuloperoneal syndrome, neurogenic, Kaeser type	604765 601419 181400
CLIP4	31982880	HGNC:26108	Q8N3C7	GATM	126090880	Homo sapiens glycine amidinotransferase (L-arginine:glycine amidinotransferase) (GATM), nuclear gene encoding mitochondrial protein, mRNA	HGNC:4175	P50440	D
CLIP4	31982880	HGNC:26108	Q8N3C7	ISG20L2	45181558	Homo sapiens HSD-38 mRNA, complete cds.	HGNC:25745	Q9H9L3	D
CLIP4	31982880	HGNC:26108	Q8N3C7	JAKMIP3	157502224	Homo sapiens janus kinase and microtubule interacting protein 3 (JAKMIP3), mRNA	HGNC:23523	Q5VZ66	D
CLIP4	31982880	HGNC:26108	Q8N3C7	KDM3B	54873608	Homo sapiens jumonji domain containing 1B (JMJD1B), mRNA	HGNC:1337	Q7LBC6	D
CLIP4	31982880	HGNC:26108	Q8N3C7	KIF1B	41393558	Homo sapiens kinesin family member 1B (KIF1B), transcript variant 2, mRNA	HGNC:16636	O60333	D	Y							Charcot-Marie-Tooth disease, type 2A1	118210
CLIP4	31982880	HGNC:26108	Q8N3C7	MACF1	33188442	Homo sapiens microtubule-actin crosslinking factor 1 (MACF1), transcript variant 2, mRNA	HGNC:13664	Q96PK2	D
CLIP4	31982880	HGNC:26108	Q8N3C7	MED14	28558972	Homo sapiens cofactor required for Sp1 transcriptional activation, subunit 2, 150kDa (CRSP2), mRNA	HGNC:2370	O60244	D
CLIP4	31982880	HGNC:26108	Q8N3C7	MGA	122937387	Homo sapiens MAX gene associated (MGA), mRNA	HGNC:14010	Q8IWI9	D
CLIP4	31982880	HGNC:26108	Q8N3C7	MYH3	98986452	Homo sapiens myosin, heavy polypeptide 3, skeletal muscle, embryonic (MYH3), mRNA	HGNC:7573	P11055	D	Y							Arthrogryposis, distal, type 2A Arthrogryposis, distal, type 2B	193700 601680
CLIP4	31982880	HGNC:26108	Q8N3C7	MYNN	65301120	Homo sapiens myoneurin (MYNN), mRNA	HGNC:14955	Q9NPC7	D
CLIP4	31982880	HGNC:26108	Q8N3C7	NCOA5	62953138	Homo sapiens nuclear receptor coactivator 5 (NCOA5), mRNA	HGNC:15909	Q9HCD5	D
CLIP4	31982880	HGNC:26108	Q8N3C7	OLFML2B	46195718	Homo sapiens olfactomedin-like 2B (OLFML2B), mRNA	HGNC:24558	Q68BL8	D
CLIP4	31982880	HGNC:26108	Q8N3C7	OSR2	15418951	Homo sapiens odd-skipped-related 2A protein (OSR2) mRNA, complete cds, alternatively spliced	HGNC:15830	Q8N2R0	D
CLIP4	31982880	HGNC:26108	Q8N3C7	PHAX	66392145	Homo sapiens RNA U, small nuclear RNA export adaptor (phosphorylation regulated) (RNUXA), mRNA	HGNC:10241	Q9H814	D
CLIP4	31982880	HGNC:26108	Q8N3C7	PTCD3	38683854	Homo sapiens FLJ20758 protein (FLJ20758), mRNA	HGNC:24717	Q96EY7	D
CLIP4	31982880	HGNC:26108	Q8N3C7	SLAIN2	113416081	PREDICTED: Homo sapiens KIAA1458 protein, transcript variant 6 (KIAA1458), mRNA	HGNC:29282	Q9P270	D
CLIP4	31982880	HGNC:26108	Q8N3C7	SLITRK5	40217822	Homo sapiens SLIT and NTRK-like family, member 5 (SLITRK5), mRNA	HGNC:20295	O94991	D
CLIP4	31982880	HGNC:26108	Q8N3C7	SMYD1	48476974	Homo sapiens hypothetical rhabdomyosarcoma antigen MU-RMS-40.9A (SMYD1) mRNA, partial cds.	HGNC:20986	Q8NB12	D
CLIP4	31982880	HGNC:26108	Q8N3C7	SNX4	23111044	Homo sapiens sorting nexin 4 (SNX4), mRNA	HGNC:11175	O95219	D
CLIP4	31982880	HGNC:26108	Q8N3C7	SPARCL1	21359870	Homo sapiens SPARC-like 1 (mast9, hevin) (SPARCL1), mRNA ; H.sapiens mRNA for hevin like protein	HGNC:11220	Q14515	D
CLIP4	31982880	HGNC:26108	Q8N3C7	TACC2	45827756	Homo sapiens transforming, acidic coiled-coil containing protein 2 (TACC2), transcript variant 1, mRNA	HGNC:11523	O95359	D
CLIP4	31982880	HGNC:26108	Q8N3C7	TBC1D22A	47678354	Homo sapiens C22orf4 full length open reading frame (ORF) cDNA clone (cDNA clone C22ORF:pGEM.C22orf4)	HGNC:1309	Q8WUA7	D
CLIP4	31982880	HGNC:26108	Q8N3C7	TLK2	45643116	Homo sapiens tousled-like kinase 2 (TLK2), mRNA	HGNC:11842	Q86UE8	D
CLIP4	31982880	HGNC:26108	Q8N3C7	TPM1	63252897	Homo sapiens tropomyosin 1 (alpha) (TPM1), transcript variant 1, mRNA	HGNC:12010	P09493	D	Y							Cardiomyopathy, dilated, 1Y Cardiomyopathy, familial hypertrophic, 3	611878 115196
CLIP4	31982880	HGNC:26108	Q8N3C7	TRIP11	10863904	Homo sapiens mRNA for Golgi-associated microtubule-binding protein (GMAP-210) ; Homo sapiens thyroid hormone receptor interactor 11 (TRIP11), mRNA	HGNC:12305	Q15643	D
CLIP4	31982880	HGNC:26108	Q8N3C7	TSPYL1	133778911	Homo sapiens TSPY-like 1 (TSPYL1), mRNA	HGNC:12382	Q9H0U9	D
CLIP4	31982880	HGNC:26108	Q8N3C7	VHL	38045904	Homo sapiens von Hippel-Lindau syndrome (VHL), transcript variant 1, mRNA	HGNC:12687	P40337	D
CLIP4	31982880	HGNC:26108	Q8N3C7	VIM	62414288	Homo sapiens vimentin (VIM), mRNA	HGNC:12692	P08670	D
CLIP4	31982880	HGNC:26108	Q8N3C7	WHSC1	6594682	Homo sapiens Wolf-Hirschhorn syndrome candidate 1 (WHSC1), transcript variant 8, mRNA	HGNC:12766	O96028	D
CLIP4	31982880	HGNC:26108	Q8N3C7	ZNF41	23510454	Homo sapiens zinc finger protein 41 (ZNF41), transcript variant 2, mRNA	HGNC:13107	P51814	D
CLIP4	31982880	HGNC:26108	Q8N3C7	ZNF516	113427979	PREDICTED: Homo sapiens zinc finger protein 516 (ZNF516), mRNA	HGNC:28990	Q92618	D
CLIP4	31982880	HGNC:26108	Q8N3C7	ZNF600	39930584	Homo sapiens zinc finger protein 600 (ZNF600), mRNA	HGNC:30951	Q6ZNG1	D
CLIP4	31982880	HGNC:26108	Q8N3C7	ZNF627	42734386	Homo sapiens zinc finger protein 627 (ZNF627), mRNA	HGNC:30570	Q7L945	D
CLIP4	31982880	HGNC:26108	Q8N3C7	DLST	32307170	Homo sapiens dihydrolipoamide S-succinyltransferase (E2 component of 2-oxo-glutarate complex) (DLST), mRNA	HGNC:2911	P36957	E
CLIP4	31982880	HGNC:26108	Q8N3C7	HSP90AB1	20149593	Homo sapiens heat shock 90kDa protein 1, beta (HSPCB), mRNA	HGNC:5258	P08238	E
CLIP4	31982880	HGNC:26108	Q8N3C7	NCOR1	22538460	Homo sapiens nuclear receptor co-repressor 1 (NCOR1), mRNA	HGNC:7672	O75376	E
CLIP4	31982880	HGNC:26108	Q8N3C7	ROCK1	112382209	Homo sapiens Rho-associated, coiled-coil containing protein kinase 1 (ROCK1), mRNA	HGNC:10251	Q13464	E
CLIP4	31982880	HGNC:26108	Q8N3C7	TAF1	187761328	Homo sapiens TAF1 RNA polymerase II, TATA box binding protein (TBP)-associated factor, 250kDa (TAF1), transcript variant 2, mRNA	HGNC:11535	P21675	E	Y							Dystonia-Parkinsonism, X-linked	314250
CLIP4	31982880	HGNC:26108	Q8N3C7	WWP1	33946331	Homo sapiens WW domain-containing protein 1 (WWP1), mRNA	HGNC:17004	Q9H0M0	E
CMYA5	62241002	HGNC:14305	Q8N3K9	CMYA5	62241002	Homo sapiens cardiomyopathy associated 5 (CMYA5), mRNA	HGNC:14305	Q8N3K9	A	Y		14688250
CMYA5	62241002	HGNC:14305	Q8N3K9	IL6ST	117606495	Homo sapiens interleukin 6 signal transducer (gp130, oncostatin M receptor) (Il6ST) gene, complete cds	HGNC:6021	P40189	A	Y
CMYA5	62241002	HGNC:14305	Q8N3K9	ADAR	70167112	Homo sapiens adenosine deaminase, RNA-specific (ADAR), transcript variant 4, mRNA	HGNC:225	P55265	D
CMYA5	62241002	HGNC:14305	Q8N3K9	ARCN1	21626463	Homo sapiens archain 1 (ARCN1), mRNA	HGNC:649	P48444	D
CMYA5	62241002	HGNC:14305	Q8N3K9	ARRB1	58219795	Homo sapiens arrestin, beta 1 (ARRB1), transcript variant 1, mRNA	HGNC:711	P49407	D
CMYA5	62241002	HGNC:14305	Q8N3K9	ARRB2	39812034	Homo sapiens arrestin, beta 2 (ARRB2), transcript variant 1, mRNA	HGNC:712	P32121	D
CMYA5	62241002	HGNC:14305	Q8N3K9	ERAL1	52851406	Homo sapiens Era G-protein-like 1 (E. coli) (ERAL1), mRNA	HGNC:3424	O75616	D
CMYA5	62241002	HGNC:14305	Q8N3K9	KBTBD10	33873545	Homo sapiens kelch repeat and BTB (POZ) domain containing 10, mRNA (cDNA clone MGC:1367 IMAGE:2959774), complete cds	HGNC:16905	O60662	D
CMYA5	62241002	HGNC:14305	Q8N3K9	KIAA0564	57863270	Homo sapiens KIAA0564 protein (KIAA0564), transcript variant 1, mRNA	HGNC:29071	A3KMH1	D
CMYA5	62241002	HGNC:14305	Q8N3K9	MUM1	31652258	Homo sapiens melanoma associated antigen (mutated) 1 (MUM1), mRNA	HGNC:29641	Q2TAK8	D
CMYA5	62241002	HGNC:14305	Q8N3K9	NR2F2	27781284	Homo sapiens nuclear receptor subfamily 2, group F, member 2 (NR2F2), mRNA	HGNC:7976	P24468	D
CMYA5	62241002	HGNC:14305	Q8N3K9	RNMT	4506566	Homo sapiens RNA (guanine-7-) methyltransferase (RNMT), mRNA	HGNC:10075	O43148	D
CMYA5	62241002	HGNC:14305	Q8N3K9	ZFR	38202203	Homo sapiens zinc finger RNA binding protein (ZFR), mRNA	HGNC:17277	Q96KR1	D
CSRP3	48762935	HGNC:2472	P50461	ASXL1	91199555	Homo sapiens additional sex combs like 1 (Drosophila) (ASXL1), mRNA	HGNC:18318	Q8IXJ9	D
CSRP3	48762935	HGNC:2472	P50461	VWF	89191867	Homo sapiens von Willebrand factor (VWF), mRNA	HGNC:12726	P04275	D
CSRP3	48762935	HGNC:2472	P50461	ZNF280D	50811870	Homo sapiens suppressor of hairy wing homolog 4 (Drosophila) (SUHW4), transcript variant 1, mRNA	HGNC:25953	Q6N043	D
DNAJB5	56549114	HGNC:14887	O75953	MRFAP1	50505696	Homo sapiens full-length cDNA clone CS0DF036YD18 of Fetal brain	HGNC:24549	Q9Y605	A	Y
DNAJB5	56549114	HGNC:14887	O75953	MYBPC1	46049118	Homo sapiens myosin binding protein C, slow type (MYBPC1), transcript variant 3, mRNA	HGNC:7549	Q00872	A	Y
DNAJB5	56549114	HGNC:14887	O75953	SMAD2	118572581	Homo sapiens SMAD family member 2 (SMAD2), transcript variant 2, mRNA	HGNC:6768	Q15796	A	Y
DNAJB5	56549114	HGNC:14887	O75953	SMAD3	52352808	Homo sapiens SMAD, mothers against DPP homolog 3 (Drosophila) (SMAD3), mRNA	HGNC:6769	P84022	A	Y
DNAJB5	56549114	HGNC:14887	O75953	TTN	110349718	Homo sapiens titin (TTN), transcript variant N2-A, mRNA	HGNC:12403	Q8WZ42	A	Y	Y						Cardiomyopathy, dilated, 1G Cardiomyopathy, familial hypertrophic, 9 Muscular dystrophy, limb-girdle, type 2J Myopathy, early-onset, with fatal cardiomyopathy Myopathy, proximal, with early respiratory muscle involvement Tibial muscular dystrophy, tardive	604145 613765 608807 611705 603689 600334
DNAJB5	56549114	HGNC:14887	O75953	OBSCN	22046663	Homo sapiens obscurin, cytoskeletal calmodulin and titin-interacting RhoGEF (OBSCN), mRNA	HGNC:15719	Q5VST9	B	Y
DNAJB5	56549114	HGNC:14887	O75953	ANK2	52426734	Homo sapiens ankyrin 2, neuronal (ANK2), transcript variant 1, mRNA	HGNC:493	Q01484	C	Y							Cardiac arrhythmia, ankyrin-B-related Long QT syndrome-4	600919 613688
DNAJB5	56549114	HGNC:14887	O75953	CCRN4L	31083027	Homo sapiens CCR4 carbon catabolite repression 4-like (S. cerevisiae) (CCRN4L), mRNA	HGNC:14254	Q9UK39	C	Y
DNAJB5	56549114	HGNC:14887	O75953	DLG2	91199537	Homo sapiens discs, large homolog 2, chapsyn-110 (Drosophila) (DLG2), mRNA	HGNC:2901	Q15700	D
DNAJB5	56549114	HGNC:14887	O75953	FRMD8	31982912	Homo sapiens FKSG44 gene (FKSG44), mRNA	HGNC:25462	Q9BZ67	D
DNAJB5	56549114	HGNC:14887	O75953	MADD	18860876	Homo sapiens MAP-kinase activating death domain (MADD), transcript variant 4, mRNA	HGNC:6766	Q8WXG6	D
DNAJB5	56549114	HGNC:14887	O75953	MYH1	115527081	Homo sapiens myosin, heavy chain 1, skeletal muscle, adult (MYH1), mRNA	HGNC:7567	P12882	D
DNAJB5	56549114	HGNC:14887	O75953	PTPN21	18375656	Homo sapiens protein tyrosine phosphatase, non-receptor type 21 (PTPN21), mRNA	HGNC:9651	Q16825	D
DNAJB5	56549114	HGNC:14887	O75953	RIC8B	95113665	Homo sapiens resistance to inhibitors of cholinesterase 8 homolog B (C. elegans) (RIC8B), mRNA	HGNC:25555	Q9NVN3	D
DNAJB5	56549114	HGNC:14887	O75953	TPT1	4507668	Homo sapiens tumor protein, translationally-controlled 1 (TPT1), mRNA /map="13q12-q14" up-regulated PZD (Megasort)	HGNC:12022	P13693	D
DNAJB5	56549114	HGNC:14887	O75953	ZCCHC7	110815843	Homo sapiens zinc finger, CCHC domain containing 7 (ZCCHC7), mRNA	HGNC:26209	Q8N3Z6	D
DNAJB5	56549114	HGNC:14887	O75953	ZFX	71061445	Homo sapiens zinc finger protein, X-linked (ZFX), mRNA	HGNC:12869	P17010	D
DNAJB5	56549114	HGNC:14887	O75953	ACBD3	29550827	Homo sapiens golgi complex associated protein 1, 60kDa (GOCAP1), mRNA	HGNC:15453	Q9H3P7	E
DNAJB5	56549114	HGNC:14887	O75953	COPB1	34192688	Homo sapiens coatomer protein complex, subunit beta (COPB), mRNA ;	HGNC:2231	P53618	E
DNAJB5	56549114	HGNC:14887	O75953	TAF1	187761328	Homo sapiens TAF1 RNA polymerase II, TATA box binding protein (TBP)-associated factor, 250kDa (TAF1), transcript variant 2, mRNA	HGNC:11535	P21675	E	Y							Dystonia-Parkinsonism, X-linked	314250
DNAJB6	34328906	HGNC:14888	O75190	ANKRD1	38327521	Homo sapiens ankyrin repeat domain 1 (cardiac muscle) (ANKRD1), mRNA	HGNC:15819	Q15327	A	Y				GO:0045449~regulation of transcription GO:0006355~regulation of transcription, DNA-dependent GO:0051252~regulation of RNA metabolic process	GO:0030528~transcription regulator activity GO:0003677~DNA binding
DNAJB6	34328906	HGNC:14888	O75190	MLF2	4885486	Homo sapiens myeloid leukemia factor 2 (MLF2), mRNA ADP4_H2	HGNC:7126	Q15773	A	Y	Y
DNAJB6	34328906	HGNC:14888	O75190	MYBPC1	46049118	Homo sapiens myosin binding protein C, slow type (MYBPC1), transcript variant 3, mRNA	HGNC:7549	Q00872	A	Y
DNAJB6	34328906	HGNC:14888	O75190	MYOM1	46249363	Homo sapiens myomesin 1 (skelemin) 185kDa (MYOM1), mRNA	HGNC:7613	P52179	A	Y
DNAJB6	34328906	HGNC:14888	O75190	PGM1	21361620	Homo sapiens phosphoglucomutase 1 (PGM1), mRNA	HGNC:8905	P36871	A	Y							Glycogen storage disease XIV	612934
DNAJB6	34328906	HGNC:14888	O75190	TTN	110349718	Homo sapiens titin (TTN), transcript variant N2-A, mRNA	HGNC:12403	Q8WZ42	A	Y							Cardiomyopathy, dilated, 1G Cardiomyopathy, familial hypertrophic, 9 Muscular dystrophy, limb-girdle, type 2J Myopathy, early-onset, with fatal cardiomyopathy Myopathy, proximal, with early respiratory muscle involvement Tibial muscular dystrophy, tardive	604145 613765 608807 611705 603689 600334
DNAJB6	34328906	HGNC:14888	O75190	ASAP1	46094080	Homo sapiens development and differentiation enhancing factor 1 (DDEF1), mRNA	HGNC:2720	Q9ULH1	B	Y
DNAJB6	34328906	HGNC:14888	O75190	MRTO4	118572609	Homo sapiens mRNA turnover 4 homolog (S. cerevisiae) (MRTO4), mRNA	HGNC:18477	Q9UKD2	B	Y
DNAJB6	34328906	HGNC:14888	O75190	MLF1	33636694	Homo sapiens myeloid leukemia factor 1 (MLF1), mRNA	HGNC:7125	P58340	C	Y					GO:0003677~DNA binding
DNAJB6	34328906	HGNC:14888	O75190	SKAP2	38202227	Homo sapiens src family associated phosphoprotein 2 (SCAP2), mRNA	HGNC:15687	O75563	C	Y
DNAJB6	34328906	HGNC:14888	O75190	TUBGCP3	34222302	Homo sapiens tubulin, gamma complex associated protein 3 (TUBGCP3), mRNA	HGNC:18598	Q96CW5	C	Y
DNAJB6	34328906	HGNC:14888	O75190	ACACB	61743949	Homo sapiens acetyl-Coenzyme A carboxylase beta (ACACB), mRNA	HGNC:85	O00763	D
DNAJB6	34328906	HGNC:14888	O75190	AKAP6	21493044	Homo sapiens A kinase (PRKA) anchor protein 6 (AKAP6), mRNA	HGNC:376	Q13023	D
DNAJB6	34328906	HGNC:14888	O75190	CAND2	112420976	Homo sapiens cullin-associated and neddylation-dissociated 2 (putative) (CAND2), mRNA	HGNC:30689	O75155	D	Y				GO:0045449~regulation of transcription	GO:0030528~transcription regulator activity
DNAJB6	34328906	HGNC:14888	O75190	COPG	35250828	Homo sapiens coatomer protein complex, subunit gamma (COPG), mRNA	HGNC:2236	Q9Y678	D
DNAJB6	34328906	HGNC:14888	O75190	DAAM1	21071076	Homo sapiens dishevelled associated activator of morphogenesis 1 (DAAM1), mRNA	HGNC:18142	Q9Y4D1	D
DNAJB6	34328906	HGNC:14888	O75190	DUSP18	51093844	Homo sapiens dual specificity phosphatase 18 (DUSP18), mRNA	HGNC:18484	Q8NEJ0	D
DNAJB6	34328906	HGNC:14888	O75190	GIMAP7	55774985	Homo sapiens GTPase, IMAP family member 7 (GIMAP7), mRNA	HGNC:22404	Q8NHV1	D
DNAJB6	34328906	HGNC:14888	O75190	PID1	40255259	Homo sapiens hypothetical protein FLJ20701 (FLJ20701), mRNA	HGNC:26084	Q7Z2X4	D
DNAJB6	34328906	HGNC:14888	O75190	PLCB4	33469932	Homo sapiens phospholipase C, beta 4 (PLCB4), transcript variant 1, mRNA	HGNC:9059	Q15147	D
DNAJB6	34328906	HGNC:14888	O75190	PPP2R4	30065642	Homo sapiens protein phosphatase 2A, regulatory subunit B' (PR 53) (PPP2R4), transcript variant 2, mRNA	HGNC:9308	Q15257	D
DNAJB6	34328906	HGNC:14888	O75190	SPTAN1	4507190	Homo sapiens spectrin, alpha, non-erythrocytic 1 (alpha-fodrin) (SPTAN1), mRNA, complete cds. gdb_xref: G00-120-385	HGNC:11273	Q13813	D
DNAJB6	34328906	HGNC:14888	O75190	SSR4	5454089	Homo sapiens signal sequence receptor, delta (translocon-associated protein delta subunit precursor) (SSR4), mRNA	HGNC:11326	P51571	D
DNAJB6	34328906	HGNC:14888	O75190	SUPT6H	75677341	Homo sapiens suppressor of Ty 6 homolog (S. cerevisiae) (SUPT6H), mRNA	HGNC:11470	Q7KZ85	D	Y				GO:0045449~regulation of transcription GO:0006355~regulation of transcription, DNA-dependent GO:0051252~regulation of RNA metabolic process	GO:0030528~transcription regulator activity GO:0003677~DNA binding
DNAJB6	34328906	HGNC:14888	O75190	TIMM44	33636718	Homo sapiens translocase of inner mitochondrial membrane 44 homolog (yeast) (TIMM44), mRNA	HGNC:17316	O43615	D
DNAJB6	34328906	HGNC:14888	O75190	YWHAG	21464100	Homo sapiens tyrosine 3-monooxygenase/tryptophan 5-monooxygenase activation protein, gamma polypeptide (YWHAG), mRNA	HGNC:12852	P61981	D
DNAJB6	34328906	HGNC:14888	O75190	COG4	118498353	Homo sapiens component of oligomeric golgi complex 4 (COG4), mRNA	HGNC:18620	Q9H9E3	E
DNAJB6	34328906	HGNC:14888	O75190	EIF3C	83700232	Homo sapiens eukaryotic translation initiation factor 3, subunit 8, 110kDa (EIF3S8), transcript variant 2, mRNA	HGNC:3279	Q99613	E
DNAJB6	34328906	HGNC:14888	O75190	YWHAE	34304385	Homo sapiens tyrosine 3-monooxygenase/tryptophan 5-monooxygenase activation protein, epsilon polypeptide (YWHAE), mRNA	HGNC:12851	P62258	E
DOCK9	24308028	HGNC:14132	Q9BZ29	NEB	115527119	Homo sapiens nebulin (NEB), mRNA	HGNC:7720	P20929	B	Y			Duolink_pos				Nemaline myopathy 2, autosomal recessive	256030
DOCK9	24308028	HGNC:14132	Q9BZ29	ATG12	290560745	Homo sapiens ATG12 autophagy related 12 homolog (S. cerevisiae) (ATG12), transcript variant 1, mRNA	HGNC:588	O94817	C	Y
DOCK9	24308028	HGNC:14132	Q9BZ29	NEDD9	33667045	Homo sapiens neural precursor cell expressed, developmentally down-regulated 9 (NEDD9), mRNA	HGNC:7733	Q14511	C	Y
DOCK9	24308028	HGNC:14132	Q9BZ29	NUCKS1	181336713	Homo sapiens nuclear casein kinase and cyclin-dependent kinasesubstrate 1 (NUCKS1), Mrna	HGNC:29923	Q9H1E3	C	Y
DOCK9	24308028	HGNC:14132	Q9BZ29	PPP2R5E	31083295	Homo sapiens protein phosphatase 2, regulatory subunit B (B56), epsilon isoform (PPP2R5E), mRNA	HGNC:9313	Q16537	C	Y
DOCK9	24308028	HGNC:14132	Q9BZ29	SNAPIN	39725677	Homo sapiens SNAP-associated protein (SNAPAP), mRNA	HGNC:17145	O95295	C	Y
DOCK9	24308028	HGNC:14132	Q9BZ29	CLK1	67551262	Homo sapiens CDC-like kinase 1 (CLK1), transcript variant 2, mRNA	HGNC:2068	P49759	D	Y				GO:0032555~purine ribonucleotide binding
DOCK9	24308028	HGNC:14132	Q9BZ29	FBN2	66346694	Homo sapiens fibrillin 2 (congenital contractural arachnodactyly) (FBN2), mRNA	HGNC:3604	P35556	D
DOCK9	24308028	HGNC:14132	Q9BZ29	FHL1	34147646	Homo sapiens four and a half LIM domains 1 (FHL1), mRNA	HGNC:3702	Q13642	D	Y							Emery-Dreifuss muscular dystrophy 6, X-linked Myopathy, reducing body, X-linked, childhood-onset Myopathy, reducing body, X-linked, severe early-onset Myopathy, X-linked, with postural muscle atrophy Scapuloperoneal myopathy, X-linked dominant	300696 300718 300717 300696 300695
DOCK9	24308028	HGNC:14132	Q9BZ29	FKBP15	113421193	PREDICTED: Homo sapiens KIAA0674 (KIAA0674), mRNA	HGNC:23397	Q5T1M5	D
DOCK9	24308028	HGNC:14132	Q9BZ29	MEF2C	114599246	Homologous match processed as no match See related GB DBEntry [GID : 114599246 - Basic Info : gi|114599246|ref|XM_001143363.1| PREDICTED: Pan troglodytes hypothetical protein LOC461760, transcript variant 12 (LOC461760), mRNA ] for further information	HGNC:6996	Q06413	D
DOCK9	24308028	HGNC:14132	Q9BZ29	MYOT	5803105	Homo sapiens myotilin (MYOT), mRNA	HGNC:12399	Q9UBF9	D	Y							Muscular dystrophy, limb-girdle, type 1A Myopathy, spheroid body Myotilinopathy	159000 182920 609200
DOCK9	24308028	HGNC:14132	Q9BZ29	MYPN	14211894	Homo sapiens myopalladin (MYPN), mRNA	HGNC:23246	Q86TC9	D
DOCK9	24308028	HGNC:14132	Q9BZ29	RPS12	71164877	Homo sapiens ribosomal protein S12 (RPS12), mRNA	HGNC:10385	P25398	D
DOCK9	24308028	HGNC:14132	Q9BZ29	ST13	21237722	Homo sapiens suppression of tumorigenicity 13 (colon carcinoma) (Hsp70 interacting protein) (ST13), mRNA	HGNC:11343	P50502	E
DOCK9	24308028	HGNC:14132	Q9BZ29	TAF1	187761328	Homo sapiens TAF1 RNA polymerase II, TATA box binding protein (TBP)-associated factor, 250kDa (TAF1), transcript variant 2, mRNA	HGNC:11535	P21675	E	Y				GO:0032555~purine ribonucleotide binding			Dystonia-Parkinsonism, X-linked	314250
DYSF	19743938	HGNC:3097	O75923	AKAP1	109637793	Homo sapiens A kinase (PRKA) anchor protein 1 (AKAP1), nuclear gene encoding mitochondrial protein, mRNA	HGNC:367	Q92667	A	Y
DYSF	19743938	HGNC:3097	O75923	ANKRD1	38327521	Homo sapiens ankyrin repeat domain 1 (cardiac muscle) (ANKRD1), mRNA	HGNC:15819	Q15327	A	Y
DYSF	19743938	HGNC:3097	O75923	DNAJB6	34328906	Homo sapiens DnaJ (Hsp40) homolog, subfamily B, member 6 (DNAJB6), transcript variant 1, mRNA	HGNC:14888	O75190	A	Y			Duolink_pos
DYSF	19743938	HGNC:3097	O75923	MORF4L1	33337721	Homo sapiens FWP006 mRNA, complete cds	HGNC:16989	Q9UBU8	A	Y
DYSF	19743938	HGNC:3097	O75923	MYBPC1	46049118	Homo sapiens myosin binding protein C, slow type (MYBPC1), transcript variant 3, mRNA	HGNC:7549	Q00872	A	Y				GO:0006936~muscle contraction GO:0003012~muscle system process
DYSF	19743938	HGNC:3097	O75923	MYBPC2	55956911	Homo sapiens myosin binding protein C, fast type (MYBPC2), mRNA	HGNC:7550	Q14324	A	Y				GO:0006936~muscle contraction GO:0003012~muscle system process
DYSF	19743938	HGNC:3097	O75923	MYH3	98986452	Homo sapiens myosin, heavy polypeptide 3, skeletal muscle, embryonic (MYH3), mRNA	HGNC:7573	P11055	A	Y				GO:0006936~muscle contraction GO:0003012~muscle system process			Arthrogryposis, distal, type 2A Arthrogryposis, distal, type 2B	193700 601680
DYSF	19743938	HGNC:3097	O75923	MYOM1	46249363	Homo sapiens myomesin 1 (skelemin) 185kDa (MYOM1), mRNA	HGNC:7613	P52179	A	Y			IP_pos,Duolink_pos, Coloc_neg	GO:0006936~muscle contraction
DYSF	19743938	HGNC:3097	O75923	NEB	115527119	Homo sapiens nebulin (NEB), mRNA	HGNC:7720	P20929	A	Y			Duolink_pos,Coloc_Medium				Nemaline myopathy 2, autosomal recessive	256030
DYSF	19743938	HGNC:3097	O75923	SNAPIN	39725677	Homo sapiens SNAP-associated protein (SNAPAP), mRNA	HGNC:17145	O95295	A	Y			IP_pos, Duolink_pos, Coloc_Small			GO:0031982~vesicle GO:0031410~cytoplasmic vesicle
DYSF	19743938	HGNC:3097	O75923	TTN	110349718	Homo sapiens titin (TTN), transcript variant N2-A, mRNA	HGNC:12403	Q8WZ42	A	Y			Duolink_pos	GO:0006936~muscle contraction GO:0003012~muscle system process			Cardiomyopathy, dilated, 1G Cardiomyopathy, familial hypertrophic, 9 Muscular dystrophy, limb-girdle, type 2J Myopathy, early-onset, with fatal cardiomyopathy Myopathy, proximal, with early respiratory muscle involvement Tibial muscular dystrophy, tardive	604145 613765 608807 611705 603689 600334
DYSF	19743938	HGNC:3097	O75923	XIRP2	119372316	Homo sapiens cardiomyopathy associated 3 (CMYA3), transcript variant 1, mRNA	HGNC:14303	A4UGR9	A	Y
DYSF	19743938	HGNC:3097	O75923	XRCC6	51093847	Homo sapiens thyroid autoantigen 70kDa (Ku antigen) (G22P1), mRNA	HGNC:4055	P12956	A	Y
DYSF	19743938	HGNC:3097	O75923	DES	55749931	Homo sapiens desmin (DES), mRNA	HGNC:2770	P17661	B	Y			IP_pos, Duolink_pos, Coloc_Strong	GO:0006936~muscle contraction GO:0003012~muscle system process			Cardiomyopathy, dilated, 1I Myopathy, desmin-related, cardioskeletal Scapuloperoneal syndrome, neurogenic, Kaeser type	604765 601419 181400
DYSF	19743938	HGNC:3097	O75923	GNL3	45593129	Homo sapiens guanine nucleotide binding protein-like 3 (nucleolar) (GNL3), transcript variant 1, mRNA	HGNC:29931	Q9BVP2	B	Y
DYSF	19743938	HGNC:3097	O75923	OPTN	21619682	Homo sapiens optineurin, mRNA (cDNA clone MGC:44991 IMAGE:3457195), complete cds	HGNC:17142	Q96CV9	B	Y			IP_neg, Duolink_pos, Coloc_Strong			GO:0031982~vesicle GO:0031410~cytoplasmic vesicle	Amytrophic lateral sclerosis 12	613435
DYSF	19743938	HGNC:3097	O75923	OS9	63252864	Homo sapiens amplified in osteosarcoma (OS9), transcript variant 1, mRNA	HGNC:16994	Q13438	B	Y
DYSF	19743938	HGNC:3097	O75923	PHF1	13435396	Homo sapiens PHD finger protein 1 (PHF1), transcript variant 2, mRNA	HGNC:8919	O43189	B	Y
DYSF	19743938	HGNC:3097	O75923	RNF10	156630998	Homo sapiens ring finger protein 10 (RNF10), mRNA	HGNC:10055	Q8N5U6	B	Y
DYSF	19743938	HGNC:3097	O75923	RNF2	54792140	Homo sapiens ring finger protein 2 (RNF2), mRNA	HGNC:10061	Q99496	B	Y
DYSF	19743938	HGNC:3097	O75923	ZNF23	23308736	Homo sapiens zinc finger protein 23 (KOX 16) (ZNF23), mRNA	HGNC:13023	P17027	B	Y
DYSF	19743938	HGNC:3097	O75923	COL12A1	93141048	Homo sapiens collagen, type XII, alpha 1 (COL12A1), transcript variant short, mRNA	HGNC:2188	Q99715	C	Y
DYSF	19743938	HGNC:3097	O75923	DHX15	68509925	Homo sapiens DEAH (Asp-Glu-Ala-His) box polypeptide 15 (DHX15), mRNA	HGNC:2738	O43143	C	Y
DYSF	19743938	HGNC:3097	O75923	EEF1A1	83367078	Homo sapiens eukaryotic translation elongation factor 1 alpha 1 (EEF1A1), mRNA	HGNC:3189	P68104	C	Y
DYSF	19743938	HGNC:3097	O75923	EEF1G	83656774	Homo sapiens eukaryotic translation elongation factor 1 gamma (EEF1G), mRNA	HGNC:3213	P26641	C	Y			IP_neg
DYSF	19743938	HGNC:3097	O75923	FAM120A	68299753	Homo sapiens chromosome 9 open reading frame 10 (C9orf10), mRNA	HGNC:13247	Q9NZB2	C	Y
DYSF	19743938	HGNC:3097	O75923	KIF1B	41393558	Homo sapiens kinesin family member 1B (KIF1B), transcript variant 2, mRNA	HGNC:16636	O60333	C	Y			IP_pos, Duolink_neg, Coloc_strong			GO:0031982~vesicle GO:0031410~cytoplasmic vesicle	Charcot-Marie-Tooth disease, type 2A1	118210
DYSF	19743938	HGNC:3097	O75923	NPHP3	34304359	Homo sapiens nephronophthisis 3 (adolescent) (NPHP3), mRNA	HGNC:7907	Q7Z494	C	Y			Duolink_neg ,Coloc_neg
DYSF	19743938	HGNC:3097	O75923	ACTN2	178053	Homo sapiens actinin, alpha 2 (ACTN2), mRNA; Chromosome 1q42-q43.	HGNC:164	P35609	D	Y			IP_pos, Duolink_pos, Coloc_neg				Cardiomyopathy, dilated, 1AA	612158
DYSF	19743938	HGNC:3097	O75923	ADCY3	10947058	Homo sapiens adenylate cyclase 3 (ADCY3), mRNA	HGNC:234	O60266	D
DYSF	19743938	HGNC:3097	O75923	ALMS1	110349785	Homo sapiens Alstrom syndrome 1 (ALMS1), mRNA	HGNC:428	Q8TCU4	D	Y			Duolink_pos , Coloc_Medium
DYSF	19743938	HGNC:3097	O75923	AOF2	58761545	Homo sapiens amine oxidase (flavin containing) domain 2 (AOF2), transcript variant 2, mRNA	HGNC:29079	O60341	D
DYSF	19743938	HGNC:3097	O75923	AOX1	71773479	Homo sapiens aldehyde oxidase 1 (AOX1), mRNA	HGNC:553	Q06278	D
DYSF	19743938	HGNC:3097	O75923	APEX1	18375500	Homo sapiens APEX nuclease (multifunctional DNA repair enzyme) (APEX), transcript variant 1, mRNA	HGNC:587	P27695	D
DYSF	19743938	HGNC:3097	O75923	APPL1	34192027	Homo sapiens adaptor protein containing pH domain, PTB domain and leucine zipper motif 1, mRNA (cDNA clone MGC:33057 IMAGE:4829430), complete cds	HGNC:24035	Q9UKG1	D	Y			IP_pos, Duolink_pos
DYSF	19743938	HGNC:3097	O75923	ARAF	122114652	Homo sapiens v-raf murine sarcoma 3611 viral oncogene homolog (ARAF), mRNA	HGNC:646	P10398	D
DYSF	19743938	HGNC:3097	O75923	ARMCX1	7706142	Homo sapiens armadillo repeat containing, X-linked 1 (ARMCX1), mRNA	HGNC:18073	Q9P291	D
DYSF	19743938	HGNC:3097	O75923	ASH2L	34193485	Homo sapiens ash2 (absent, small, or homeotic)-like (Drosophila), mRNA (cDNA clone MGC:9139 IMAGE:3921999), complete cds	HGNC:744	Q9UBL3	D
DYSF	19743938	HGNC:3097	O75923	CASQ1	87196335	Homo sapiens calsequestrin 1 (fast-twitch, skeletal muscle) (CASQ1), nuclear gene encoding mitochondrial protein, mRNA	HGNC:1512	P31415	D
DYSF	19743938	HGNC:3097	O75923	CCDC80	41152075	Homo sapiens steroid sensitive gene 1 (URB), transcript variant 2, mRNA	HGNC:30649	Q76M96	D
DYSF	19743938	HGNC:3097	O75923	CHD8	114326454	Homo sapiens chromodomain helicase DNA binding protein 8 (CHD8), mRNA	HGNC:20153	Q9HCK8	D
DYSF	19743938	HGNC:3097	O75923	CKM	21536287	Homo sapiens creatine kinase, muscle (CKM), mRNA	HGNC:1994	P06732	D
DYSF	19743938	HGNC:3097	O75923	CLPX	12597621	Homo sapiens ClpX caseinolytic protease X homolog (E. coli) (CLPX), mRNA ;	HGNC:2088	O76031	D
DYSF	19743938	HGNC:3097	O75923	CMYA5	62241002	Homo sapiens cardiomyopathy associated 5 (CMYA5), mRNA	HGNC:14305	Q8N3K9	D	Y			Duolink_pos, Coloc_Strong
DYSF	19743938	HGNC:3097	O75923	COL11A1	98985809	Homo sapiens collagen, type XI, alpha 1 (COL11A1), transcript variant B, mRNA	HGNC:2186	P12107	D
DYSF	19743938	HGNC:3097	O75923	COL14A1	55743095	Homo sapiens collagen, type XIV, alpha 1 (undulin) (COL14A1), mRNA	HGNC:2191	Q05707	D
DYSF	19743938	HGNC:3097	O75923	COL1A1	110349771	Homo sapiens collagen, type I, alpha 1 (COL1A1), mRNA	HGNC:2197	P02452	D
DYSF	19743938	HGNC:3097	O75923	COL6A3	55743105	Homo sapiens collagen, type VI, alpha 3 (COL6A3), transcript variant 5, mRNA	HGNC:2213	P12111	D	Y							Bethlem myopathy Ullrich congenital muscular dystrophy	158810 254090
DYSF	19743938	HGNC:3097	O75923	CRNKL1	124256488	Homo sapiens crooked neck pre-mRNA splicing factor-like 1 (Drosophila) (CRNKL1), mRNA	HGNC:15762	Q9BZJ0	D
DYSF	19743938	HGNC:3097	O75923	CTNND1	3152864	Homo sapiens p120 catenin isoform 1A (CTNND1) mRNA, alternatively spliced, complete cds	HGNC:2515	O60716	D
DYSF	19743938	HGNC:3097	O75923	CUL5	67514034	Homo sapiens cullin 5 (CUL5), mRNA	HGNC:2556	Q93034	D
DYSF	19743938	HGNC:3097	O75923	DCAF6	63252907	Homo sapiens IQ motif and WD repeats 1 (IQWD1), transcript variant 1, mRNA	HGNC:30002	Q58WW2	D
DYSF	19743938	HGNC:3097	O75923	DDX18	38327633	Homo sapiens DEAD (Asp-Glu-Ala-Asp) box polypeptide 18 (DDX18), mRNA	HGNC:2741	Q9NVP1	D
DYSF	19743938	HGNC:3097	O75923	DGKD	25777595	Homo sapiens diacylglycerol kinase, delta 130kDa (DGKD), transcript variant 1, mRNA	HGNC:2851	Q16760	D	Y			Duolink_pos , Coloc_Medium			GO:0031982~vesicle GO:0031410~cytoplasmic vesicle
DYSF	19743938	HGNC:3097	O75923	DHX29	67782361	Homo sapiens DEAH (Asp-Glu-Ala-His) box polypeptide 29 (DHX29), mRNA	HGNC:15815	Q7Z478	D
DYSF	19743938	HGNC:3097	O75923	DNAJB4	24431959	Homo sapiens DnaJ (Hsp40) homolog, subfamily B, member 4 (DNAJB4), mRNA	HGNC:14886	Q9UDY4	D
DYSF	19743938	HGNC:3097	O75923	EFR3A	320089579	Homo sapiens EFR3 homolog A (S. cerevisiae) (EFR3A), mRNA	HGNC:28970	Q14156	D
DYSF	19743938	HGNC:3097	O75923	EI24	59710114	Homo sapiens translokin (PIG8), mRNA	HGNC:13276	O14681	D
DYSF	19743938	HGNC:3097	O75923	EPRS	62241041	Homo sapiens glutamyl-prolyl-tRNA synthetase (EPRS), mRNA	HGNC:3418	P07814	D
DYSF	19743938	HGNC:3097	O75923	ERAL1	52851406	Homo sapiens Era G-protein-like 1 (E. coli) (ERAL1), mRNA	HGNC:3424	O75616	D
DYSF	19743938	HGNC:3097	O75923	ERBB2IP	56237019	Homo sapiens erbb2 interacting protein (ERBB2IP), transcript variant 2, mRNA	HGNC:15842	Q96RT1	D
DYSF	19743938	HGNC:3097	O75923	EXTL3	30583544	Homo sapiens exostoses (multiple)-like 3 mRNA, complete cds.	HGNC:3518	O43909	D
DYSF	19743938	HGNC:3097	O75923	FKBP15	113421193	PREDICTED: Homo sapiens KIAA0674 (KIAA0674), mRNA	HGNC:23397	Q5T1M5	D
DYSF	19743938	HGNC:3097	O75923	FLNC	8885789	Homo sapiens filamin 2 (FLN2) mRNA, complete cds	HGNC:3756	Q14315	D	Y			Duolink_pos,Coloc_Strong				Myopathy, distal, 4 Myopathy, myofibrillar, 5	614065 609524
DYSF	19743938	HGNC:3097	O75923	GLUL	74271825	Homo sapiens glutamate-ammonia ligase (glutamine synthetase) (GLUL), transcript variant 3, mRNA	HGNC:4341	P15104	D
DYSF	19743938	HGNC:3097	O75923	H2AFY	93141010	Homo sapiens H2A histone family, member Y (H2AFY), transcript variant 1, mRNA	HGNC:4740	O75367	D
DYSF	19743938	HGNC:3097	O75923	HLA-DRB1	93277069	Homo sapiens developmentally regulated RNA-binding protein 1 (DRB1), mRNA	HGNC:4948	P01911	D
DYSF	19743938	HGNC:3097	O75923	HNRPLL	20149708	Homo sapiens hypothetical protein BC008217 (LOC92906), mRNA	HGNC:25127	Q8WVV9	D
DYSF	19743938	HGNC:3097	O75923	KAT2B	40805842	Homo sapiens p300/CBP-associated factor (PCAF), mRNA	HGNC:8638	Q92831	D
DYSF	19743938	HGNC:3097	O75923	KIAA1324L	33356135	Homo sapiens KIAA1324-like (KIAA1324L), mRNA	HGNC:21945	A8MWY0	D
DYSF	19743938	HGNC:3097	O75923	LAMA5	21264601	Homo sapiens laminin, alpha 5 (LAMA5), mRNA	HGNC:6485	O15230	D
DYSF	19743938	HGNC:3097	O75923	LHFP	108773775	Homo sapiens lipoma HMGIC fusion partner (LHFP), mRNA	HGNC:6586	Q9Y693	D
DYSF	19743938	HGNC:3097	O75923	ME2	62953132	Homo sapiens malic enzyme 2, NAD(+)-dependent, mitochondrial (ME2), nuclear gene encoding mitochondrial protein, mRNA	HGNC:6984	P23368	D
DYSF	19743938	HGNC:3097	O75923	MED13L	47575843	Homo sapiens thyroid hormone receptor associated protein 2 (THRAP2), mRNA	HGNC:22962	Q71F56	D
DYSF	19743938	HGNC:3097	O75923	MYOM2	31418211	Homo sapiens myomesin (M-protein) 2, 165kDa, mRNA (cDNA clone MGC:54260 IMAGE:6205359), complete cds	HGNC:7614	P54296	D	Y			Duolink_pos , Coloc_neg	GO:0006936~muscle contraction GO:0003012~muscle system process
DYSF	19743938	HGNC:3097	O75923	NARS	7262387	Homo sapiens asparaginyl-tRNA synthetase (NARS), mRNA	HGNC:7643	O43776	D
DYSF	19743938	HGNC:3097	O75923	ODZ4	113423046	PREDICTED: Homo sapiens odz, odd Oz/ten-m homolog 4 (Drosophila) (ODZ4), mRNA	HGNC:29945	Q6N022	D
DYSF	19743938	HGNC:3097	O75923	PAK2	45827795	Homo sapiens p21 (CDKN1A)-activated kinase 2 (PAK2), mRNA	HGNC:8591	Q13177	D
DYSF	19743938	HGNC:3097	O75923	PCOLCE	21619970	Homo sapiens procollagen C-endopeptidase enhancer, clone MGC:45859 IMAGE:4896776, mRNA, complete cds	HGNC:8738	Q15113	D
DYSF	19743938	HGNC:3097	O75923	PDZD8	31341089	Homo sapiens PDZ domain containing 8 (PDZK8), mRNA	HGNC:26974	Q8NEN9	D
DYSF	19743938	HGNC:3097	O75923	PRKG1	31708	Homo sapiens protein kinase, cGMP-dependent, type I (PRKG1), mRNA ; Human mRNA for type I beta cGMP-dependent protein kinase (EC 2.7.1.37)	HGNC:9414	Q13976	D
DYSF	19743938	HGNC:3097	O75923	RBM12	33469952	Homo sapiens RNA binding motif protein 12 (RBM12), transcript variant 1, mRNA	HGNC:9898	Q9NTZ6	D
DYSF	19743938	HGNC:3097	O75923	RBM12B	118722348	Homo sapiens RNA binding motif protein 12B (RBM12B), mRNA	HGNC:32310	Q8IXT5	D
DYSF	19743938	HGNC:3097	O75923	RNF213	66529202	Homo sapiens KIAA1618 (KIAA1618), mRNA	HGNC:14539	Q63HN8	D
DYSF	19743938	HGNC:3097	O75923	RPL4	16579884	Homo sapiens ribosomal protein L4 (RPL4), mRNA	HGNC:10353	P36578	D
DYSF	19743938	HGNC:3097	O75923	RPL7L1	50053871	Homo sapiens ribosomal protein L7-like 1 (RPL7L1), mRNA	HGNC:21370	Q6DKI1	D
DYSF	19743938	HGNC:3097	O75923	RPS20	33987935	Homo sapiens ribosomal protein S20, mRNA (cDNA clone MGC:4151 IMAGE:3029762), complete cds	HGNC:10405	P60866	D
DYSF	19743938	HGNC:3097	O75923	SAMHD1	38016913	Homo sapiens SAM domain and HD domain 1 (SAMHD1), mRNA	HGNC:15925	Q9Y3Z3	D	Y			Duolink_pos
DYSF	19743938	HGNC:3097	O75923	SCMH1	142383813	Homo sapiens sex comb on midleg homolog 1 (Drosophila) (SCMH1), transcript variant 2, mRNA	HGNC:19003	Q96GD3	D
DYSF	19743938	HGNC:3097	O75923	SDHB	115387093	Homo sapiens succinate dehydrogenase complex, subunit B, iron sulfur (Ip) (SDHB), mRNA	HGNC:10681	P21912	D
DYSF	19743938	HGNC:3097	O75923	SEC14L1	88758566	Homo sapiens SEC14-like 1 (S. cerevisiae) (SEC14L1), transcript variant 2, mRNA	HGNC:10698	Q92503	D
DYSF	19743938	HGNC:3097	O75923	SLC12A6	110224455	Homo sapiens solute carrier family 12 (potassium/chloride transporters), member 6 (SLC12A6), transcript variant 5, mRNA	HGNC:10914	Q9UHW9	D	Y							Agenesis of the corpus callosum with peripheral neuropathy	218000
DYSF	19743938	HGNC:3097	O75923	SLC4A2	1809029	Homo sapiens solute carrier family 4, anion exchanger, member 2 (erythrocyte membrane protein band 3-like 1) (SLC4A2), mRNA	HGNC:11028	P04920	D
DYSF	19743938	HGNC:3097	O75923	SMARCAL1	21071059	Homo sapiens SWI/SNF related, matrix associated, actin dependent regulator of chromatin, subfamily a-like 1 (SMARCAL1), mRNA	HGNC:11102	Q9NZC9	D
DYSF	19743938	HGNC:3097	O75923	SUN2	31742497	Homo sapiens unc-84 homolog B (C. elegans) (UNC84B), mRNA	HGNC:14210	Q9UH99	D				Coloc_neg
DYSF	19743938	HGNC:3097	O75923	TAB3	98991766	Homo sapiens TAK1-binding protein 3 (TAB3), mRNA	HGNC:30681	Q8N5C8	D
DYSF	19743938	HGNC:3097	O75923	TLE4	38327621	Homo sapiens transducin-like enhancer of split 4 (E(sp1) homolog, Drosophila) (TLE4), mRNA	HGNC:11840	Q04727	D
DYSF	19743938	HGNC:3097	O75923	TLK2	45643116	Homo sapiens tousled-like kinase 2 (TLK2), mRNA	HGNC:11842	Q86UE8	D
DYSF	19743938	HGNC:3097	O75923	TPT1	4507668	Homo sapiens tumor protein, translationally-controlled 1 (TPT1), mRNA /map="13q12-q14" up-regulated PZD (Megasort)	HGNC:12022	P13693	D
DYSF	19743938	HGNC:3097	O75923	TRIM22	117938315	Homo sapiens tripartite motif-containing 22 (TRIM22), mRNA	HGNC:16379	Q8IYM9	D
DYSF	19743938	HGNC:3097	O75923	UBA1	33989140	Homo sapiens ubiquitin-activating enzyme E1 (A1S9T and BN75 temperature sensitivity complementing) (UBE1), transcript variant 2, mRNA	HGNC:12469	P22314	D
DYSF	19743938	HGNC:3097	O75923	UBE3B	35493958	Homo sapiens ubiquitin protein ligase E3B (UBE3B), transcript variant 1, mRNA	HGNC:13478	Q7Z3V4	D
DYSF	19743938	HGNC:3097	O75923	VAV2	40549447	Homo sapiens vav 2 oncogene (VAV2), mRNA	HGNC:12658	P52735	D
DYSF	19743938	HGNC:3097	O75923	WASL	33946268	Homo sapiens Wiskott-Aldrich syndrome-like (WASL), mRNA	HGNC:12735	O00401	D
DYSF	19743938	HGNC:3097	O75923	WHSC1	6594682	Homo sapiens Wolf-Hirschhorn syndrome candidate 1 (WHSC1), transcript variant 8, mRNA	HGNC:12766	O96028	D
DYSF	19743938	HGNC:3097	O75923	ZNF202	56699474	Homo sapiens zinc finger protein 202 (ZNF202), mRNA	HGNC:12994	O95125	D
DYSF	19743938	HGNC:3097	O75923	ZNF251	113420567	PREDICTED: Homo sapiens zinc finger protein 251 (ZNF251), mRNA	HGNC:13045	Q9BRH9	D
DYSF	19743938	HGNC:3097	O75923	ZNF623	126722919	Homo sapiens zinc finger protein 623 (ZNF623), transcript variant 1, mRNA	HGNC:29084	O75123	D
DYSF	19743938	HGNC:3097	O75923	ZRANB1	110815808	Homo sapiens zinc finger, RAN-binding domain containing 1 (ZRANB1), mRNA	HGNC:18224	Q9UGI0	D
DYSF	19743938	HGNC:3097	O75923	ACBD3	29550827	Homo sapiens golgi complex associated protein 1, 60kDa (GOCAP1), mRNA	HGNC:15453	Q9H3P7	E
DYSF	19743938	HGNC:3097	O75923	AFF1	5174572	Homo sapiens myeloid/lymphoid or mixed-lineage leukemia (trithorax homolog, Drosophila); translocated to, 2 (MLLT2), mRNA ; Human AF-4 mRNA, complete cds.	HGNC:7135	P51825	E
DYSF	19743938	HGNC:3097	O75923	CNOT1	42716274	Homo sapiens KIAA1007 protein (KIAA1007), mRNA	HGNC:7877	A5YKK6	E
DYSF	19743938	HGNC:3097	O75923	COL1A2	48762933	Homo sapiens collagen, type I, alpha 2 (COL1A2), mRNA Homo sapiens collagen, type I, alpha 2 (COL1A2), mRNA	HGNC:2198	P08123	E
DYSF	19743938	HGNC:3097	O75923	COL3A1	110224482	Homo sapiens collagen, type III, alpha 1 (Ehlers-Danlos syndrome type IV, autosomal dominant) (COL3A1), mRNA	HGNC:2201	P02461	E
DYSF	19743938	HGNC:3097	O75923	COX11	17921983	Homo sapiens COX11 homolog, cytochrome c oxidase assembly protein (yeast) (COX11), nuclear gene encoding mitochondrial protein, mRNA	HGNC:2261	Q9Y6N1	E
DYSF	19743938	HGNC:3097	O75923	DLST	32307170	Homo sapiens dihydrolipoamide S-succinyltransferase (E2 component of 2-oxo-glutarate complex) (DLST), mRNA	HGNC:2911	P36957	E
DYSF	19743938	HGNC:3097	O75923	DNAJA3	17066574	Homo sapiens DnaJ protein Tid-1 mRNA, complete cds	HGNC:11808	Q96EY1	E
DYSF	19743938	HGNC:3097	O75923	DNAJC7	4507712	Homo sapiens DnaJ (Hsp40) homolog, subfamily C, member 7 (DNAJC7), mRNA ; Homo sapiens tetratricopeptide repeat domain 2 (TTC2), mRNA; Human tetratricopeptide repeat protein (tpr2) mRNA, complete cds.	HGNC:12392	Q99615	E
DYSF	19743938	HGNC:3097	O75923	FAF1	19528653	Homo sapiens Fas (TNFRSF6) associated factor 1 (FAF1), transcript variant 1, mRNA ;	HGNC:3578	Q9UNN5	E
DYSF	19743938	HGNC:3097	O75923	FNDC3B	27477058	Homo sapiens FAD104 (FAD104), mRNA	HGNC:24670	Q53EP0	E
DYSF	19743938	HGNC:3097	O75923	HEY2	105990529	Homo sapiens hairy/enhancer-of-split related with YRPW motif 2 (HEY2), mRNA	HGNC:4881	Q9UBP5	E
DYSF	19743938	HGNC:3097	O75923	HSP90AA1	63029936	Homo sapiens heat shock 90kDa protein 1, alpha (HSPCA), transcript variant 1, mRNA ; Homo sapiens mRNA for Heat shock protein HSP 90-alpha 2 (HSPCA gene)	HGNC:5253	P07900	E							GO:0031982~vesicle GO:0031410~cytoplasmic vesicle
DYSF	19743938	HGNC:3097	O75923	HSP90AB1	20149593	Homo sapiens heat shock 90kDa protein 1, beta (HSPCB), mRNA	HGNC:5258	P08238	E							GO:0031982~vesicle GO:0031410~cytoplasmic vesicle
DYSF	19743938	HGNC:3097	O75923	KARS	5031814	Homo sapiens lysyl-tRNA synthetase (KARS), mRNA ; Homo sapiens mRNA for Lysyl tRNA Synthetase, complete cds.	HGNC:6215	Q15046	E	Y							Charcot-Marie-Tooth disease, recessive intermediate, B	613641
DYSF	19743938	HGNC:3097	O75923	KPNA4	34190272	Homo sapiens karyopherin alpha 4 (importin alpha 3) (KPNA4), mRNA ;	HGNC:6397	O00629	E
DYSF	19743938	HGNC:3097	O75923	MORF4L2	34785160	Homo sapiens mortality factor 4 like 2, mRNA (cDNA clone MGC:65060 IMAGE:3905425), complete cds	HGNC:16849	Q15014	E
DYSF	19743938	HGNC:3097	O75923	NEDD9	33667045	Homo sapiens neural precursor cell expressed, developmentally down-regulated 9 (NEDD9), mRNA	HGNC:7733	Q14511	E
DYSF	19743938	HGNC:3097	O75923	PAX7	4505618	Homo sapiens paired box gene 7 (PAX7), transcript variant 1, mRNA ; H.sapiens mRNA for paired box containing transcription factor, PAX7	HGNC:8621	P23759	E
DYSF	19743938	HGNC:3097	O75923	RREB1	51173736	Homo sapiens ras responsive element binding protein 1 (RREB1), transcript variant 1, mRNA	HGNC:10449	Q92766	E
DYSF	19743938	HGNC:3097	O75923	SRI	38679883	Homo sapiens sorcin (SRI), transcript variant 2, mRNA	HGNC:11292	P30626	E							GO:0031982~vesicle
DYSF	19743938	HGNC:3097	O75923	ST13	21237722	Homo sapiens suppression of tumorigenicity 13 (colon carcinoma) (Hsp70 interacting protein) (ST13), mRNA	HGNC:11343	P50502	E
DYSF	19743938	HGNC:3097	O75923	TAF1	187761328	Homo sapiens TAF1 RNA polymerase II, TATA box binding protein (TBP)-associated factor, 250kDa (TAF1), transcript variant 2, mRNA	HGNC:11535	P21675	E	Y							Dystonia-Parkinsonism, X-linked	314250
DYSF	19743938	HGNC:3097	O75923	TRIP12	10863902	Homo sapiens thyroid hormone receptor interactor 12 (TRIP12), mRNA ; Human mRNA for KIAA0045 gene, complete cds.	HGNC:12306	Q14669	E
DYSF	19743938	HGNC:3097	O75923	UBA6	150417995	Homo sapiens ubiquitin-activating enzyme E1-like 2 (UBE1L2), mRNA ; Homo sapiens ubiquitin-like modifier activating enzyme 6 (UBA6), mRNA	HGNC:25581	A0AVT1	E
DYSF	19743938	HGNC:3097	O75923	ZBTB44	21040474	Homo sapiens cDNA clone MGC:26123 IMAGE:4823171, complete cds	HGNC:25001	Q8NCP5	E
DYSF	19743938	HGNC:3097	O75923	ZMYM2	37574605	Homo sapiens zinc finger protein 198 (ZNF198), mRNA	HGNC:12989	Q9UBW7	E
ENO1	16507965	HGNC:3350	P06733	FHL1	34147646	Homo sapiens four and a half LIM domains 1 (FHL1), mRNA	HGNC:3702	Q13642	A	Y					GO:0046872~metal ion binding		Emery-Dreifuss muscular dystrophy 6, X-linked Myopathy, reducing body, X-linked, childhood-onset Myopathy, reducing body, X-linked, severe early-onset Myopathy, X-linked, with postural muscle atrophy Scapuloperoneal myopathy, X-linked dominant	300696 300718 300717 300696 300695
ENO1	16507965	HGNC:3350	P06733	HSPA8	24234684	Homo sapiens heat shock 70kDa protein 8 (HSPA8), transcript variant 1, mRNA	HGNC:5241	P11142	A	Y
ENO1	16507965	HGNC:3350	P06733	TTN	110349718	Homo sapiens titin (TTN), transcript variant N2-A, mRNA	HGNC:12403	Q8WZ42	A	Y					GO:0046872~metal ion binding	GO:0030017~sarcomere	Cardiomyopathy, dilated, 1G Cardiomyopathy, familial hypertrophic, 9 Muscular dystrophy, limb-girdle, type 2J Myopathy, early-onset, with fatal cardiomyopathy Myopathy, proximal, with early respiratory muscle involvement Tibial muscular dystrophy, tardive	604145 613765 608807 611705 603689 600334
ENO1	16507965	HGNC:3350	P06733	ALDOA	34577108	Homo sapiens aldolase A, fructose-bisphosphate (ALDOA), transcript variant 1, mRNA	HGNC:414	P04075	B	Y				GO:0006096~glycolysis		GO:0030017~sarcomere
ENO1	16507965	HGNC:3350	P06733	COL14A1	55743095	Homo sapiens collagen, type XIV, alpha 1 (undulin) (COL14A1), mRNA	HGNC:2191	Q05707	B	Y
ENO1	16507965	HGNC:3350	P06733	HK2	40806188	Homo sapiens hexokinase 2 (HK2), mRNA	HGNC:4923	P52789	B	Y				GO:0006096~glycolysis GO:0006357~regulation of transcription from RNA polymerase II promoter
ENO1	16507965	HGNC:3350	P06733	IVNS1ABP	54144638	Homo sapiens influenza virus NS1A binding protein (IVNS1ABP), transcript variant 1, mRNA	HGNC:16951	Q9Y6Y0	B	Y				GO:0006350~transcription
ENO1	16507965	HGNC:3350	P06733	LONRF3	73747839	Homo sapiens LON peptidase N-terminal domain and ring finger 3 (LONRF3), transcript variant 1, mRNA	HGNC:21152	Q496Y0	B	Y					GO:0046872~metal ion binding
ENO1	16507965	HGNC:3350	P06733	P4HB	121256637	Homo sapiens procollagen-proline, 2-oxoglutarate 4-dioxygenase (proline 4-hydroxylase), beta polypeptide (P4HB), mRNA	HGNC:8548	P07237	B	Y
ENO1	16507965	HGNC:3350	P06733	ARID1B	40068461	Homo sapiens BRG1-binding protein ELD/OSA1 (ELD/OSA1), transcript variant 3, mRNA	HGNC:18040	Q8NFD5	C	Y				GO:0045449~regulation of transcription GO:0051252~regulation of RNA metabolic process GO:0006355~regulation of transcription, DNA-dependent	GO:0030528~transcription regulator activity GO:0003677~DNA binding GO:0003712~transcription cofactor activity
ENO1	16507965	HGNC:3350	P06733	FLNC	8885789	Homo sapiens filamin 2 (FLN2) mRNA, complete cds	HGNC:3756	Q14315	C	Y						GO:0030017~sarcomere	Myopathy, distal, 4 Myopathy, myofibrillar, 5	614065 609524
ENO1	16507965	HGNC:3350	P06733	ITGB1	19743818	Homo sapiens integrin, beta 1 (fibronectin receptor, beta polypeptide, antigen CD29 includes MDF2, MSK12) (ITGB1), transcript variant 1D, mRNA	HGNC:6153	P05556	C	Y
ENO1	16507965	HGNC:3350	P06733	PPP2R5E	31083295	Homo sapiens protein phosphatase 2, regulatory subunit B (B56), epsilon isoform (PPP2R5E), mRNA	HGNC:9313	Q16537	C	Y
ENO1	16507965	HGNC:3350	P06733	SNAPC3	89242151	Homo sapiens small nuclear RNA activating complex, polypeptide 3, 50kDa (SNAPC3), mRNA	HGNC:11136	Q92966	C	Y				GO:0045449~regulation of transcription	GO:0003677~DNA binding
ENO1	16507965	HGNC:3350	P06733	ADD1	29826320	Homo sapiens adducin 1 (alpha) (ADD1), transcript variant 2, mRNA	HGNC:243	P35611	D						GO:0046872~metal ion binding
ENO1	16507965	HGNC:3350	P06733	AP1G1	71772941	Homo sapiens adaptor-related protein complex 1, gamma 1 subunit (AP1G1), transcript variant 2, mRNA	HGNC:555	O43747	D
ENO1	16507965	HGNC:3350	P06733	ARIH1	9966762	Homo sapiens ariadne homolog, ubiquitin-conjugating enzyme E2 binding protein, 1 (Drosophila) (ARIH1), mRNA ; Homo sapiens mRNA for UbcH 7-binding protein (HHari gene)	HGNC:689	Q9Y4X5	D						GO:0046872~metal ion binding
ENO1	16507965	HGNC:3350	P06733	BCL6	21040335	Homo sapiens B-cell CLL/lymphoma 6 (zinc finger protein 51) (BCL6), transcript variant 2, mRNA	HGNC:1001	P41182	D	Y				GO:0045449~regulation of transcription GO:0051252~regulation of RNA metabolic process GO:0006355~regulation of transcription, DNA-dependent GO:0010605~negative regulation of macromolecule metabolic process GO:0006357~regulation of transcription from RNA polymerase II promoter GO:0000122~negative regulation of transcription from RNA polymerase II promoter GO:0009890~negative regulation of biosynth…	GO:0030528~transcription regulator activity GO:0046872~metal ion binding GO:0016564~transcription repressor activity GO:0003700~transcription factor activity GO:0030528~transcription regulator activity GO:0003677~DNA binding
ENO1	16507965	HGNC:3350	P06733	CBX5	6912291	Homo sapiens chromobox homolog 5 (HP1 alpha homolog, Drosophila) (CBX5), mRNA	HGNC:1555	P45973	D	Y				GO:0045449~regulation of transcription GO:0051252~regulation of RNA metabolic process GO:0006355~regulation of transcription, DNA-dependent GO:0010605~negative regulation of macromolecule metabolic process GO:0009890~negative regulation of biosynthetic process GO:0045892~negative regulation of transcription, DNA-dependent GO:0051253~negative regulation of RNA metabolic process GO:0016481~negative…	GO:0016564~transcription repressor activity GO:0030528~transcription regulator activity
ENO1	16507965	HGNC:3350	P06733	CPNE1	23397701	Homo sapiens copine I (CPNE1), transcript variant 5, mRNA	HGNC:2314	Q99829	D
ENO1	16507965	HGNC:3350	P06733	DDX23	41327770	Homo sapiens DEAD (Asp-Glu-Ala-Asp) box polypeptide 23 (DDX23), mRNA	HGNC:17347	Q9BUQ8	D
ENO1	16507965	HGNC:3350	P06733	DES	55749931	Homo sapiens desmin (DES), mRNA	HGNC:2770	P17661	D	Y			IP_pos			GO:0030017~sarcomere	Cardiomyopathy, dilated, 1I Myopathy, desmin-related, cardioskeletal Scapuloperoneal syndrome, neurogenic, Kaeser type	604765 601419 181400
ENO1	16507965	HGNC:3350	P06733	GLIS3	109637783	Homo sapiens GLIS family zinc finger 3 (GLIS3), transcript variant 1, mRNA	HGNC:28510	Q8NEA6	D	Y				GO:0045449~regulation of transcription GO:0051252~regulation of RNA metabolic process GO:0006355~regulation of transcription, DNA-dependent GO:0010605~negative regulation of macromolecule metabolic process GO:0006357~regulation of transcription from RNA polymerase II promoter GO:0000122~negative regulation of transcription from RNA polymerase II promoter GO:0009890~negative regulation of biosynth…	GO:0030528~transcription regulator activity GO:0003700~transcription factor activity GO:0030528~transcription regulator activity GO:0003677~DNA binding GO:0046872~metal ion binding
ENO1	16507965	HGNC:3350	P06733	GORASP2	29826293	Homo sapiens golgi reassembly stacking protein 2, 55kDa (GORASP2), mRNA	HGNC:17500	Q9H8Y8	D
ENO1	16507965	HGNC:3350	P06733	KPNA4	34190272	Homo sapiens karyopherin alpha 4 (importin alpha 3) (KPNA4), mRNA ;	HGNC:6397	O00629	D
ENO1	16507965	HGNC:3350	P06733	MED13	102468716	Homo sapiens thyroid hormone receptor associated protein 1 (THRAP1), mRNA	HGNC:22474	Q9UHV7	D	Y				GO:0045449~regulation of transcription GO:0051252~regulation of RNA metabolic process GO:0006355~regulation of transcription, DNA-dependent GO:0006357~regulation of transcription from RNA polymerase II promoter	GO:0030528~transcription regulator activity GO:0003712~transcription cofactor activity
ENO1	16507965	HGNC:3350	P06733	NANS	12056472	Homo sapiens N-acetylneuraminic acid synthase (sialic acid synthase) (NANS), mRNA	HGNC:19237	Q9NR45	D
ENO1	16507965	HGNC:3350	P06733	PAF1	42476168	Homo sapiens Paf1, RNA polymerase II associated factor, homolog (S. cerevisiae) (PAF1), mRNA	HGNC:25459	Q8N7H5	D	Y				GO:0045449~regulation of transcription
ENO1	16507965	HGNC:3350	P06733	PCCB	119943099	Homo sapiens propionyl Coenzyme A carboxylase, beta polypeptide (PCCB), mRNA	HGNC:8654	P05166	D
ENO1	16507965	HGNC:3350	P06733	RCN2	33873105	Homo sapiens reticulocalbin 2, EF-hand calcium binding domain, mRNA (cDNA clone MGC:1650 IMAGE:3505241), complete cds	HGNC:9935	Q14257	D						GO:0046872~metal ion binding
ENO1	16507965	HGNC:3350	P06733	SART3	119393885	Homo sapiens squamous cell carcinoma antigen recognized by T cells 3 (SART3), mRNA	HGNC:16860	Q15020	D
ENO1	16507965	HGNC:3350	P06733	SET	34604765	Homo sapiens phosphatase 2A inhibitor I2PP2A mRNA, complete cds.	HGNC:10760	Q01105	D	Y				GO:0010605~negative regulation of macromolecule metabolic process
ENO1	16507965	HGNC:3350	P06733	STAC3	21450837	Homo sapiens SH3 and cysteine rich domain 3 (STAC3), mRNA	HGNC:28423	Q96MF2	D						GO:0046872~metal ion binding
ENO1	16507965	HGNC:3350	P06733	TEAD1	11386150	Homo sapiens TEA domain family member 1 (SV40 transcriptional enhancer factor) (TEAD1), mRNA	HGNC:11714	P28347	D	Y				GO:0045449~regulation of transcription GO:0051252~regulation of RNA metabolic process GO:0006355~regulation of transcription, DNA-dependent GO:0006357~regulation of transcription from RNA polymerase II promoter	GO:0030528~transcription regulator activity GO:0003700~transcription factor activity GO:0030528~transcription regulator activity GO:0003677~DNA binding
ENO1	16507965	HGNC:3350	P06733	TEX2	21749531	Homo sapiens cDNA FLJ33895 fis, clone CTONG2007834.	HGNC:30884	Q8IWB9	D
ENO1	16507965	HGNC:3350	P06733	TSEN15	24308389	Homo sapiens chromosome 1 open reading frame 19 (C1orf19), mRNA	HGNC:16791	Q8WW01	D
ENO1	16507965	HGNC:3350	P06733	TXNDC5	42794770	Homo sapiens thioredoxin domain containing 5 (TXNDC5), transcript variant 1, mRNA	HGNC:21073	Q8NBS9	D
ENO1	16507965	HGNC:3350	P06733	YWHAG	21464100	Homo sapiens tyrosine 3-monooxygenase/tryptophan 5-monooxygenase activation protein, gamma polypeptide (YWHAG), mRNA	HGNC:12852	P61981	D
ENO1	16507965	HGNC:3350	P06733	ZBTB44	21040474	Homo sapiens cDNA clone MGC:26123 IMAGE:4823171, complete cds	HGNC:25001	Q8NCP5	D	Y				GO:0045449~regulation of transcription	GO:0003677~DNA binding GO:0046872~metal ion binding
ENO1	16507965	HGNC:3350	P06733	ZC3H7A	27369403	Homo sapiens zinc-finger protein AY163807 (HSPC055), mRNA	HGNC:30959	Q8IWR0	D						GO:0046872~metal ion binding
ENO1	16507965	HGNC:3350	P06733	COL3A1	110224482	Homo sapiens collagen, type III, alpha 1 (Ehlers-Danlos syndrome type IV, autosomal dominant) (COL3A1), mRNA	HGNC:2201	P02461	E
ENO1	16507965	HGNC:3350	P06733	HEY2	105990529	Homo sapiens hairy/enhancer-of-split related with YRPW motif 2 (HEY2), mRNA	HGNC:4881	Q9UBP5	E	Y				GO:0045449~regulation of transcription GO:0051252~regulation of RNA metabolic process GO:0006355~regulation of transcription, DNA-dependent GO:0010605~negative regulation of macromolecule metabolic process GO:0000122~negative regulation of transcription from RNA polymerase II promoter GO:0009890~negative regulation of biosynthetic process GO:0045892~negative regulation of transcription, DNA-depen…	GO:0030528~transcription regulator activity GO:0003700~transcription factor activity GO:0030528~transcription regulator activity GO:0003677~DNA binding
ENO1	16507965	HGNC:3350	P06733	HSP90AB1	20149593	Homo sapiens heat shock 90kDa protein 1, beta (HSPCB), mRNA	HGNC:5258	P08238	E	Y				GO:0010605~negative regulation of macromolecule metabolic process
ENO1	16507965	HGNC:3350	P06733	KDM2A	16306579	Homo sapiens F-box and leucine-rich repeat protein 11 (FBXL11), mRNA	HGNC:13606	Q9Y2K7	E	Y				GO:0045449~regulation of transcription	GO:0003677~DNA binding GO:0046872~metal ion binding
ENO1	16507965	HGNC:3350	P06733	NCOR1	22538460	Homo sapiens nuclear receptor co-repressor 1 (NCOR1), mRNA	HGNC:7672	O75376	E	Y				GO:0045449~regulation of transcription GO:0051252~regulation of RNA metabolic process GO:0006355~regulation of transcription, DNA-dependent GO:0010605~negative regulation of macromolecule metabolic process GO:0006357~regulation of transcription from RNA polymerase II promoter GO:0000122~negative regulation of transcription from RNA polymerase II promoter GO:0009890~negative regulation of biosynth…	GO:0030528~transcription regulator activity GO:0003712~transcription cofactor activity GO:0016564~transcription repressor activity GO:0003700~transcription factor activity GO:0030528~transcription regulator activity GO:0003677~DNA binding
ENO1	16507965	HGNC:3350	P06733	UBR4	82659108	Homo sapiens retinoblastoma-associated factor 600 (RBAF600), mRNA	HGNC:30313	Q5T4S7	E						GO:0046872~metal ion binding
ENO1	16507965	HGNC:3350	P06733	YWHAZ	80477444	Homo sapiens tyrosine 3-monooxygenase/tryptophan 5-monooxygenase activation protein, zeta polypeptide, transcript variant 2, mRNA (cDNA clone MGC:111427 IMAGE:3869494), complete cds	HGNC:12855	P63104	E	Y		15324660
ENO3	33878987	HGNC:3354	P13929	ALDOA	34577108	Homo sapiens aldolase A, fructose-bisphosphate (ALDOA), transcript variant 1, mRNA	HGNC:414	P04075	C	Y				GO:0019318~hexose metabolic process GO:0006096~glycolysis	GO:0042802~identical protein binding
ENO3	33878987	HGNC:3354	P13929	SNAPIN	39725677	Homo sapiens SNAP-associated protein (SNAPAP), mRNA	HGNC:17145	O95295	C	Y
ENO3	33878987	HGNC:3354	P13929	SPTB	67782318	Homo sapiens spectrin, beta, erythrocytic (includes spherocytosis, clinical type I) (SPTB), transcript variant 2, mRNA	HGNC:11274	P11277	C	Y								_
ENO3	33878987	HGNC:3354	P13929	TTN	110349718	Homo sapiens titin (TTN), transcript variant N2-A, mRNA	HGNC:12403	Q8WZ42	C	Y					GO:0000287~magnesium ion binding GO:0042802~identical protein binding		Cardiomyopathy, dilated, 1G Cardiomyopathy, familial hypertrophic, 9 Muscular dystrophy, limb-girdle, type 2J Myopathy, early-onset, with fatal cardiomyopathy Myopathy, proximal, with early respiratory muscle involvement Tibial muscular dystrophy, tardive	604145 613765 608807 611705 603689 600334
ENO3	33878987	HGNC:3354	P13929	ABCF3	8922935	Homo sapiens ATP-binding cassette, sub-family F (GCN20), member 3 (ABCF3), mRNA ; Homo sapiens hypothetical protein FLJ11198 (FLJ11198), mRNA; Homo sapiens cDNA FLJ11198 fis, clone PLACE1007697, weakly similar to GCN20 PROTEIN.	HGNC:72	Q9NUQ8	D
ENO3	33878987	HGNC:3354	P13929	C9orf93	38348728	Homo sapiens chromosome 9 open reading frame 93 (C9orf93), mRNA	HGNC:29828	Q6TFL3	D
ENO3	33878987	HGNC:3354	P13929	COBRA1	20070259	Homo sapiens cofactor of BRCA1 (COBRA1), mRNA	HGNC:24324	Q8WX92	D
ENO3	33878987	HGNC:3354	P13929	CUL3	45827792	Homo sapiens cullin 3 (CUL3), mRNA	HGNC:2553	Q13618	D
ENO3	33878987	HGNC:3354	P13929	DSP	58530839	Homo sapiens desmoplakin (DSP), transcript variant 1, mRNA	HGNC:3052	P15924	D	Y							Arrhythmogenic right ventricular dysplasia 8 Dilated cardiomyopathy with woolly hair and keratoderma Epidermolysis bullosa, lethal acantholytic Keratosis palmoplantaris striata II Skin fragility-woolly hair syndrome	607450 605676 609638 612908 607655
ENO3	33878987	HGNC:3354	P13929	EIF3G	30582616	Homo sapiens eukaryotic translation initiation factor 3, subunit 4 delta, 44kDa mRNA, complete cds.	HGNC:3274	O75821	D
ENO3	33878987	HGNC:3354	P13929	ENO3	33878987	Homo sapiens enolase 3 (beta, muscle), transcript variant 2, mRNA (cDNA clone MGC:29581 IMAGE:4902149), complete cds	HGNC:3354	P13929	D	Y							Glycogen storage disease XIII	612932
ENO3	33878987	HGNC:3354	P13929	FAM120A	68299753	Homo sapiens chromosome 9 open reading frame 10 (C9orf10), mRNA	HGNC:13247	Q9NZB2	D
ENO3	33878987	HGNC:3354	P13929	FBN2	66346694	Homo sapiens fibrillin 2 (congenital contractural arachnodactyly) (FBN2), mRNA	HGNC:3604	P35556	D						GO:0046872~metal ion binding
ENO3	33878987	HGNC:3354	P13929	HIVEP2	110347462	Homo sapiens human immunodeficiency virus type I enhancer binding protein 2 (HIVEP2), mRNA	HGNC:4921	P31629	D						GO:0046872~metal ion binding
ENO3	33878987	HGNC:3354	P13929	INTS8	70608108	Homo sapiens chromosome 8 open reading frame 52 (C8orf52), mRNA ; Homo sapiens mRNA for KAONASHI protein 1, complete cds.	HGNC:26048	Q75QN2	D
ENO3	33878987	HGNC:3354	P13929	KALRN	68362739	Homo sapiens kalirin, RhoGEF kinase (KALRN), transcript variant 3, mRNA	HGNC:4814	O60229	D	Y					GO:0000287~magnesium ion binding		Coronary heart disease, susceptibility to, 5	608901
ENO3	33878987	HGNC:3354	P13929	KBTBD10	33873545	Homo sapiens kelch repeat and BTB (POZ) domain containing 10, mRNA (cDNA clone MGC:1367 IMAGE:2959774), complete cds	HGNC:16905	O60662	D
ENO3	33878987	HGNC:3354	P13929	KLHL5	55770879	Homo sapiens kelch-like 5 (Drosophila) (KLHL5), transcript variant b, mRNA	HGNC:6356	Q96PQ7	D
ENO3	33878987	HGNC:3354	P13929	LONRF3	73747839	Homo sapiens LON peptidase N-terminal domain and ring finger 3 (LONRF3), transcript variant 1, mRNA	HGNC:21152	Q496Y0	D						GO:0046872~metal ion binding
ENO3	33878987	HGNC:3354	P13929	MAF	73427804	Homo sapiens v-maf musculoaponeurotic fibrosarcoma oncogene homolog (avian) (MAF), transcript variant 1, mRNA	HGNC:6776	O75444	D
ENO3	33878987	HGNC:3354	P13929	MAN2A2	51477715	Homo sapiens mannosidase, alpha, class 2A, member 2 (MAN2A2), mRNA	HGNC:6825	P49641	D	Y				GO:0019318~hexose metabolic process	GO:0046872~metal ion binding
ENO3	33878987	HGNC:3354	P13929	MORF4L1	33337721	Homo sapiens FWP006 mRNA, complete cds	HGNC:16989	Q9UBU8	D
ENO3	33878987	HGNC:3354	P13929	MTMR14	117938273	Homo sapiens myotubularin related protein 14 (MTMR14), transcript variant 3, mRNA	HGNC:26190	Q8NCE2	D	Y							Centronuclear myopathy, autosomal, modifier of	160150
ENO3	33878987	HGNC:3354	P13929	MYH1	115527081	Homo sapiens myosin, heavy chain 1, skeletal muscle, adult (MYH1), mRNA	HGNC:7567	P12882	D
ENO3	33878987	HGNC:3354	P13929	NAP1L4	56549646	Homo sapiens nucleosome assembly protein 1-like 4 (NAP1L4), mRNA	HGNC:7640	Q99733	D
ENO3	33878987	HGNC:3354	P13929	NEB	115527119	Homo sapiens nebulin (NEB), mRNA	HGNC:7720	P20929	D	Y							Nemaline myopathy 2, autosomal recessive	256030
ENO3	33878987	HGNC:3354	P13929	PGM1	21361620	Homo sapiens phosphoglucomutase 1 (PGM1), mRNA	HGNC:8905	P36871	D	Y				GO:0019318~hexose metabolic process GO:0006096~glycolysis	GO:0000287~magnesium ion binding		Glycogen storage disease XIV	612934
ENO3	33878987	HGNC:3354	P13929	PIBF1	55769582	Homo sapiens chromosome 13 open reading frame 24 (C13orf24), mRNA	HGNC:23352	Q8WXW3	D
ENO3	33878987	HGNC:3354	P13929	PKM2	33286421	Homo sapiens pyruvate kinase, muscle (PKM2), transcript variant 3, mRNA	HGNC:9021	P14618	D	Y				GO:0019318~hexose metabolic process GO:0006096~glycolysis	GO:0000287~magnesium ion binding
ENO3	33878987	HGNC:3354	P13929	USP9X	88853063	Homo sapiens ubiquitin specific peptidase 9, X-linked (USP9X), transcript variant 4, mRNA	HGNC:12632	Q93008	D
ENO3	33878987	HGNC:3354	P13929	UXT	24041015	Homo sapiens ubiquitously-expressed transcript (UXT), transcript variant 2, mRNA	HGNC:12641	Q9UBK9	D
ENO3	33878987	HGNC:3354	P13929	COX11	17921983	Homo sapiens COX11 homolog, cytochrome c oxidase assembly protein (yeast) (COX11), nuclear gene encoding mitochondrial protein, mRNA	HGNC:2261	Q9Y6N1	E						GO:0046872~metal ion binding
ENO3	33878987	HGNC:3354	P13929	DCTN1	13259509	Homo sapiens dynactin 1 (p150, glued homolog, Drosophila) (DCTN1), transcript variant 1, mRNA	HGNC:2711	Q14203	E	Y							Neuropathy, distal hereditary motor, type VIIB Perry syndrome	607641 168605
ENO3	33878987	HGNC:3354	P13929	DNAJC7	4507712	Homo sapiens DnaJ (Hsp40) homolog, subfamily C, member 7 (DNAJC7), mRNA ; Homo sapiens tetratricopeptide repeat domain 2 (TTC2), mRNA; Human tetratricopeptide repeat protein (tpr2) mRNA, complete cds.	HGNC:12392	Q99615	E
ENO3	33878987	HGNC:3354	P13929	KPNA4	34190272	Homo sapiens karyopherin alpha 4 (importin alpha 3) (KPNA4), mRNA ;	HGNC:6397	O00629	E
ENO3	33878987	HGNC:3354	P13929	PPPDE2	63055039	Homo sapiens DNA segment, Chr 15, Wayne State University 75, expressed (D15Wsu75e), mRNA	HGNC:24577	Q6ICB0	E
ENO3	33878987	HGNC:3354	P13929	RNF123	37588868	Homo sapiens ring finger protein 123 (RNF123), mRNA	HGNC:21148	Q5XPI4	E						GO:0046872~metal ion binding
ENO3	33878987	HGNC:3354	P13929	ROCK1	112382209	Homo sapiens Rho-associated, coiled-coil containing protein kinase 1 (ROCK1), mRNA	HGNC:10251	Q13464	E						GO:0042802~identical protein binding GO:0046872~metal ion binding
ENO3	33878987	HGNC:3354	P13929	ST13	21237722	Homo sapiens suppression of tumorigenicity 13 (colon carcinoma) (Hsp70 interacting protein) (ST13), mRNA	HGNC:11343	P50502	E
ENO3	33878987	HGNC:3354	P13929	YWHAZ	80477444	Homo sapiens tyrosine 3-monooxygenase/tryptophan 5-monooxygenase activation protein, zeta polypeptide, transcript variant 2, mRNA (cDNA clone MGC:111427 IMAGE:3869494), complete cds	HGNC:12855	P63104	E
EZR	33869413	HGNC:12691	P15311	RDX	28436808	Homo sapiens radixin, mRNA (cDNA clone MGC:48283 IMAGE:5284438), complete cds	HGNC:9944	P35241	A	Y		9501018				GO:0045177~apical part of cell GO:0019898~extrinsic to membrane GO:0044459~plasma membrane part GO:0005886~plasma membrane GO:0030175~filopodium GO:0005902~microvillus GO:0031252~cell leading edge GO:0042995~cell projection GO:0005856~cytoskeleton GO:0043228~non-membrane-bounded organelle GO:0043232~intracellular non-membrane-bounded organelle
EZR	33869413	HGNC:12691	P15311	SLC9A3R2	71897228	Homo sapiens solute carrier family 9 (sodium/hydrogen exchanger), member 3 regulator 2 (SLC9A3R2), mRNA	HGNC:11076	Q15599	A	Y		9748260				GO:0045177~apical part of cell GO:0019898~extrinsic to membrane GO:0044459~plasma membrane part GO:0005886~plasma membrane GO:0016324~apical plasma membrane
EZR	33869413	HGNC:12691	P15311	USP1	63053520	Homo sapiens ubiquitin specific protease 1 (USP1), transcript variant 1, mRNA	HGNC:12607	O94782	B	Y
EZR	33869413	HGNC:12691	P15311	ANKRD36B	124517694	Homo sapiens KIAA1641 (KIAA1641), mRNA	HGNC:29333	Q8N2N9	D
EZR	33869413	HGNC:12691	P15311	FKBP5	17149847	Homo sapiens FK506 binding protein 5 (FKBP5), mRNA	HGNC:3721	Q13451	D
EZR	33869413	HGNC:12691	P15311	SLC9A3R1	15079984	Homo sapiens solute carrier family 9 (sodium/hydrogen exchanger), isoform 3 regulator 1, mRNA (cDNA clone MGC:19770 IMAGE:3640162), complete cds	HGNC:11075	O14745	D	Y		9314537				GO:0045177~apical part of cell GO:0019898~extrinsic to membrane GO:0044459~plasma membrane part GO:0005886~plasma membrane GO:0030175~filopodium GO:0005902~microvillus GO:0016324~apical plasma membrane GO:0031252~cell leading edge GO:0042995~cell projection GO:0005856~cytoskeleton GO:0043228~non-membrane-bounded organelle GO:0043232~intracellular non-membrane-bounded organelle
FBXO32	22547142	HGNC:16731	Q969P5	SKP1	25777712	Homo sapiens S-phase kinase-associated protein 1A (p19A) (SKP1A), transcript variant 2, mRNA	HGNC:10899	P63208	A	Y		11717410		GO:0006508~proteolysis GO:0044265~cellular macromolecule catabolic process GO:0030163~protein catabolic process GO:0051603~proteolysis involved in cellular protein catabolic process GO:0019941~modification-dependent protein catabolic process GO:0043632~modification-dependent macromolecule catabolic process GO:0051603~proteolysis involved in cellular protein catabolic process
FBXO32	22547142	HGNC:16731	Q969P5	MYOG	115387121	Homo sapiens myogenin (myogenic factor 4) (MYOG), mRNA	HGNC:7612	P15173	D	Y		19631210
FBXO32	22547142	HGNC:16731	Q969P5	KDM2A	16306579	Homo sapiens F-box and leucine-rich repeat protein 11 (FBXL11), mRNA	HGNC:13606	Q9Y2K7	E	Y				GO:0006508~proteolysis GO:0044265~cellular macromolecule catabolic process GO:0030163~protein catabolic process GO:0051603~proteolysis involved in cellular protein catabolic process GO:0019941~modification-dependent protein catabolic process GO:0043632~modification-dependent macromolecule catabolic process GO:0051603~proteolysis involved in cellular protein catabolic process
FHL1	34147646	HGNC:3702	Q13642	AKAP12	21493021	Homo sapiens A kinase (PRKA) anchor protein (gravin) 12 (AKAP12), transcript variant 1, mRNA	HGNC:370	Q02952	A	Y		15102471
FHL1	34147646	HGNC:3702	Q13642	IGFBP5	46094066	Homo sapiens insulin-like growth factor binding protein 5 (IGFBP5), mRNA	HGNC:5474	P24593	A	Y				GO:0007517~muscle organ development
FHL1	34147646	HGNC:3702	Q13642	MACF1	33188442	Homo sapiens microtubule-actin crosslinking factor 1 (MACF1), transcript variant 2, mRNA	HGNC:13664	Q96PK2	A	Y					GO:0046872~metal ion binding
FHL1	34147646	HGNC:3702	Q13642	MYBPC1	46049118	Homo sapiens myosin binding protein C, slow type (MYBPC1), transcript variant 3, mRNA	HGNC:7549	Q00872	A	Y		16407297
FHL1	34147646	HGNC:3702	Q13642	TTN	110349718	Homo sapiens titin (TTN), transcript variant N2-A, mRNA	HGNC:12403	Q8WZ42	A	Y	Y			GO:0007517~muscle organ development			Cardiomyopathy, dilated, 1G Cardiomyopathy, familial hypertrophic, 9 Muscular dystrophy, limb-girdle, type 2J Myopathy, early-onset, with fatal cardiomyopathy Myopathy, proximal, with early respiratory muscle involvement Tibial muscular dystrophy, tardive	604145 613765 608807 611705 603689 600334
FHL1	34147646	HGNC:3702	Q13642	CLMN	46250004	Homo sapiens calmin (calponin-like, transmembrane), mRNA (cDNA clone MGC:87136 IMAGE:4375469), complete cds	HGNC:19972	Q96JQ2	B	Y
FHL1	34147646	HGNC:3702	Q13642	CSRP3	48762935	Homo sapiens cysteine and glycine-rich protein 3 (cardiac LIM protein) (CSRP3), mRNA	HGNC:2472	P50461	B	Y				GO:0007517~muscle organ development	GO:0008270~zinc ion binding		Cardiomyopathy, dilated, 1M Cardiomyopathy, familial hypertrophic, 12	607482 612124
FHL1	34147646	HGNC:3702	Q13642	LAMA4	9845494	Homo sapiens laminin, alpha 4 (LAMA4), mRNA	HGNC:6484	Q16363	B	Y							Cardiomyopathy, dilated, 1K	605582
FHL1	34147646	HGNC:3702	Q13642	NFIL3	52630428	Homo sapiens nuclear factor, interleukin 3 regulated (NFIL3), mRNA	HGNC:7787	Q16649	B	Y
FHL1	34147646	HGNC:3702	Q13642	ZBTB40	37221179	Homo sapiens KIAA0478 gene product (KIAA0478), mRNA	HGNC:29045	Q9NUA8	B	Y					GO:0008270~zinc ion binding
FHL1	34147646	HGNC:3702	Q13642	IGF2R	119964725	Homo sapiens insulin-like growth factor 2 receptor (IGF2R), mRNA	HGNC:5467	P11717	D
FHL1	34147646	HGNC:3702	Q13642	LIMD1	111378389	Homo sapiens LIM domains containing 1 (LIMD1), mRNA	HGNC:6612	Q9UGP4	D						GO:0008270~zinc ion binding
FHL1	34147646	HGNC:3702	Q13642	NPEPPS	15451906	Homo sapiens aminopeptidase puromycin sensitive (NPEPPS), mRNA	HGNC:7900	P55786	D						GO:0008270~zinc ion binding
FHL1	34147646	HGNC:3702	Q13642	ODZ4	113423046	PREDICTED: Homo sapiens odz, odd Oz/ten-m homolog 4 (Drosophila) (ODZ4), mRNA	HGNC:29945	Q6N022	D
FHL1	34147646	HGNC:3702	Q13642	PDE4DIP	50658072	Homo sapiens phosphodiesterase 4D interacting protein (myomegalin) (PDE4DIP), transcript variant 1, mRNA	HGNC:15580	Q5VU43	D
FHL1	34147646	HGNC:3702	Q13642	PDLIM1	20127594	Homo sapiens PDZ and LIM domain 1 (elfin) (PDLIM1), mRNA ; Homo sapiens mRNA for CLP-36 protein	HGNC:2067	O00151	D
FHL1	34147646	HGNC:3702	Q13642	ROBO1	19743804	Homo sapiens roundabout, axon guidance receptor, homolog 1 (Drosophila) (ROBO1), transcript variant 1, mRNA	HGNC:10249	Q9Y6N7	D
FHL1	34147646	HGNC:3702	Q13642	ZNF542	59809004	Homo sapiens zinc finger protein 542, mRNA (cDNA clone MGC:105006 IMAGE:3078727), complete cds	HGNC:25393	Q5EBM4	D						GO:0008270~zinc ion binding
FHL1	34147646	HGNC:3702	Q13642	ZNF644	41152092	Homo sapiens KIAA1221 protein (KIAA1221), transcript variant 1, mRNA	HGNC:29222	Q9H582	D						GO:0008270~zinc ion binding
FHL1	34147646	HGNC:3702	Q13642	CLTC	115527063	Homo sapiens clathrin, heavy chain (Hc) (CLTC), mRNA	HGNC:2092	Q00610	E
FHL1	34147646	HGNC:3702	Q13642	PAX7	4505618	Homo sapiens paired box gene 7 (PAX7), transcript variant 1, mRNA ; H.sapiens mRNA for paired box containing transcription factor, PAX7	HGNC:8621	P23759	E	Y				GO:0007517~muscle organ development
GNL3	45593129	HGNC:29931	Q9BVP2	CKM	21536287	Homo sapiens creatine kinase, muscle (CKM), mRNA	HGNC:1994	P06732	D
GNL3	45593129	HGNC:29931	Q9BVP2	MSN	53729335	Homo sapiens moesin (MSN), mRNA	HGNC:7373	P26038	D							GO:0031981~nuclear lumen
GNL3	45593129	HGNC:29931	Q9BVP2	PCM1	34878901	Homo sapiens pericentriolar material 1 (PCM1), mRNA	HGNC:8727	Q15154	D
GNL3	45593129	HGNC:29931	Q9BVP2	TOPORS	40805103	Homo sapiens topoisomerase I binding, arginine/serine-rich (TOPORS), mRNA	HGNC:21653	Q9NS56	D							GO:0005654~nucleoplasm
GNL3	45593129	HGNC:29931	Q9BVP2	KDM2A	16306579	Homo sapiens F-box and leucine-rich repeat protein 11 (FBXL11), mRNA	HGNC:13606	Q9Y2K7	E							GO:0005654~nucleoplasm
GNL3	45593129	HGNC:29931	Q9BVP2	PIAS1	7706636	Homo sapiens protein inhibitor of activated STAT, 1 (PIAS1), mRNA ; Genbank #5733691 Homo sapiens DEAD/H (Asp-Glu-Ala-Asp/His) box binding protein 1 (DDXBP1), mRNA	HGNC:2752	O75925	E							GO:0005654~nucleoplasm
HBXIP	38512187	HGNC:17955	O43504	AKR1C2	45446744	Homo sapiens aldo-keto reductase family 1, member C2 (dihydrodiol dehydrogenase 2; bile acid binding protein; 3-alpha hydroxysteroid dehydrogenase, type III) (AKR1C2), transcript variant 2, mRNA	HGNC:385	P52895	A	Y
HBXIP	38512187	HGNC:17955	O43504	C7orf59	56606126	Homo sapiens similar to CG14977-PA (LOC389541), mRNA	HGNC:33772	Q0VGL1	A	Y
HBXIP	38512187	HGNC:17955	O43504	CLIC5	82617631	Homo sapiens chloride intracellular channel 5 (CLIC5), mRNA	HGNC:13517	Q9NZA1	A	Y
HBXIP	38512187	HGNC:17955	O43504	GIT1	41393572	Homo sapiens G protein-coupled receptor kinase-interactor 1 (GIT1), mRNA	HGNC:4272	Q9Y2X7	A	Y		16169070		GO:0051336~regulation of hydrolase activity
HBXIP	38512187	HGNC:17955	O43504	SKP1	25777712	Homo sapiens S-phase kinase-associated protein 1A (p19A) (SKP1A), transcript variant 2, mRNA	HGNC:10899	P63208	A	Y
HBXIP	38512187	HGNC:17955	O43504	ACAA2	12804930	Homo sapiens acetyl-Coenzyme A acyltransferase 2 (mitochondrial 3-oxoacyl-Coenzyme A thiolase), mRNA (cDNA clone MGC:3562 IMAGE:2820744), complete cds	HGNC:83	P42765	B	Y
HBXIP	38512187	HGNC:17955	O43504	ANKRD46	50053931	Homo sapiens ankyrin repeat domain 46 (ANKRD46), mRNA	HGNC:27229	Q86W74	B	Y
HBXIP	38512187	HGNC:17955	O43504	EIF3A	83367067	Homo sapiens eukaryotic translation initiation factor 3, subunit 10 theta, 150/170kDa (EIF3S10), mRNA	HGNC:3271	Q14152	B	Y
HBXIP	38512187	HGNC:17955	O43504	GIT2	27886591	Homo sapiens PTK2 protein tyrosine kinase 2 (PTK2), transcript variant 1, mRNA Homo sapiens focal adhesion kinase mRNA, complete cds. function: protein/tyrosine kinase ; NM_005607.1 ; /map="8q24-qter"	HGNC:4273	Q14161	B	Y				GO:0051336~regulation of hydrolase activity
HBXIP	38512187	HGNC:17955	O43504	MYOG	115387121	Homo sapiens myogenin (myogenic factor 4) (MYOG), mRNA	HGNC:7612	P15173	B	Y
HBXIP	38512187	HGNC:17955	O43504	SNX5	23111046	Homo sapiens sorting nexin 5 (SNX5), transcript variant 1, mRNA	HGNC:14969	Q9Y5X3	B	Y
HBXIP	38512187	HGNC:17955	O43504	EIF4B	83722280	Homo sapiens eukaryotic translation initiation factor 4B (EIF4B), mRNA	HGNC:3285	P23588	C	Y
HBXIP	38512187	HGNC:17955	O43504	HEBP2	41393567	Homo sapiens heme binding protein 2 (HEBP2), mRNA	HGNC:15716	Q9Y5Z4	C	Y
HBXIP	38512187	HGNC:17955	O43504	ITGB1	19743818	Homo sapiens integrin, beta 1 (fibronectin receptor, beta polypeptide, antigen CD29 includes MDF2, MSK12) (ITGB1), transcript variant 1D, mRNA	HGNC:6153	P05556	C	Y
HBXIP	38512187	HGNC:17955	O43504	MED12L	93277088	Homo sapiens mediator of RNA polymerase II transcription, subunit 12 homolog (S. cerevisiae)-like (MED12L), mRNA	HGNC:16050	Q86YW9	C	Y
HBXIP	38512187	HGNC:17955	O43504	MKLN1	46094063	Homo sapiens muskelin 1, intracellular mediator containing kelch motifs (MKLN1), mRNA	HGNC:7109	Q9UL63	C	Y
HBXIP	38512187	HGNC:17955	O43504	MLL5	91199542	Homo sapiens myeloid/lymphoid or mixed-lineage leukemia 5 (trithorax homolog, Drosophila) (MLL5), transcript variant 2, mRNA	HGNC:18541	Q8IZD2	C	Y
HBXIP	38512187	HGNC:17955	O43504	MYF6	4505298	Homo sapiens myogenic factor 6 (herculin) (MYF6), mRNA	HGNC:7566	P23409	C	Y							Myopathy, centronuclear {Becker muscular dystrophy modifier}	160150 300376
HBXIP	38512187	HGNC:17955	O43504	PEG10	94421474	Homo sapiens paternally expressed 10 (PEG10), transcript variant 1, mRNA	HGNC:14005	Q86TG7	C	Y
HBXIP	38512187	HGNC:17955	O43504	PPARA	61744437	Homo sapiens peroxisome proliferative activated receptor, alpha (PPARA), transcript variant 3, mRNA	HGNC:9232	Q07869	C	Y
HBXIP	38512187	HGNC:17955	O43504	SFPQ	4826997	Homo sapiens splicing factor proline/glutamine rich (polypyrimidine tract binding protein associated) (SFPQ), mRNA ; H.sapiens mRNA for PTB-associated splicing factor	HGNC:10774	P23246	C	Y
HBXIP	38512187	HGNC:17955	O43504	SHB	106879209	Homo sapiens Src homology 2 domain containing adaptor protein B (SHB), mRNA	HGNC:10838	Q15464	C	Y
HBXIP	38512187	HGNC:17955	O43504	SMAD4	34147555	Homo sapiens MAD, mothers against decapentaplegic homolog 4 (Drosophila) (MADH4), mRNA	HGNC:6770	Q13485	C	Y
HBXIP	38512187	HGNC:17955	O43504	TCF12	46370078	Homo sapiens transcription factor 12 (HTF4, helix-loop-helix transcription factors 4) (TCF12), transcript variant 3, mRNA	HGNC:11623	Q99081	C	Y
HBXIP	38512187	HGNC:17955	O43504	A2M	25303945	Homo sapiens alpha-2-macroglobulin, clone MGC:47683 IMAGE:6056126, mRNA, complete cds	HGNC:7	P01023	D
HBXIP	38512187	HGNC:17955	O43504	ACADM	21327681	Homo sapiens acyl-Coenzyme A dehydrogenase, C-4 to C-12 straight chain (ACADM), nuclear gene encoding mitochondrial protein, mRNA	HGNC:89	P11310	D
HBXIP	38512187	HGNC:17955	O43504	ACYP2	20336764	Homo sapiens acylphosphatase 2, muscle type (ACYP2), mRNA	HGNC:180	P14621	D
HBXIP	38512187	HGNC:17955	O43504	ADSL	4557268	Homo sapiens adenylosuccinate lyase (ADSL), mRNA ; H.sapiens mRNA for adenylosuccinate lyase	HGNC:291	P30566	D
HBXIP	38512187	HGNC:17955	O43504	AFTPH	50409902	Homo sapiens aftiphilin protein (AFTIPHILIN), transcript variant 2, mRNA	HGNC:25951	Q6ULP2	D
HBXIP	38512187	HGNC:17955	O43504	ANKLE2	113423575	PREDICTED: Homo sapiens KIAA0692, transcript variant 1 (KIAA0692), mRNA	HGNC:29101	Q86XL3	D
HBXIP	38512187	HGNC:17955	O43504	ANO2	9966844	Homo sapiens transmembrane protein 16B (TMEM16B), mRNA ; Homo sapiens chromosome 12 open reading frame 3 (C12orf3), mRNA standard_name: chromosome 12 open reading frame 3	HGNC:1183	Q9NQ90	D
HBXIP	38512187	HGNC:17955	O43504	ANXA2	50845389	Homo sapiens annexin A2 (ANXA2), transcript variant 3, mRNA	HGNC:537	P07355	D
HBXIP	38512187	HGNC:17955	O43504	ARHGAP18	39932588	Homo sapiens Rho GTPase activating protein 18 (ARHGAP18), mRNA	HGNC:21035	Q8N392	D
HBXIP	38512187	HGNC:17955	O43504	DLST	32307170	Homo sapiens dihydrolipoamide S-succinyltransferase (E2 component of 2-oxo-glutarate complex) (DLST), mRNA	HGNC:2911	P36957	D
HBXIP	38512187	HGNC:17955	O43504	DUSP27	122937242	Homo sapiens dual specificity phosphatase 27 (putative) (DUSP27), mRNA	HGNC:25034	Q5VZP5	D
HBXIP	38512187	HGNC:17955	O43504	ECT2	21735571	Homo sapiens epithelial cell transforming sequence 2 oncogene (ECT2), mRNA Homo sapiens epithelial cell transforming sequence 2 oncogene (ECT2), mRNA	HGNC:3155	Q9H8V3	D	Y				GO:0042981~regulation of apoptosis
HBXIP	38512187	HGNC:17955	O43504	EEF1A1	83367078	Homo sapiens eukaryotic translation elongation factor 1 alpha 1 (EEF1A1), mRNA	HGNC:3189	P68104	D	Y		16169070
HBXIP	38512187	HGNC:17955	O43504	FKBP7	31317230	Homo sapiens FK506 binding protein 7 (FKBP7), transcript variant 2, mRNA	HGNC:3723	Q9Y680	D
HBXIP	38512187	HGNC:17955	O43504	GNB2L1	83641897	Homo sapiens guanine nucleotide binding protein (G protein), beta polypeptide 2-like 1 (GNB2L1), mRNA	HGNC:4399	P63244	D
HBXIP	38512187	HGNC:17955	O43504	HSPA9	39812281	Homo sapiens heat shock 70kDa protein 9B (mortalin-2) (HSPA9B), nuclear gene encoding mitochondrial protein, mRNA	HGNC:5244	P38646	D	Y				GO:0043066~negative regulation of apoptosis
HBXIP	38512187	HGNC:17955	O43504	KIAA0564	57863270	Homo sapiens KIAA0564 protein (KIAA0564), transcript variant 1, mRNA	HGNC:29071	A3KMH1	D
HBXIP	38512187	HGNC:17955	O43504	KIF1B	41393558	Homo sapiens kinesin family member 1B (KIF1B), transcript variant 2, mRNA	HGNC:16636	O60333	D	Y							Charcot-Marie-Tooth disease, type 2A1	118210
HBXIP	38512187	HGNC:17955	O43504	MYBPC1	46049118	Homo sapiens myosin binding protein C, slow type (MYBPC1), transcript variant 3, mRNA	HGNC:7549	Q00872	D
HBXIP	38512187	HGNC:17955	O43504	MYH3	98986452	Homo sapiens myosin, heavy polypeptide 3, skeletal muscle, embryonic (MYH3), mRNA	HGNC:7573	P11055	D	Y							Arthrogryposis, distal, type 2A Arthrogryposis, distal, type 2B	193700 601680
HBXIP	38512187	HGNC:17955	O43504	PACS2	59709422	Homo sapiens phosphofurin acidic cluster sorting protein 2 (PACS2), mRNA	HGNC:23794	Q86VP3	D
HBXIP	38512187	HGNC:17955	O43504	PEX1	94421467	Homo sapiens peroxisome biogenesis factor 1 (PEX1), mRNA	HGNC:8850	O43933	D
HBXIP	38512187	HGNC:17955	O43504	PLA2G6	52486193	Homo sapiens phospholipase A2, group VI (cytosolic, calcium-independent) (PLA2G6), transcript variant 1, mRNA	HGNC:9039	O60733	D
HBXIP	38512187	HGNC:17955	O43504	PRPF40A	113414054	PREDICTED: Homo sapiens PRP40 pre-mRNA processing factor 40 homolog A (yeast), transcript variant 3 (PRPF40A), mRNA	HGNC:16463	O75400	D
HBXIP	38512187	HGNC:17955	O43504	PSMD3	25777611	Homo sapiens proteasome (prosome, macropain) 26S subunit, non-ATPase, 3 (PSMD3), mRNA	HGNC:9560	O43242	D
HBXIP	38512187	HGNC:17955	O43504	RPL9	37590562	Homo sapiens ribosomal protein L9, mRNA (cDNA clone MGC:2418 IMAGE:2961026), complete cds	HGNC:10369	P32969	D
HBXIP	38512187	HGNC:17955	O43504	SERPINF1	54792142	Homo sapiens serpin peptidase inhibitor, clade F (alpha-2 antiplasmin, pigment epithelium derived factor), member 1 (SERPINF1), mRNA	HGNC:8824	P36955	D
HBXIP	38512187	HGNC:17955	O43504	SLC3A2	65506890	Homo sapiens solute carrier family 3 (activators of dibasic and neutral amino acid transport), member 2 (SLC3A2), transcript variant 3, mRNA	HGNC:11026	P08195	D
HBXIP	38512187	HGNC:17955	O43504	SUPT5H	20149523	Homo sapiens suppressor of Ty 5 homolog (S. cerevisiae) (SUPT5H), mRNA	HGNC:11469	O00267	D
HBXIP	38512187	HGNC:17955	O43504	SVIL	11496981	Homo sapiens supervillin (SVIL), transcript variant 2, mRNA	HGNC:11480	O95425	D
HBXIP	38512187	HGNC:17955	O43504	TBC1D4	114688045	Homo sapiens TBC1 domain family, member 4 (TBC1D4), mRNA	HGNC:19165	O60343	D	Y				GO:0051336~regulation of hydrolase activity
HBXIP	38512187	HGNC:17955	O43504	TCF4	115527738	Homo sapiens transcription factor 4, mRNA (cDNA clone MGC:149723 IMAGE:40117795), complete cds	HGNC:11634	P15884	D
HBXIP	38512187	HGNC:17955	O43504	ZMYM4	44890067	Homo sapiens zinc finger protein 262 (ZNF262), mRNA	HGNC:13055	Q5VZL5	D
HBXIP	38512187	HGNC:17955	O43504	ZNF592	108860696	Homo sapiens zinc finger protein 592 (ZNF592), mRNA	HGNC:28986	Q92610	D	Y							Spinocerebellar ataxia, autosomal recessive 5	606937
HBXIP	38512187	HGNC:17955	O43504	ZNF638	53733626	Homo sapiens zinc finger protein 638, mRNA (cDNA clone MGC:90196 IMAGE:5540321), complete cds	HGNC:17894	Q14966	D
HBXIP	38512187	HGNC:17955	O43504	DDX17	38201709	Homo sapiens DEAD (Asp-Glu-Ala-Asp) box polypeptide 17 (DDX17), transcript variant 1, mRNA	HGNC:2740	Q92841	E
HBXIP	38512187	HGNC:17955	O43504	DNAJA3	17066574	Homo sapiens DnaJ protein Tid-1 mRNA, complete cds	HGNC:11808	Q96EY1	E	Y				GO:0043066~negative regulation of apoptosis
HBXIP	38512187	HGNC:17955	O43504	EPC1	24475703	Homo sapiens enhancer of polycomb 1 (EPC1), mRNA ; Homo sapiens enhancer of polycomb homolog 1, (Drosophila) (EPC1), mRNA	HGNC:19876	Q9H2F5	E
HBXIP	38512187	HGNC:17955	O43504	ST13	21237722	Homo sapiens suppression of tumorigenicity 13 (colon carcinoma) (Hsp70 interacting protein) (ST13), mRNA	HGNC:11343	P50502	E
HBXIP	38512187	HGNC:17955	O43504	TNKS2	21361945	Homo sapiens tankyrase, TRF1-interacting ankyrin-related ADP-ribose polymerase 2 (TNKS2), mRNA	HGNC:15677	Q9H2K2	E
HBXIP	38512187	HGNC:17955	O43504	ZBTB16	66932930	Homo sapiens zinc finger and BTB domain containing 16 (ZBTB16), transcript variant 1, mRNA	HGNC:12930	Q05516	E	Y		16169070		GO:0042981~regulation of apoptosis
HSPA1B	39645781	HGNC:5233	P08107	MYBPC2	55956911	Homo sapiens myosin binding protein C, fast type (MYBPC2), mRNA	HGNC:7550	Q14324	A	Y
HSPA1B	39645781	HGNC:5233	P08107	STIP1	110225356	Homo sapiens stress-induced-phosphoprotein 1 (Hsp70/Hsp90-organizing protein) (STIP1), mRNA	HGNC:11387	P31948	A	Y		11413142
HSPA1B	39645781	HGNC:5233	P08107	TOMM70A	54607134	Homo sapiens translocase of outer mitochondrial membrane 70 homolog A (yeast) (TOMM70A), nuclear gene encoding mitochondrial protein, mRNA	HGNC:11985	O94826	A	Y		12526792
HSPA1B	39645781	HGNC:5233	P08107	TRIM38	24497622	Homo sapiens tripartite motif-containing 38 (TRIM38), mRNA	HGNC:10059	O00635	C	Y
HSPA1B	39645781	HGNC:5233	P08107	BNIP2	558843	Homo sapiens BCL2/adenovirus E1B 19kD-interacting protein 2 (BNIP2), mRNA ;	HGNC:1083	Q12982	D	Y				GO:0042981~regulation of apoptosis
HSPA1B	39645781	HGNC:5233	P08107	CLTC	115527063	Homo sapiens clathrin, heavy chain (Hc) (CLTC), mRNA	HGNC:2092	Q00610	E
HSPA1B	39645781	HGNC:5233	P08107	DNAJC7	4507712	Homo sapiens DnaJ (Hsp40) homolog, subfamily C, member 7 (DNAJC7), mRNA ; Homo sapiens tetratricopeptide repeat domain 2 (TTC2), mRNA; Human tetratricopeptide repeat protein (tpr2) mRNA, complete cds.	HGNC:12392	Q99615	E
HSPA1B	39645781	HGNC:5233	P08107	FAF1	19528653	Homo sapiens Fas (TNFRSF6) associated factor 1 (FAF1), transcript variant 1, mRNA ;	HGNC:3578	Q9UNN5	E	Y				GO:0042981~regulation of apoptosis
HSPA1B	39645781	HGNC:5233	P08107	ST13	21237722	Homo sapiens suppression of tumorigenicity 13 (colon carcinoma) (Hsp70 interacting protein) (ST13), mRNA	HGNC:11343	P50502	E	Y		8887650
ITGB1BP1	20143950	HGNC:23927	O14713	SLC35F5	21361958	Homo sapiens solute carrier family 35, member F5 (SLC35F5), mRNA	HGNC:23617	Q8WV83	B	Y
ITGB1BP1	20143950	HGNC:23927	O14713	UTRN	110611227	Homo sapiens utrophin (homologous to dystrophin) (UTRN), mRNA	HGNC:12635	P46939	B	Y
ITGB1BP1	20143950	HGNC:23927	O14713	DFNA5	116734721	Homo sapiens deafness, autosomal dominant 5 (DFNA5), mRNA	HGNC:2810	O60443	C	Y
ITGB1BP1	20143950	HGNC:23927	O14713	BCL6	21040335	Homo sapiens B-cell CLL/lymphoma 6 (zinc finger protein 51) (BCL6), transcript variant 2, mRNA	HGNC:1001	P41182	D
ITGB1BP1	20143950	HGNC:23927	O14713	CDC123	3551741	Homo sapiens HT-1080 protein mRNA, complete cds; CDC123-like protein	HGNC:16827	O75794	D
ITGB1BP1	20143950	HGNC:23927	O14713	LRP10	58530882	Homo sapiens low density lipoprotein receptor-related protein 10 (LRP10), mRNA	HGNC:14553	Q7Z4F1	D
ITGB1BP1	20143950	HGNC:23927	O14713	OGFOD1	94536835	Homo sapiens 2-oxoglutarate and iron-dependent oxygenase domain containing 1 (OGFOD1), mRNA	HGNC:25585	Q8N543	D
ITGB1BP1	20143950	HGNC:23927	O14713	PDE3B	40254433	Homo sapiens phosphodiesterase 3B, cGMP-inhibited (PDE3B), mRNA	HGNC:8779	Q13370	D
ITGB1BP1	20143950	HGNC:23927	O14713	RGS12	108773791	Homo sapiens regulator of G-protein signalling 12 (RGS12), transcript variant 2, mRNA	HGNC:9994	O14924	D
ITGB1BP1	20143950	HGNC:23927	O14713	SMOC2	24308276	Homo sapiens SPARC related modular calcium binding 2 (SMOC2), mRNA	HGNC:20323	Q9H3U7	D
ITGB1BP1	20143950	HGNC:23927	O14713	YWHAG	21464100	Homo sapiens tyrosine 3-monooxygenase/tryptophan 5-monooxygenase activation protein, gamma polypeptide (YWHAG), mRNA	HGNC:12852	P61981	D
ITGB1BP2	6912437	HGNC:6154	Q9UKP3	HSP90AA1	63029936	Homo sapiens heat shock 90kDa protein 1, alpha (HSPCA), transcript variant 1, mRNA ; Homo sapiens mRNA for Heat shock protein HSP 90-alpha 2 (HSPCA gene)	HGNC:5253	P07900	A	Y		18474241
ITGB1BP2	6912437	HGNC:6154	Q9UKP3	HSP90AB1	20149593	Homo sapiens heat shock 90kDa protein 1, beta (HSPCB), mRNA	HGNC:5258	P08238	A	Y
ITGB1BP2	6912437	HGNC:6154	Q9UKP3	KIAA0020	109948282	Homo sapiens KIAA0020 (KIAA0020), mRNA	HGNC:29676	Q15397	A	Y
ITGB1BP2	6912437	HGNC:6154	Q9UKP3	SH3GLB1	14727126	Homo sapiens SH3-domain, GRB2-like, endophilin B1 (SH3GLB1), mRNA	HGNC:10833	Q9Y371	A	Y
ITGB1BP2	6912437	HGNC:6154	Q9UKP3	PPHLN1	41872348	Homo sapiens periphilin 1 (PPHLN1), transcript variant 4, mRNA	HGNC:19369	Q8NEY8	B	Y
ITGB1BP2	6912437	HGNC:6154	Q9UKP3	STAG2	112789533	Homo sapiens stromal antigen 2 (STAG2), transcript variant 4, mRNA	HGNC:11355	Q8N3U4	B	Y
ITGB1BP2	6912437	HGNC:6154	Q9UKP3	UGDH	63053519	Homo sapiens UDP-glucose dehydrogenase (UGDH), mRNA	HGNC:12525	O60701	B	Y
ITGB1BP2	6912437	HGNC:6154	Q9UKP3	WASL	33946268	Homo sapiens Wiskott-Aldrich syndrome-like (WASL), mRNA	HGNC:12735	O00401	B	Y
ITGB1BP2	6912437	HGNC:6154	Q9UKP3	TKT	388890	Homo sapiens transketolase (tk) mRNA, complete cds.	HGNC:11834	P29401	C	Y					GO:0005509~calcium ion binding GO:0046872~metal ion binding
ITGB1BP2	6912437	HGNC:6154	Q9UKP3	TTN	110349718	Homo sapiens titin (TTN), transcript variant N2-A, mRNA	HGNC:12403	Q8WZ42	C	Y					GO:0005509~calcium ion binding GO:0046872~metal ion binding		Cardiomyopathy, dilated, 1G Cardiomyopathy, familial hypertrophic, 9 Muscular dystrophy, limb-girdle, type 2J Myopathy, early-onset, with fatal cardiomyopathy Myopathy, proximal, with early respiratory muscle involvement Tibial muscular dystrophy, tardive	604145 613765 608807 611705 603689 600334
ITGB1BP2	6912437	HGNC:6154	Q9UKP3	CASP8AP2	16306505	Homo sapiens CASP8 associated protein 2 (CASP8AP2), mRNA	HGNC:1510	Q9UKL3	D
ITGB1BP2	6912437	HGNC:6154	Q9UKP3	CENPC1	68508960	Homo sapiens centromere protein C 1 (CENPC1), mRNA	HGNC:1854	Q03188	D
ITGB1BP2	6912437	HGNC:6154	Q9UKP3	METTL9	116014335	Homo sapiens methyltransferase like 9 (METTL9), transcript variant 1, mRNA	HGNC:24586	Q9H1A3	D
ITGB1BP2	6912437	HGNC:6154	Q9UKP3	PRDX6	28559000	Homo sapiens peroxiredoxin 6 (PRDX6), mRNA	HGNC:16753	P30041	D
ITGB1BP2	6912437	HGNC:6154	Q9UKP3	PRKRIR	19923267	Homo sapiens protein-kinase, interferon-inducible double stranded RNA dependent inhibitor, repressor of (P58 repressor) (PRKRIR), mRNA	HGNC:9440	O43422	D						GO:0008270~zinc ion binding
ITGB1BP2	6912437	HGNC:6154	Q9UKP3	PTEN	110224474	Homo sapiens phosphatase and tensin homolog (mutated in multiple advanced cancers 1) (PTEN), mRNA	HGNC:9588	P60484	D						GO:0046872~metal ion binding
ITGB1BP2	6912437	HGNC:6154	Q9UKP3	MRPS9	33188462	Homo sapiens mitochondrial ribosomal protein S9 (MRPS9), nuclear gene encoding mitochondrial protein, mRNA	HGNC:14501	P82933	E
ITGB1BP2	6912437	HGNC:6154	Q9UKP3	RARB	14916495	Homo sapiens retinoic acid receptor, beta (RARB), transcript variant 2, mRNA	HGNC:9865	P10826	E						GO:0008270~zinc ion binding
ITGB1BP2	6912437	HGNC:6154	Q9UKP3	SF3B1	54112116	Homo sapiens splicing factor 3b, subunit 1, 155kDa (SF3B1), transcript variant 1, mRNA	HGNC:10768	O75533	E
ITGB5	33869594	HGNC:6160	P18084	FDFT1	292509	Homo sapiens squalene synthetase (ERG9) mRNA, complete cds.	HGNC:3629	P37268	A	Y
ITGB5	33869594	HGNC:6160	P18084	GAPDH	83641890	Homo sapiens glyceraldehyde-3-phosphate dehydrogenase (GAPDH), mRNA ; Homo sapiens similar to glyceraldehyde-3-phosphate dehydrogenase (H. sapiens) (LOC113293), mRNA;	HGNC:4141	P04406	A	Y
ITGB5	33869594	HGNC:6160	P18084	MYBPC2	55956911	Homo sapiens myosin binding protein C, fast type (MYBPC2), mRNA	HGNC:7550	Q14324	A	Y
ITGB5	33869594	HGNC:6160	P18084	TTN	110349718	Homo sapiens titin (TTN), transcript variant N2-A, mRNA	HGNC:12403	Q8WZ42	A	Y							Cardiomyopathy, dilated, 1G Cardiomyopathy, familial hypertrophic, 9 Muscular dystrophy, limb-girdle, type 2J Myopathy, early-onset, with fatal cardiomyopathy Myopathy, proximal, with early respiratory muscle involvement Tibial muscular dystrophy, tardive	604145 613765 608807 611705 603689 600334
ITGB5	33869594	HGNC:6160	P18084	GON4L	82830423	Homo sapiens gon-4 homolog (C.elegans) (GON4), transcript variant 1, mRNA	HGNC:25973	Q3T8J9	C	Y
ITGB5	33869594	HGNC:6160	P18084	AHCYL1	111120323	Homo sapiens S-adenosylhomocysteine hydrolase-like 1 (AHCYL1), mRNA	HGNC:344	O43865	D
ITGB5	33869594	HGNC:6160	P18084	CUL1	32307160	Homo sapiens cullin 1 (CUL1), mRNA	HGNC:2551	Q13616	D
ITGB5	33869594	HGNC:6160	P18084	MCL1	33519459	Homo sapiens myeloid cell leukemia sequence 1 (BCL2-related) (MCL1), transcript variant 1, mRNA	HGNC:6943	Q07820	D
ITGB5	33869594	HGNC:6160	P18084	PCDH1	27754772	Homo sapiens protocadherin 1 (cadherin-like 1) (PCDH1), transcript variant 2, mRNA	HGNC:8655	Q08174	D
ITGB5	33869594	HGNC:6160	P18084	SETD3	40068480	Homo sapiens hypothetical protein FLJ23027 (FLJ23027), transcript variant 1, mRNA	HGNC:20493	Q86TU7	D
ITGB5	33869594	HGNC:6160	P18084	TINF2	17939564	Homo sapiens TERF1 (TRF1)-interacting nuclear factor 2, mRNA (cDNA clone MGC:12995 IMAGE:3505009), complete cds	HGNC:11824	Q9BSI4	D
ITGB5	33869594	HGNC:6160	P18084	VPS35	41352714	Homo sapiens vacuolar protein sorting 35 (yeast) (VPS35), mRNA	HGNC:13487	Q96QK1	D
ITGB5	33869594	HGNC:6160	P18084	CXXC5	23958617	Homo sapiens, Similar to RIKEN cDNA 4930415K17 gene, clone IMAGE:3925666, mRNA	HGNC:26943	Q7LFL8	E
ITGB5	33869594	HGNC:6160	P18084	PAX7	4505618	Homo sapiens paired box gene 7 (PAX7), transcript variant 1, mRNA ; H.sapiens mRNA for paired box containing transcription factor, PAX7	HGNC:8621	P23759	E
ITGB5	33869594	HGNC:6160	P18084	PSAP	110224477	Homo sapiens prosaposin (variant Gaucher disease and variant metachromatic leukodystrophy) (PSAP), transcript variant 1, mRNA	HGNC:9498	P07602	E
ITGB5	33869594	HGNC:6160	P18084	PSMD1	25777599	Homo sapiens proteasome (prosome, macropain) 26S subunit, non-ATPase, 1 (PSMD1), mRNA	HGNC:9554	Q99460	E
ITGB5	33869594	HGNC:6160	P18084	TAF1	187761328	Homo sapiens TAF1 RNA polymerase II, TATA box binding protein (TBP)-associated factor, 250kDa (TAF1), transcript variant 2, mRNA	HGNC:11535	P21675	E	Y							Dystonia-Parkinsonism, X-linked	314250
ITGB5	33869594	HGNC:6160	P18084	XRCC6	51093847	Homo sapiens thyroid autoantigen 70kDa (Ku antigen) (G22P1), mRNA	HGNC:4055	P12956	E
JPH1	61676191	HGNC:14201	Q9HDC5	TTN var novex 3	110349720	Homo sapiens titin (TTN), transcript variant novex-3, mRNA	HGNC:12403	Q8WZ42	A	Y							Cardiomyopathy, dilated, 1G Cardiomyopathy, familial hypertrophic, 9 Muscular dystrophy, limb-girdle, type 2J Myopathy, early-onset, with fatal cardiomyopathy Myopathy, proximal, with early respiratory muscle involvement Tibial muscular dystrophy, tardive	604145 613765 608807 611705 603689 600334
JPH1	61676191	HGNC:14201	Q9HDC5	UACA	59850761	Homo sapiens uveal autoantigen with coiled-coil domains and ankyrin repeats (UACA), transcript variant 1, mRNA	HGNC:15947	Q9BZF9	A	Y
JPH1	61676191	HGNC:14201	Q9HDC5	JPH1	61676191	Homo sapiens junctophilin 1 (JPH1), mRNA	HGNC:14201	Q9HDC5	B	Y
JPH1	61676191	HGNC:14201	Q9HDC5	ALMS1	110349785	Homo sapiens Alstrom syndrome 1 (ALMS1), mRNA	HGNC:428	Q8TCU4	D
JPH1	61676191	HGNC:14201	Q9HDC5	CD248	45387956	Homo sapiens CD164 sialomucin-like 1 (CD164L1), mRNA	HGNC:18219	Q9HCU0	D
JPH1	61676191	HGNC:14201	Q9HDC5	CMYA5	62241002	Homo sapiens cardiomyopathy associated 5 (CMYA5), mRNA	HGNC:14305	Q8N3K9	D
JPH1	61676191	HGNC:14201	Q9HDC5	DENND4B	113412372	PREDICTED: Homo sapiens DENN/MADD domain containing 4B, transcript variant 1 (DENND4B), mRNA	HGNC:29044	O75064	D
JPH1	61676191	HGNC:14201	Q9HDC5	GRLF1	88861552	Homo sapiens glucocorticoid receptor DNA binding factor 1 (GRLF1), mRNA	nd	nd	D
JPH1	61676191	HGNC:14201	Q9HDC5	NUP35	56788372	Homo sapiens nucleoporin 35kDa (NUP35), transcript variant 1, mRNA	HGNC:29797	Q8NFH5	D
JPH1	61676191	HGNC:14201	Q9HDC5	PAM	21070981	Homo sapiens peptidylglycine alpha-amidating monooxygenase (PAM), transcript variant 4, mRNA	HGNC:8596	P19021	D
JPH1	61676191	HGNC:14201	Q9HDC5	RPIA	94536841	Homo sapiens ribose 5-phosphate isomerase A (ribose 5-phosphate epimerase) (RPIA), mRNA	HGNC:10297	P49247	D
JPH1	61676191	HGNC:14201	Q9HDC5	SCYL3	41281932	Homo sapiens SCY1-like 3 (S. cerevisiae) (SCYL3), transcript variant 2, mRNA	HGNC:19285	Q8IZE3	D
JPH1	61676191	HGNC:14201	Q9HDC5	SMARCB1	55956799	Homo sapiens SWI/SNF related, matrix associated, actin dependent regulator of chromatin, subfamily b, member 1 (SMARCB1), transcript variant 1, mRNA	HGNC:11103	Q12824	D
JPH1	61676191	HGNC:14201	Q9HDC5	SPTB	67782318	Homo sapiens spectrin, beta, erythrocytic (includes spherocytosis, clinical type I) (SPTB), transcript variant 2, mRNA	HGNC:11274	P11277	D
JPH1	61676191	HGNC:14201	Q9HDC5	TBC1D8	4514652	Homo sapiens vascular Rab-GAP/TBC-containing (VRP), mRNA	HGNC:17791	O95759	D
JPH1	61676191	HGNC:14201	Q9HDC5	ZFP3	87116670	Homo sapiens zinc finger protein 3 homolog (mouse) (ZFP3), mRNA	HGNC:12861	Q96NJ6	D
KBTBD10	33873545	HGNC:16905	O60662	NEB	115527119	Homo sapiens nebulin (NEB), mRNA	HGNC:7720	P20929	A	Y			Duolink_pos	GO:0005856~cytoskeleton GO:0043232~intracellular non-membrane-bounded organelle			Nemaline myopathy 2, autosomal recessive	256030
KBTBD10	33873545	HGNC:16905	O60662	MYBPC1	46049118	Homo sapiens myosin binding protein C, slow type (MYBPC1), transcript variant 3, mRNA	HGNC:7549	Q00872	D	Y				GO:0005856~cytoskeleton GO:0043232~intracellular non-membrane-bounded organelle GO:0006936~muscle contraction		GO:0005856~cytoskeleton GO:0043232~intracellular non-membrane-bounded organelle
KBTBD10	33873545	HGNC:16905	O60662	NRAP	46049104	Homo sapiens nebulin-related anchoring protein (NRAP), transcript variant 2, mRNA	HGNC:7988	Q86VF7	D	Y		12692149
KIF1B	41393558	HGNC:16636	O60333	PGM1	21361620	Homo sapiens phosphoglucomutase 1 (PGM1), mRNA	HGNC:8905	P36871	B	Y							Glycogen storage disease XIV	612934
KIF1B	41393558	HGNC:16636	O60333	PAX7	4505618	Homo sapiens paired box gene 7 (PAX7), transcript variant 1, mRNA ; H.sapiens mRNA for paired box containing transcription factor, PAX7	HGNC:8621	P23759	E
KTN1	33620774	HGNC:6467	Q86UP2	TGFB2	4507462	Homo sapiens transforming growth factor, beta 2 (TGFB2), mRNA	HGNC:11768	P61812	D
KTN1	33620774	HGNC:6467	Q86UP2	UBE2I	35493970	Homo sapiens ubiquitin-conjugating enzyme E2I (UBC9 homolog, yeast) (UBE2I), transcript variant 1, mRNA	HGNC:12485	P63279	E	Y		20936779
LIMS1	13529136	HGNC:6616	P48059	ADAMTS9	33624895	Homo sapiens a disintegrin-like and metalloprotease (reprolysin type) with thrombospondin type 1 motif, 9 (ADAMTS9), transcript variant 1, mRNA	HGNC:13202	Q9P2N4	A	Y					GO:0008270~zinc ion binding
LIMS1	13529136	HGNC:6616	P48059	FMR1	50053960	Homo sapiens fragile X mental retardation 1 (FMR1), mRNA ; FMR1=fragile X gene [human, mRNA, 4362 nt]; H.sapiens FMR-1 mRNA	HGNC:3775	Q06787	A	Y
LIMS1	13529136	HGNC:6616	P48059	ILK	62420874	Homo sapiens integrin-linked kinase (ILK), transcript variant 3, mRNA	HGNC:6040	Q13418	A	Y		10022929		GO:0007160~cell-matrix adhesion		GO:0005886~plasma membrane
LIMS1	13529136	HGNC:6616	P48059	IPO7	5453997	Homo sapiens importin 7 (IPO7), mRNA ; Homo sapiens RAN binding protein 7 (RANBP7), mRNA; Homo sapiens similar to RAN binding protein 7 (H. sapiens) (LOC112696), mRNA	HGNC:9852	O95373	A	Y
LIMS1	13529136	HGNC:6616	P48059	TTN	110349718	Homo sapiens titin (TTN), transcript variant N2-A, mRNA	HGNC:12403	Q8WZ42	A	Y					GO:0046872~metal ion binding		Cardiomyopathy, dilated, 1G Cardiomyopathy, familial hypertrophic, 9 Muscular dystrophy, limb-girdle, type 2J Myopathy, early-onset, with fatal cardiomyopathy Myopathy, proximal, with early respiratory muscle involvement Tibial muscular dystrophy, tardive	604145 613765 608807 611705 603689 600334
LIMS1	13529136	HGNC:6616	P48059	OSR2	15418951	Homo sapiens odd-skipped-related 2A protein (OSR2) mRNA, complete cds, alternatively spliced	HGNC:15830	Q8N2R0	B	Y					GO:0008270~zinc ion binding
LIMS1	13529136	HGNC:6616	P48059	PEG3	33354284	Homo sapiens paternally expressed 3 (PEG3), mRNA ; Homo sapiens zinc finger, imprinted 2 (ZIM2), mRNA	HGNC:8826	Q9GZU2	B	Y					GO:0008270~zinc ion binding
LIMS1	13529136	HGNC:6616	P48059	RSU1	34577084	Homo sapiens Ras suppressor protein 1 (RSU1), transcript variant 1, mRNA	HGNC:10464	Q15404	B	Y		15878342
LIMS1	13529136	HGNC:6616	P48059	TRIO	45439358	Homo sapiens triple functional domain (PTPRF interacting) (TRIO), mRNA	HGNC:12303	O75962	B	Y
LIMS1	13529136	HGNC:6616	P48059	USP11	75992939	Homo sapiens ubiquitin specific peptidase 11 (USP11), mRNA	HGNC:12609	P51784	B	Y
LIMS1	13529136	HGNC:6616	P48059	ZMYM4	44890067	Homo sapiens zinc finger protein 262 (ZNF262), mRNA	HGNC:13055	Q5VZL5	B	Y					GO:0008270~zinc ion binding
LIMS1	13529136	HGNC:6616	P48059	ZNF160	38788301	Homo sapiens zinc finger protein 160 (ZNF160), transcript variant 2, mRNA	HGNC:12948	Q9HCG1	B	Y					GO:0008270~zinc ion binding
LIMS1	13529136	HGNC:6616	P48059	ATXN10	51093837	Homo sapiens ataxin 10 (ATXN10), mRNA	HGNC:10549	Q9UBB4	D	Y							Spinocerebellar ataxia 10	603516
LIMS1	13529136	HGNC:6616	P48059	CSRP3	48762935	Homo sapiens cysteine and glycine-rich protein 3 (cardiac LIM protein) (CSRP3), mRNA	HGNC:2472	P50461	D	Y					GO:0008270~zinc ion binding		Cardiomyopathy, dilated, 1M Cardiomyopathy, familial hypertrophic, 12	607482 612124
LIMS1	13529136	HGNC:6616	P48059	CTGF	98986335	Homo sapiens connective tissue growth factor (CTGF), mRNA	HGNC:2500	P29279	D	Y				GO:0007160~cell-matrix adhesion		GO:0005886~plasma membrane
LIMS1	13529136	HGNC:6616	P48059	CTPS	4503132	Homo sapiens CTP synthase (CTPS), mRNA ; Human mRNA for CTP synthetase (EC 6.3.4.2)	HGNC:2519	P17812	D
LIMS1	13529136	HGNC:6616	P48059	EEF1A1	83367078	Homo sapiens eukaryotic translation elongation factor 1 alpha 1 (EEF1A1), mRNA	HGNC:3189	P68104	D
LIMS1	13529136	HGNC:6616	P48059	LMCD1	14277673	Homo sapiens LIM and cysteine-rich domains 1 (LMCD1), mRNA	HGNC:6633	Q9NZU5	D						GO:0008270~zinc ion binding
LIMS1	13529136	HGNC:6616	P48059	MLH3	91992161	Homo sapiens mutL homolog 3 (E. coli) (MLH3), transcript variant 1, mRNA	HGNC:7128	Q9UHC1	D
LIMS1	13529136	HGNC:6616	P48059	NEB	115527119	Homo sapiens nebulin (NEB), mRNA	HGNC:7720	P20929	D	Y							Nemaline myopathy 2, autosomal recessive	256030
LIMS1	13529136	HGNC:6616	P48059	PER1	4505712	Homo sapiens period homolog 1 (Drosophila) (PER1), mRNA	HGNC:8845	O15534	D
LIMS1	13529136	HGNC:6616	P48059	PKHD1L1	33359218	Homo sapiens polycystic kidney disease 1-like (PKD1-like), transcript variant 2, mRNA	HGNC:20313	Q86WI1	D
LIMS1	13529136	HGNC:6616	P48059	PLCE1	117168249	Homo sapiens phospholipase C, epsilon 1 (PLCE1), mRNA	HGNC:17175	Q9P212	D	Y						GO:0005886~plasma membrane	Muscular dystrophy with epidermolysis bullosa simplex Muscular dystrophy, limb-girdle, type 2Q	226670 613723
LIMS1	13529136	HGNC:6616	P48059	PPAPDC1B	21542540	Homo sapiens HTPAP protein, mRNA (cDNA clone MGC:32924 IMAGE:5267610), complete cds	HGNC:25026	Q8NEB5	D
LIMS1	13529136	HGNC:6616	P48059	REXO1	37655180	Homo sapiens elongin A binding protein 1 (EloA-BP1), mRNA	HGNC:24616	Q8N1G1	D
LIMS1	13529136	HGNC:6616	P48059	SATB1	33356175	Homo sapiens special AT-rich sequence binding protein 1 (binds to nuclear matrix/scaffold-associating DNA's) (SATB1), mRNA	HGNC:10541	Q01826	D
LIMS1	13529136	HGNC:6616	P48059	SSFA2	34222128	Homo sapiens sperm specific antigen 2 (SSFA2), mRNA	HGNC:11319	P28290	D							GO:0005886~plasma membrane
LIMS1	13529136	HGNC:6616	P48059	UBR4	82659108	Homo sapiens retinoblastoma-associated factor 600 (RBAF600), mRNA	HGNC:30313	Q5T4S7	D						GO:0008270~zinc ion binding
LIMS1	13529136	HGNC:6616	P48059	ZBTB1	29792102	Homo sapiens zinc finger and BTB domain containing 1, mRNA (cDNA clone MGC:60335 IMAGE:6141266), complete cds	HGNC:20259	Q9Y2K1	D						GO:0008270~zinc ion binding
LIMS1	13529136	HGNC:6616	P48059	ZNF280D	50811870	Homo sapiens suppressor of hairy wing homolog 4 (Drosophila) (SUHW4), transcript variant 1, mRNA	HGNC:25953	Q6N043	D						GO:0008270~zinc ion binding
LIMS1	13529136	HGNC:6616	P48059	ZNF430	31982918	Homo sapiens zinc finger protein 430 (ZNF430), mRNA	HGNC:20808	Q9H8G1	D						GO:0008270~zinc ion binding
LIMS1	13529136	HGNC:6616	P48059	ZNF627	42734386	Homo sapiens zinc finger protein 627 (ZNF627), mRNA	HGNC:30570	Q7L945	D						GO:0008270~zinc ion binding
LIMS1	13529136	HGNC:6616	P48059	ZNF675	110578652	Homo sapiens zinc finger protein 675 (ZNF675), mRNA	HGNC:30768	Q8TD23	D						GO:0008270~zinc ion binding
LIMS1	13529136	HGNC:6616	P48059	DNAJA3	17066574	Homo sapiens DnaJ protein Tid-1 mRNA, complete cds	HGNC:11808	Q96EY1	E						GO:0008270~zinc ion binding
LIMS1	13529136	HGNC:6616	P48059	PSMD11	28872724	Homo sapiens proteasome (prosome, macropain) 26S subunit, non-ATPase, 11 (PSMD11), mRNA	HGNC:9556	O00231	E
LIMS1	13529136	HGNC:6616	P48059	ZBTB38	122937220	Homo sapiens zinc finger and BTB domain containing 38 (ZBTB38), mRNA	HGNC:26636	Q8NAP3	E						GO:0008270~zinc ion binding
MAST2	41350924	HGNC:19035	Q6P0Q8	MXRA7	56549132	Homo sapiens transmembrane anchor protein 1 (TMAP1), transcript variant 2, mRNA	HGNC:7541	P84157	A	Y
MAST2	41350924	HGNC:19035	Q6P0Q8	TPM2	47519592	Homo sapiens tropomyosin 2 (beta) (TPM2), transcript variant 1, mRNA	HGNC:12011	P07951	A	Y						GO:0043232~intracellular non-membrane-bounded organelle GO:0005856~cytoskeleton	Arthrogryposis multiplex congenita, distal, type 1 Arthrogryposis, distal, type 2B Nemaline myopathy	108120 601680 609285
MAST2	41350924	HGNC:19035	Q6P0Q8	TPM3	114155139	Homo sapiens tropomyosin 3 (TPM3), transcript variant 1, mRNA	HGNC:12012	P06753	A	Y						GO:0043232~intracellular non-membrane-bounded organelle GO:0005856~cytoskeleton	Nemaline myopathy 1, autosomal dominant	609284
MAST2	41350924	HGNC:19035	Q6P0Q8	ZNF417	112983682	Homo sapiens zinc finger protein 417 (ZNF417), mRNA	HGNC:20646	Q8TAU3	A	Y					GO:0046872~metal ion binding
MAST2	41350924	HGNC:19035	Q6P0Q8	TPM1	63252897	Homo sapiens tropomyosin 1 (alpha) (TPM1), transcript variant 1, mRNA	HGNC:12010	P09493	C	Y						GO:0043232~intracellular non-membrane-bounded organelle GO:0005856~cytoskeleton	Cardiomyopathy, dilated, 1Y Cardiomyopathy, familial hypertrophic, 3	611878 115196
MAST2	41350924	HGNC:19035	Q6P0Q8	ACTN2	178053	Homo sapiens actinin, alpha 2 (ACTN2), mRNA; Chromosome 1q42-q43.	HGNC:164	P35609	D	Y					GO:0046872~metal ion binding	GO:0043232~intracellular non-membrane-bounded organelle GO:0005856~cytoskeleton	Cardiomyopathy, dilated, 1AA	612158
MAST2	41350924	HGNC:19035	Q6P0Q8	CYB5D1	40255059	Homo sapiens cytochrome b5 domain containing 1 (CYB5D1), mRNA Homo sapiens cytochrome b5 domain containing 1 (CYB5D1), mRNA	HGNC:26516	Q6P9G0	D						GO:0046872~metal ion binding
MAST2	41350924	HGNC:19035	Q6P0Q8	DLGAP4	109891937	Homo sapiens discs, large (Drosophila) homolog-associated protein 4 (DLGAP4), transcript variant 3, mRNA	HGNC:24476	Q9Y2H0	D
MAST2	41350924	HGNC:19035	Q6P0Q8	PLA2G12A	34147692	Homo sapiens phospholipase A2, group XIIA (PLA2G12A), mRNA	HGNC:18554	Q9BZM1	D						GO:0046872~metal ion binding
MAST2	41350924	HGNC:19035	Q6P0Q8	LZTS2	45331214	Homo sapiens leucine zipper, putative tumor suppressor 2 (LZTS2), mRNA	HGNC:29381	Q9BRK4	E							GO:0043232~intracellular non-membrane-bounded organelle GO:0005856~cytoskeleton
MLF2	4885486	HGNC:7126	Q15773	P4HA1	114631196	Homologous match processed as no match See related GB DBEntry [GID : 114631196 - Basic Info : gi|114631196|ref|XM_001139815.1| PREDICTED: Pan troglodytes prolyl 4-hydroxylase, alpha I subunit, transcript variant 1 (P4HA1), mRNA ] for further information	HGNC:8546	P13674	C	Y
MLF2	4885486	HGNC:7126	Q15773	AHCYL1	111120323	Homo sapiens S-adenosylhomocysteine hydrolase-like 1 (AHCYL1), mRNA	HGNC:344	O43865	D
MLF2	4885486	HGNC:7126	Q15773	HSPB8	7644379	Homo sapiens small stress protein-like protein HSP22 mRNA, complete cds ; HSPB8	HGNC:30171	Q9UJY1	D	Y							Charcot-Marie-Tooth disease, axonal, type 2L Neuropathy, distal hereditary motor, type IIA	608673 158590
MYBPC1	46049118	HGNC:7549	Q00872	HECA	66933006	Homo sapiens headcase homolog (Drosophila) (HECA), mRNA	HGNC:21041	Q9UBI9	D
MYBPC2	55956911	HGNC:7550	Q14324	FLNC	8885789	Homo sapiens filamin 2 (FLN2) mRNA, complete cds	HGNC:3756	Q14315	A	Y					GO:0003779~actin binding	GO:0043232~intracellular non-membrane-bounded organelle	Myopathy, distal, 4 Myopathy, myofibrillar, 5	614065 609524
MYBPC2	55956911	HGNC:7550	Q14324	MYBPC1	46049118	Homo sapiens myosin binding protein C, slow type (MYBPC1), transcript variant 3, mRNA	HGNC:7549	Q00872	A	Y				GO:0006936~muscle contraction GO:0007155~cell adhesion	GO:0008307~structural constituent of muscle GO:0003779~actin binding GO:0005198~structural molecule activity	GO:0032982~myosin filament GO:0015629~actin cytoskeleton GO:0043232~intracellular non-membrane-bounded organelle
MYBPC2	55956911	HGNC:7550	Q14324	PDE4DIP	50658072	Homo sapiens phosphodiesterase 4D interacting protein (myomegalin) (PDE4DIP), transcript variant 1, mRNA	HGNC:15580	Q5VU43	A	Y						GO:0043232~intracellular non-membrane-bounded organelle
MYBPC2	55956911	HGNC:7550	Q14324	TRIM63	19924162	Homo sapiens tripartite motif-containing 63 (TRIM63), mRNA	HGNC:16007	Q969Q1	A	Y				GO:0006936~muscle contraction	GO:0008092~cytoskeletal protein binding	GO:0043232~intracellular non-membrane-bounded organelle
MYBPC2	55956911	HGNC:7550	Q14324	TTN	110349718	Homo sapiens titin (TTN), transcript variant N2-A, mRNA	HGNC:12403	Q8WZ42	A	Y	Y			GO:0006936~muscle contraction	GO:0008307~structural constituent of muscle GO:0003779~actin binding GO:0005198~structural molecule activity	GO:0015629~actin cytoskeleton GO:0043232~intracellular non-membrane-bounded organelle	Cardiomyopathy, dilated, 1G Cardiomyopathy, familial hypertrophic, 9 Muscular dystrophy, limb-girdle, type 2J Myopathy, early-onset, with fatal cardiomyopathy Myopathy, proximal, with early respiratory muscle involvement Tibial muscular dystrophy, tardive	604145 613765 608807 611705 603689 600334
MYBPC2	55956911	HGNC:7550	Q14324	COL12A1	93141048	Homo sapiens collagen, type XII, alpha 1 (COL12A1), transcript variant short, mRNA	HGNC:2188	Q99715	B	Y				GO:0007155~cell adhesion	GO:0005198~structural molecule activity
MYBPC2	55956911	HGNC:7550	Q14324	GAS7	41406075	Homo sapiens growth arrest-specific 7 (GAS7), transcript variant a, mRNA	HGNC:4169	O60861	B	Y					GO:0003779~actin binding	GO:0015629~actin cytoskeleton GO:0043232~intracellular non-membrane-bounded organelle
MYBPC2	55956911	HGNC:7550	Q14324	MAD2L2	6006019	Homo sapiens MAD2 mitotic arrest deficient-like 2 (yeast) (MAD2L2), mRNA	HGNC:6764	Q9UI95	B	Y
MYBPC2	55956911	HGNC:7550	Q14324	MYOM2	31418211	Homo sapiens myomesin (M-protein) 2, 165kDa, mRNA (cDNA clone MGC:54260 IMAGE:6205359), complete cds	HGNC:7614	P54296	B	Y				GO:0006936~muscle contraction	GO:0008307~structural constituent of muscle GO:0005198~structural molecule activity	GO:0032982~myosin filament GO:0015629~actin cytoskeleton GO:0043232~intracellular non-membrane-bounded organelle
MYBPC2	55956911	HGNC:7550	Q14324	RANBP2	19718756	Homo sapiens RAN binding protein 2 (RANBP2), mRNA	HGNC:9848	P49792	B	Y
MYBPC2	55956911	HGNC:7550	Q14324	CMYA5	62241002	Homo sapiens cardiomyopathy associated 5 (CMYA5), mRNA	HGNC:14305	Q8N3K9	C	Y
MYBPC2	55956911	HGNC:7550	Q14324	FSD2	55741631	Homo sapiens fibronectin type III and SPRY domain containing 2 (FSD2), mRNA	HGNC:18024	A1L4K1	C	Y
MYBPC2	55956911	HGNC:7550	Q14324	TRIP11	10863904	Homo sapiens mRNA for Golgi-associated microtubule-binding protein (GMAP-210) ; Homo sapiens thyroid hormone receptor interactor 11 (TRIP11), mRNA	HGNC:12305	Q15643	C	Y						GO:0043232~intracellular non-membrane-bounded organelle
MYBPC2	55956911	HGNC:7550	Q14324	ACTN2	178053	Homo sapiens actinin, alpha 2 (ACTN2), mRNA; Chromosome 1q42-q43.	HGNC:164	P35609	D	Y				GO:0006936~muscle contraction GO:0007155~cell adhesion	GO:0008307~structural constituent of muscle GO:0003779~actin binding GO:0005198~structural molecule activity	GO:0015629~actin cytoskeleton GO:0043232~intracellular non-membrane-bounded organelle	Cardiomyopathy, dilated, 1AA	612158
MYBPC2	55956911	HGNC:7550	Q14324	AOC3	6806883	Homo sapiens amine oxidase, copper containing 3 (vascular adhesion protein 1) (AOC3), mRNA	HGNC:550	Q16853	D	Y				GO:0007155~cell adhesion
MYBPC2	55956911	HGNC:7550	Q14324	CAPN2	12408645	Homo sapiens calpain 2, (m/II) large subunit (CAPN2), mRNA	HGNC:1479	P17655	D						GO:0008092~cytoskeletal protein binding
MYBPC2	55956911	HGNC:7550	Q14324	CCDC69	45935390	Homo sapiens DKFZP434C171 protein (DKFZP434C171), mRNA	HGNC:24487	A6NI79	D
MYBPC2	55956911	HGNC:7550	Q14324	CEP152	110347567	Homo sapiens centrosomal protein 152kDa (CEP152), mRNA	HGNC:29298	O94986	D							GO:0043232~intracellular non-membrane-bounded organelle
MYBPC2	55956911	HGNC:7550	Q14324	DCUN1D1	36030882	Homo sapiens RP42 homolog (RP42), mRNA	HGNC:18184	Q96GG9	D
MYBPC2	55956911	HGNC:7550	Q14324	DDX3Y	13514808	Homo sapiens DEAD (Asp-Glu-Ala-Asp) box polypeptide 3, Y-linked (DDX3Y), mRNA ; Homo sapiens DEAD/H (Asp-Glu-Ala-Asp/His) box polypeptide, Y chromosome (DBY), mRNA	HGNC:2699	O15523	D
MYBPC2	55956911	HGNC:7550	Q14324	DNAJA2	7549807	Homo sapiens DnaJ (Hsp40) homolog, subfamily A, member 2 (DNAJA2), mRNA ; Homo sapiens mRNA for DnaJ protein; Homo sapiens mRNA for DnaJ protein	HGNC:14884	O60884	D
MYBPC2	55956911	HGNC:7550	Q14324	FLNB	105990513	Homo sapiens filamin B, beta (actin binding protein 278) (FLNB), mRNA	HGNC:3755	O75369	D	Y					GO:0003779~actin binding	GO:0015629~actin cytoskeleton GO:0043232~intracellular non-membrane-bounded organelle
MYBPC2	55956911	HGNC:7550	Q14324	GABARAP	6005763	Homo sapiens GABA(A) receptor-associated protein (GABARAP), mRNA ; Homo sapiens ganglioside expression factor 2 homolog mRNA, complete cds.	HGNC:4067	O95166	D	Y					GO:0008092~cytoskeletal protein binding	GO:0015629~actin cytoskeleton GO:0043232~intracellular non-membrane-bounded organelle
MYBPC2	55956911	HGNC:7550	Q14324	HIVEP1	116805341	Homo sapiens human immunodeficiency virus type I enhancer binding protein 1 (HIVEP1), mRNA	HGNC:4920	P15822	D
MYBPC2	55956911	HGNC:7550	Q14324	HIVEP2	110347462	Homo sapiens human immunodeficiency virus type I enhancer binding protein 2 (HIVEP2), mRNA	HGNC:4921	P31629	D
MYBPC2	55956911	HGNC:7550	Q14324	HMCN1	118572605	Homo sapiens hemicentin 1 (HMCN1), mRNA	HGNC:19194	Q96RW7	D
MYBPC2	55956911	HGNC:7550	Q14324	KIF1C	44917611	Homo sapiens kinesin family member 1C (KIF1C), mRNA	HGNC:6317	O43896	D							GO:0043232~intracellular non-membrane-bounded organelle
MYBPC2	55956911	HGNC:7550	Q14324	KLHL13	45643137	Homo sapiens kelch-like 13 (Drosophila) (KLHL13), mRNA	HGNC:22931	Q9P2N7	D
MYBPC2	55956911	HGNC:7550	Q14324	MCM7	33469967	Homo sapiens MCM7 minichromosome maintenance deficient 7 (S. cerevisiae) (MCM7), transcript variant 1, mRNA	HGNC:6950	P33993	D							GO:0043232~intracellular non-membrane-bounded organelle
MYBPC2	55956911	HGNC:7550	Q14324	MSN	53729335	Homo sapiens moesin (MSN), mRNA	HGNC:7373	P26038	D	Y				GO:0007155~cell adhesion	GO:0005198~structural molecule activity GO:0003779~actin binding	GO:0043232~intracellular non-membrane-bounded organelle
MYBPC2	55956911	HGNC:7550	Q14324	MYH8	4505300	Homo sapiens myosin, heavy polypeptide 8, skeletal muscle, perinatal (MYH8), mRNA	HGNC:7578	P13535	D	Y				GO:0006936~muscle contraction	GO:0008307~structural constituent of muscle GO:0003779~actin binding GO:0005198~structural molecule activity	GO:0032982~myosin filament GO:0015629~actin cytoskeleton GO:0043232~intracellular non-membrane-bounded organelle
MYBPC2	55956911	HGNC:7550	Q14324	MYOM3	40255105	Homo sapiens myomesin family, member 3 (MYOM3), mRNA	HGNC:26679	Q5VTT5	D
MYBPC2	55956911	HGNC:7550	Q14324	NF2	32967259	Homo sapiens neurofibromin 2 (bilateral acoustic neuroma) (NF2), transcript variant 5, mRNA	HGNC:7773	P35240	D	Y					GO:0008092~cytoskeletal protein binding	GO:0043232~intracellular non-membrane-bounded organelle
MYBPC2	55956911	HGNC:7550	Q14324	PCDH12	14589925	Homo sapiens protocadherin 12 (PCDH12), mRNA	HGNC:8657	Q9NPG4	D	Y				GO:0007155~cell adhesion
MYBPC2	55956911	HGNC:7550	Q14324	PDHB	38197474	Homo sapiens pyruvate dehydrogenase (lipoamide) beta, mRNA (cDNA clone MGC:8400 IMAGE:2820672), complete cds	HGNC:8808	P11177	D
MYBPC2	55956911	HGNC:7550	Q14324	PSMC1	32879994	Homo sapiens proteasome (prosome, macropain) 26S subunit, ATPase, 1 mRNA, complete cds	HGNC:9547	P62191	D							GO:0043232~intracellular non-membrane-bounded organelle
MYBPC2	55956911	HGNC:7550	Q14324	SDCBP	109731787	Homo sapiens syndecan binding protein (syntenin), mRNA (cDNA clone MGC:142236 IMAGE:8322728), complete cds	HGNC:10662	O00560	D	Y					GO:0008092~cytoskeletal protein binding	GO:0043232~intracellular non-membrane-bounded organelle
MYBPC2	55956911	HGNC:7550	Q14324	SDF4	18699731	Homo sapiens calcium binding protein Cab45 precursor (Cab45), mRNA	HGNC:24188	Q9BRK5	D
MYBPC2	55956911	HGNC:7550	Q14324	TET1	33859754	Homo sapiens leukemia-associated protein with a CXXC domain (LCX), mRNA	HGNC:29484	Q8NFU7	D
MYBPC2	55956911	HGNC:7550	Q14324	TRAF6	22027628	Homo sapiens TNF receptor-associated factor 6 (TRAF6), transcript variant 2, mRNA	HGNC:12036	Q9Y4K3	D
MYBPC2	55956911	HGNC:7550	Q14324	VPS11	62865896	Homo sapiens vacuolar protein sorting 11 (yeast) (VPS11), mRNA	HGNC:14583	Q9H270	D							GO:0015629~actin cytoskeleton GO:0043232~intracellular non-membrane-bounded organelle
MYBPC2	55956911	HGNC:7550	Q14324	ZNF33A	110347445	Homo sapiens zinc finger protein 33A (ZNF33A), transcript variant 1, mRNA	HGNC:13096	Q06730	D
MYBPC2	55956911	HGNC:7550	Q14324	ACBD3	29550827	Homo sapiens golgi complex associated protein 1, 60kDa (GOCAP1), mRNA	HGNC:15453	Q9H3P7	E
MYBPC2	55956911	HGNC:7550	Q14324	CXXC5	23958617	Homo sapiens, Similar to RIKEN cDNA 4930415K17 gene, clone IMAGE:3925666, mRNA	HGNC:26943	Q7LFL8	E
MYBPC2	55956911	HGNC:7550	Q14324	DST	34577048	Homo sapiens bullous pemphigoid antigen 1, 230/240kDa (BPAG1), transcript variant 1eA, mRNA	HGNC:1090	Q03001	E	Y				GO:0007155~cell adhesion	GO:0003779~actin binding	GO:0015629~actin cytoskeleton GO:0043232~intracellular non-membrane-bounded organelle
MYBPC2	55956911	HGNC:7550	Q14324	GMEB1	13435374	Homo sapiens glucocorticoid modulatory element binding protein 1 (GMEB1), transcript variant 2, mRNA ;	HGNC:4370	Q9Y692	E
MYBPC2	55956911	HGNC:7550	Q14324	HEY2	105990529	Homo sapiens hairy/enhancer-of-split related with YRPW motif 2 (HEY2), mRNA	HGNC:4881	Q9UBP5	E
MYBPC2	55956911	HGNC:7550	Q14324	IPO5	51873051	Homo sapiens RAN binding protein 5 (RANBP5), mRNA	HGNC:6402	O00410	E							GO:0043232~intracellular non-membrane-bounded organelle
MYBPC2	55956911	HGNC:7550	Q14324	KDM2A	16306579	Homo sapiens F-box and leucine-rich repeat protein 11 (FBXL11), mRNA	HGNC:13606	Q9Y2K7	E
MYBPC2	55956911	HGNC:7550	Q14324	ZNF521	113201773	Homo sapiens PAX5/ZNF521 fusion protein (PAX5/ZNF521 fusion) mRNA, complete cds.	HGNC:24605	Q96K83	E
MYBPH	28277416	HGNC:7552	Q13203	UBL7	41152105	Homo sapiens bone marrow stromal cell-derived ubiquitin-like (BMSC-UbP), transcript variant 1, mRNA	HGNC:28221	Q96S82	A	Y
MYBPH	28277416	HGNC:7552	Q13203	TTN	110349718	Homo sapiens titin (TTN), transcript variant N2-A, mRNA	HGNC:12403	Q8WZ42	B	Y						GO:0015629~actin cytoskeleton GO:0043232~intracellular non-membrane-bounded organelle	Cardiomyopathy, dilated, 1G Cardiomyopathy, familial hypertrophic, 9 Muscular dystrophy, limb-girdle, type 2J Myopathy, early-onset, with fatal cardiomyopathy Myopathy, proximal, with early respiratory muscle involvement Tibial muscular dystrophy, tardive	604145 613765 608807 611705 603689 600334
MYBPH	28277416	HGNC:7552	Q13203	ZBTB38	122937220	Homo sapiens zinc finger and BTB domain containing 38 (ZBTB38), mRNA	HGNC:26636	Q8NAP3	C	Y
MYBPH	28277416	HGNC:7552	Q13203	PALLD	93102360	Homo sapiens palladin, cytoskeletal associated protein (PALLD), mRNA	HGNC:17068	Q8WX93	D							GO:0015629~actin cytoskeleton GO:0043232~intracellular non-membrane-bounded organelle
MYBPH	28277416	HGNC:7552	Q13203	PAX7	4505618	Homo sapiens paired box gene 7 (PAX7), transcript variant 1, mRNA ; H.sapiens mRNA for paired box containing transcription factor, PAX7	HGNC:8621	P23759	E
MYOM1	46249363	HGNC:7613	P52179	SYNE1	154277115	Homo sapiens spectrin repeat containing, nuclear envelope 1 (SYNE1), transcript variant 1, mRNA	HGNC:17089	Q8NF91	D	Y						GO:0043232~intracellular non-membrane-bounded organelle GO:0030017~sarcomere GO:0005856~cytoskeleton	Emery-Dreifuss muscular dystrophy 4, autosomal dominant Spinocerebellar ataxia, autosomal recessive 8	612998 610743
MYOM1	46249363	HGNC:7613	P52179	ZBTB6	34222260	Homo sapiens zinc finger protein 482 (ZNF482), mRNA	HGNC:16764	Q15916	D
MYOM1	46249363	HGNC:7613	P52179	HEY2	105990529	Homo sapiens hairy/enhancer-of-split related with YRPW motif 2 (HEY2), mRNA	HGNC:4881	Q9UBP5	E
MYOM2	31418211	HGNC:7614	P54296	SEC31A	116256339	Homo sapiens SEC31 homolog A (S. cerevisiae) (SEC31A), transcript variant 3, mRNA	HGNC:17052	O94979	A	Y
MYOM2	31418211	HGNC:7614	P54296	TNNT1	21706666	Homo sapiens troponin T type 1 (skeletal, slow), mRNA (cDNA clone MGC:32755 IMAGE:4328089), complete cds	HGNC:11948	P13805	A	Y				GO:0006936~muscle contraction		GO:0015629~actin cytoskeleton GO:0043228~non-membrane-bounded organelle	Nemaline myopathy, Amish type	605355
MYOM2	31418211	HGNC:7614	P54296	JMJD1C	118600980	Homo sapiens jumonji domain containing 1C (JMJD1C), transcript variant 1, mRNA	HGNC:12313	Q15652	B	Y
MYOM2	31418211	HGNC:7614	P54296	MYOM2	31418211	Homo sapiens myomesin (M-protein) 2, 165kDa, mRNA (cDNA clone MGC:54260 IMAGE:6205359), complete cds	HGNC:7614	P54296	B	Y
MYOM2	31418211	HGNC:7614	P54296	ACTN2	178053	Homo sapiens actinin, alpha 2 (ACTN2), mRNA; Chromosome 1q42-q43.	HGNC:164	P35609	D	Y			Duolink_pos	GO:0006936~muscle contraction	GO:0008307~structural constituent of muscle	GO:0015629~actin cytoskeleton GO:0043228~non-membrane-bounded organelle	Cardiomyopathy, dilated, 1AA	612158
MYOM2	31418211	HGNC:7614	P54296	FASTKD5	40806183	Homo sapiens hypothetical protein FLJ13149 (FLJ13149), mRNA	HGNC:25790	Q7L8L6	D
MYOM2	31418211	HGNC:7614	P54296	GPRASP2	51702247	Homo sapiens G protein-coupled receptor associated sorting protein 2 (GPRASP2), transcript variant 1, mRNA	HGNC:25169	Q96D09	D
MYOM2	31418211	HGNC:7614	P54296	MACF1	33188442	Homo sapiens microtubule-actin crosslinking factor 1 (MACF1), transcript variant 2, mRNA	HGNC:13664	Q96PK2	D							GO:0015629~actin cytoskeleton GO:0043228~non-membrane-bounded organelle
MYOM2	31418211	HGNC:7614	P54296	MYH7	115496168	Homo sapiens myosin, heavy chain 7, cardiac muscle, beta (MYH7), mRNA	HGNC:7577	P12883	D	Y				GO:0006936~muscle contraction	GO:0008307~structural constituent of muscle	GO:0015629~actin cytoskeleton GO:0043228~non-membrane-bounded organelle	Cardiomyopathy, dilated, 1S Cardiomyopathy, familial hypertrophic, 1 Laing distal myopathy Left ventricular noncompaction 5 Myopathy, myosin storage Scapuloperoneal syndrome, myopathic type	613426 192600 160500 613426 608358 181430
MYOM2	31418211	HGNC:7614	P54296	NAP1L4	56549646	Homo sapiens nucleosome assembly protein 1-like 4 (NAP1L4), mRNA	HGNC:7640	Q99733	D
MYOM2	31418211	HGNC:7614	P54296	NEB	115527119	Homo sapiens nebulin (NEB), mRNA	HGNC:7720	P20929	D	Y			Duolink_neg		GO:0008307~structural constituent of muscle	GO:0015629~actin cytoskeleton GO:0043228~non-membrane-bounded organelle	Nemaline myopathy 2, autosomal recessive	256030
MYOM2	31418211	HGNC:7614	P54296	PRC1	40807442	Homo sapiens protein regulator of cytokinesis 1 (PRC1), transcript variant 2, mRNA	HGNC:9341	O43663	D							GO:0043228~non-membrane-bounded organelle
MYOM2	31418211	HGNC:7614	P54296	RPS6	17158043	Homo sapiens ribosomal protein S6 (RPS6), mRNA	HGNC:10429	P62753	D	Y					GO:0005198~structural molecule activity	GO:0043228~non-membrane-bounded organelle
MYOM2	31418211	HGNC:7614	P54296	RYR1	113204616	Homo sapiens ryanodine receptor 1 (skeletal) (RYR1), transcript variant 2, mRNA	HGNC:10483	P21817	D	Y			Duolink_pos	GO:0006936~muscle contraction			Central core disease Minicore myopathy with external ophthalmoplegia Neuromuscular disease, congenital, with uniform type 1 fiber {Malignant hyperthermia susceptibility 1}	117000 255320 117000 145600
MYOM2	31418211	HGNC:7614	P54296	TNFRSF1A	23312372	Homo sapiens tumor necrosis factor receptor superfamily, member 1A (TNFRSF1A), mRNA	HGNC:11916	P19438	D
MYOM2	31418211	HGNC:7614	P54296	WDFY1	51702527	Homo sapiens WD repeat and FYVE domain containing 1 (WDFY1), mRNA	HGNC:20451	Q8IWB7	D
MYOM2	31418211	HGNC:7614	P54296	C14orf166	7706321	Homo sapiens chromosome 14 open reading frame 166 (C14orf166), mRNA; Homo sapiens CGI-99 protein (LOC51637), mRNA	HGNC:23169	Q9Y224	E							GO:0043228~non-membrane-bounded organelle
MYOM2	31418211	HGNC:7614	P54296	DNAJC7	4507712	Homo sapiens DnaJ (Hsp40) homolog, subfamily C, member 7 (DNAJC7), mRNA ; Homo sapiens tetratricopeptide repeat domain 2 (TTC2), mRNA; Human tetratricopeptide repeat protein (tpr2) mRNA, complete cds.	HGNC:12392	Q99615	E
MYOM2	31418211	HGNC:7614	P54296	MTMR4	31377795	Homo sapiens myotubularin related protein 4 (MTMR4), mRNA	HGNC:7452	Q9NYA4	E
MYOM2	31418211	HGNC:7614	P54296	PPPDE2	63055039	Homo sapiens DNA segment, Chr 15, Wayne State University 75, expressed (D15Wsu75e), mRNA	HGNC:24577	Q6ICB0	E
MYOM2	31418211	HGNC:7614	P54296	PRKDC	31340617	Homo sapiens protein kinase, DNA-activated, catalytic polypeptide (PRKDC), mRNA ; Homo sapiens DNA-dependent protein kinase catalytic subunit (DNA-PKcs) mRNA, complete cds.	HGNC:9413	P78527	E
MYOM2	31418211	HGNC:7614	P54296	PSAP	110224477	Homo sapiens prosaposin (variant Gaucher disease and variant metachromatic leukodystrophy) (PSAP), transcript variant 1, mRNA	HGNC:9498	P07602	E
MYOM2	31418211	HGNC:7614	P54296	RNF123	37588868	Homo sapiens ring finger protein 123 (RNF123), mRNA	HGNC:21148	Q5XPI4	E
MYOM2	31418211	HGNC:7614	P54296	TAF1	187761328	Homo sapiens TAF1 RNA polymerase II, TATA box binding protein (TBP)-associated factor, 250kDa (TAF1), transcript variant 2, mRNA	HGNC:11535	P21675	E	Y						GO:0043228~non-membrane-bounded organelle	Dystonia-Parkinsonism, X-linked	314250
MYOM2	31418211	HGNC:7614	P54296	TFIP11	56788354	Homo sapiens tuftelin interacting protein 11 (TFIP11), transcript variant 2, mRNA	HGNC:17165	Q9UBB9	E
MYOM2	31418211	HGNC:7614	P54296	UBQLN1	16753204	Homo sapiens ubiquilin 1 (UBQLN1), transcript variant 2, mRNA	HGNC:12508	Q9UMX0	E
MYOM2	31418211	HGNC:7614	P54296	XRCC6	51093847	Homo sapiens thyroid autoantigen 70kDa (Ku antigen) (G22P1), mRNA	HGNC:4055	P12956	E							GO:0043228~non-membrane-bounded organelle
NAP1L1	33876637	HGNC:7637	P55209	NAP1L1	33876637	Homo sapiens nucleosome assembly protein 1-like 1, transcript variant 1, mRNA (cDNA clone MGC:8688 IMAGE:2964631), complete cds	HGNC:7637	P55209	A	Y		16169070
NAP1L1	33876637	HGNC:7637	P55209	RPL23A	78190460	Homo sapiens ribosomal protein L23a (RPL23A), mRNA	HGNC:10317	P62750	A	Y
NAP1L1	33876637	HGNC:7637	P55209	RPS15	124249379	Homo sapiensribosomal protein S15, mRNA	HGNC:10388	P62841	A	Y
NAP1L1	33876637	HGNC:7637	P55209	ANKRD23	89264742	Homo sapiens ankyrin repeat domain 23 (ANKRD23), mRNA	HGNC:24470	Q86SG2	C	Y
NAP1L1	33876637	HGNC:7637	P55209	DOCK9	24308028	Homo sapiens dedicator of cytokinesis 9 (DOCK9), mRNA	HGNC:14132	Q9BZ29	D
NAP1L1	33876637	HGNC:7637	P55209	NAP1L4	56549646	Homo sapiens nucleosome assembly protein 1-like 4 (NAP1L4), mRNA	HGNC:7640	Q99733	D
OPTN	21619682	HGNC:17142	Q96CV9	AKAP6	21493044	Homo sapiens A kinase (PRKA) anchor protein 6 (AKAP6), mRNA	HGNC:376	Q13023	A	Y			Duolink_pos	GO:0046907~intracellular transport GO:0006886~intracellular protein transport GO:0034613~cellular protein localization GO:0008104~protein localization GO:0045184~establishment of protein localization GO:0070727~cellular macromolecule localization
OPTN	21619682	HGNC:17142	Q96CV9	CMYA5	62241002	Homo sapiens cardiomyopathy associated 5 (CMYA5), mRNA	HGNC:14305	Q8N3K9	A	Y
OPTN	21619682	HGNC:17142	Q96CV9	DZIP1	112789558	Homo sapiens DAZ interacting protein 1 (DZIP1), transcript variant 2, mRNA	HGNC:20908	Q86YF9	A	Y
OPTN	21619682	HGNC:17142	Q96CV9	MYH3	98986452	Homo sapiens myosin, heavy polypeptide 3, skeletal muscle, embryonic (MYH3), mRNA	HGNC:7573	P11055	A	Y				GO:0046907~intracellular transport			Arthrogryposis, distal, type 2A Arthrogryposis, distal, type 2B	193700 601680
OPTN	21619682	HGNC:17142	Q96CV9	OPTN	21619682	Homo sapiens optineurin, mRNA (cDNA clone MGC:44991 IMAGE:3457195), complete cds	HGNC:17142	Q96CV9	A	Y							Amytrophic lateral sclerosis 12	613435
OPTN	21619682	HGNC:17142	Q96CV9	SNX6	88703040	Homo sapiens sorting nexin 6 (SNX6), transcript variant 2, mRNA	HGNC:14970	Q9UNH7	A	Y			Duolink_pos	GO:0046907~intracellular transport GO:0006886~intracellular protein transport GO:0034613~cellular protein localization GO:0008104~protein localization GO:0045184~establishment of protein localization GO:0070727~cellular macromolecule localization
OPTN	21619682	HGNC:17142	Q96CV9	TTN	110349718	Homo sapiens titin (TTN), transcript variant N2-A, mRNA	HGNC:12403	Q8WZ42	A	Y			Duolink_pos				Cardiomyopathy, dilated, 1G Cardiomyopathy, familial hypertrophic, 9 Muscular dystrophy, limb-girdle, type 2J Myopathy, early-onset, with fatal cardiomyopathy Myopathy, proximal, with early respiratory muscle involvement Tibial muscular dystrophy, tardive	604145 613765 608807 611705 603689 600334
OPTN	21619682	HGNC:17142	Q96CV9	ZNF181	71725372	Homo sapiens zinc finger protein 181 (ZNF181), mRNA	HGNC:12971	Q2M3W8	A	Y			Duolink_neg
OPTN	21619682	HGNC:17142	Q96CV9	ZNF302	59850750	Homo sapiens zinc finger protein 302 (ZNF302), transcript variant 2, mRNA	HGNC:13848	Q9NR11	A	Y
OPTN	21619682	HGNC:17142	Q96CV9	C2orf67	40217793	Homo sapiens hypothetical protein FLJ23861 (FLJ23861), mRNA	HGNC:26310	A0AUZ9	B	Y
OPTN	21619682	HGNC:17142	Q96CV9	CLTC	115527063	Homo sapiens clathrin, heavy chain (Hc) (CLTC), mRNA	HGNC:2092	Q00610	B	Y				GO:0006892~post-Golgi vesicle-mediated transport GO:0006886~intracellular protein transport GO:0034613~cellular protein localization GO:0008104~protein localization GO:0045184~establishment of protein localization GO:0070727~cellular macromolecule localization		GO:0016023~cytoplasmic membrane-bounded vesicle
OPTN	21619682	HGNC:17142	Q96CV9	SLMAP	56550042	Homo sapiens sarcolemma associated protein (SLMAP), mRNA	HGNC:16643	Q14BN4	B	Y			Duolink_pos
OPTN	21619682	HGNC:17142	Q96CV9	TBK1	19743810	Homo sapiens TANK-binding kinase 1 (TBK1), mRNA	HGNC:11584	Q9UHD2	B	Y		18307994
OPTN	21619682	HGNC:17142	Q96CV9	TNIP1	116256480	Homo sapiens TNFAIP3 interacting protein 1 (TNIP1), mRNA	HGNC:16903	Q15025	B	Y
OPTN	21619682	HGNC:17142	Q96CV9	ZNF711	95147562	Homo sapiens zinc finger protein 711 (ZNF711), mRNA	HGNC:13128	Q9Y462	B	Y
OPTN	21619682	HGNC:17142	Q96CV9	ZNF426	13129115	Homo sapiens zinc finger protein 426 (ZNF426), mRNA ; Homo sapiens hypothetical protein MGC2663 (MGC2663), mRNA	HGNC:20725	Q9BUY5	C	Y
OPTN	21619682	HGNC:17142	Q96CV9	CYLD	109637775	Homo sapiens cylindromatosis (turban tumor syndrome) (CYLD), transcript variant 3, mRNA	HGNC:2584	Q9NQC7	D
OPTN	21619682	HGNC:17142	Q96CV9	DST	34577048	Homo sapiens bullous pemphigoid antigen 1, 230/240kDa (BPAG1), transcript variant 1eA, mRNA	HGNC:1090	Q03001	D	Y			Duolink_pos	GO:0046907~intracellular transport		GO:0016023~cytoplasmic membrane-bounded vesicle
OPTN	21619682	HGNC:17142	Q96CV9	HUWE1	61676187	Homo sapiens HECT, UBA and WWE domain containing 1 (HUWE1), mRNA Homo sapiens upstream regulatory element binding protein 1 (UREB1), mRNA	HGNC:30892	Q7Z6Z7	D
OPTN	21619682	HGNC:17142	Q96CV9	KIF27	30794487	Homo sapiens kinesin family member 27 (KIF27), mRNA	HGNC:18632	Q86VH2	D
OPTN	21619682	HGNC:17142	Q96CV9	MSN	53729335	Homo sapiens moesin (MSN), mRNA	HGNC:7373	P26038	D
OPTN	21619682	HGNC:17142	Q96CV9	MYH1	115527081	Homo sapiens myosin, heavy chain 1, skeletal muscle, adult (MYH1), mRNA	HGNC:7567	P12882	D
OPTN	21619682	HGNC:17142	Q96CV9	NEB	115527119	Homo sapiens nebulin (NEB), mRNA	HGNC:7720	P20929	D	Y			Duolink_pos				Nemaline myopathy 2, autosomal recessive	256030
OPTN	21619682	HGNC:17142	Q96CV9	NRAP	46049104	Homo sapiens nebulin-related anchoring protein (NRAP), transcript variant 2, mRNA	HGNC:7988	Q86VF7	D
OPTN	21619682	HGNC:17142	Q96CV9	PRDM15	94536867	Homo sapiens PR domain containing 15 (PRDM15), transcript variant 2, mRNA	HGNC:13999	P57071	D
OPTN	21619682	HGNC:17142	Q96CV9	UBB	22538474	Homo sapiens ubiquitin B (UBB), mRNA	HGNC:12463	P0CG47	D	Y				GO:0008219~cell death
OPTN	21619682	HGNC:17142	Q96CV9	UBC	2647407	Homo sapiens ubiquitin C (UBC), mRNA, complete cds.	HGNC:12468	P0CG48	D	Y				GO:0008219~cell death
OPTN	21619682	HGNC:17142	Q96CV9	VCP	7669552	Homo sapiens valosin-containing protein (VCP), mRNA	HGNC:12666	P55072	D	Y			Duolink_neg	GO:0008219~cell death GO:0048193~Golgi vesicle transport GO:0046907~intracellular transport GO:0006886~intracellular protein transport GO:0034613~cellular protein localization GO:0008104~protein localization GO:0045184~establishment of protein localization GO:0070727~cellular macromolecule localization			Amyotrophic lateral sclerosis 14 with or without frontotemporal dementia Inclusion body myopathy with early-onset Paget disease and frontotemporal dementia	613954 167320
OPTN	21619682	HGNC:17142	Q96CV9	VWF	89191867	Homo sapiens von Willebrand factor (VWF), mRNA	HGNC:12726	P04275	D	Y			Duolink_pos			GO:0016023~cytoplasmic membrane-bounded vesicle
OPTN	21619682	HGNC:17142	Q96CV9	ZBTB33	41152068	Homo sapiens zinc finger and BTB domain containing 33 (ZBTB33), mRNA	HGNC:16682	Q86T24	D
OPTN	21619682	HGNC:17142	Q96CV9	ZFX	71061445	Homo sapiens zinc finger protein, X-linked (ZFX), mRNA	HGNC:12869	P17010	D
OPTN	21619682	HGNC:17142	Q96CV9	ZNF12	110349774	Homo sapiens zinc finger protein 12 (ZNF12), transcript variant 2, mRNA	HGNC:12902	P17014	D
OPTN	21619682	HGNC:17142	Q96CV9	ZNF160	38788301	Homo sapiens zinc finger protein 160 (ZNF160), transcript variant 2, mRNA	HGNC:12948	Q9HCG1	D
OPTN	21619682	HGNC:17142	Q96CV9	ZNF17	115494999	Homo sapiens zinc finger protein 17 (ZNF17), mRNA	HGNC:12958	P17021	D
OPTN	21619682	HGNC:17142	Q96CV9	ZNF223	33859844	Homo sapiens zinc finger protein 223 (ZNF223), mRNA	HGNC:13016	Q9UK11	D
OPTN	21619682	HGNC:17142	Q96CV9	ZNF583	22749006	Homo sapiens zinc finger protein 583 (ZNF583), mRNA	HGNC:26427	Q96ND8	D
OPTN	21619682	HGNC:17142	Q96CV9	FTH1	32442331	Homo sapiens proliferation-inducing protein 15 mRNA, complete cds	HGNC:3976	P02794	E	Y				GO:0006892~post-Golgi vesicle-mediated transport
OPTN	21619682	HGNC:17142	Q96CV9	ZBTB38	122937220	Homo sapiens zinc finger and BTB domain containing 38 (ZBTB38), mRNA	HGNC:26636	Q8NAP3	E
OPTN	21619682	HGNC:17142	Q96CV9	ZNF521	113201773	Homo sapiens PAX5/ZNF521 fusion protein (PAX5/ZNF521 fusion) mRNA, complete cds.	HGNC:24605	Q96K83	E
PDLIM3	7656882	HGNC:20767	Q53GG5	ACTN2	178053	Homo sapiens actinin, alpha 2 (ACTN2), mRNA; Chromosome 1q42-q43.	HGNC:164	P35609	A	Y					GO:0008092~cytoskeletal protein binding GO:0005198~structural molecule activity GO:0008307~structural constituent of muscle	GO:0030018~Z disc GO:0015629~actin cytoskeleton GO:0043232~intracellular non-membrane-bounded organelle	Cardiomyopathy, dilated, 1AA	612158
PDLIM3	7656882	HGNC:20767	Q53GG5	FHL1	34147646	Homo sapiens four and a half LIM domains 1 (FHL1), mRNA	HGNC:3702	Q13642	A	Y	Y				GO:0008270~zinc ion binding		Emery-Dreifuss muscular dystrophy 6, X-linked Myopathy, reducing body, X-linked, childhood-onset Myopathy, reducing body, X-linked, severe early-onset Myopathy, X-linked, with postural muscle atrophy Scapuloperoneal myopathy, X-linked dominant	300696 300718 300717 300696 300695
PDLIM3	7656882	HGNC:20767	Q53GG5	MYOT	5803105	Homo sapiens myotilin (MYOT), mRNA	HGNC:12399	Q9UBF9	A	Y					GO:0008092~cytoskeletal protein binding GO:0005198~structural molecule activity GO:0008307~structural constituent of muscle	GO:0030018~Z disc GO:0015629~actin cytoskeleton GO:0043232~intracellular non-membrane-bounded organelle	Muscular dystrophy, limb-girdle, type 1A Myopathy, spheroid body Myotilinopathy	159000 182920 609200
PDLIM3	7656882	HGNC:20767	Q53GG5	MYOZ2	19923486	Homo sapiens myozenin 2 (MYOZ2), mRNA	HGNC:1330	Q9NPC6	A	Y						GO:0030018~Z disc GO:0015629~actin cytoskeleton GO:0043232~intracellular non-membrane-bounded organelle	Cardiomyopathy, familial hypertrophic, 16	613838
PDLIM3	7656882	HGNC:20767	Q53GG5	MYOZ3	31377622	Homo sapiens myozenin 3 (MYOZ3), mRNA	HGNC:18565	Q8TDC0	A	Y						GO:0030018~Z disc
PDLIM3	7656882	HGNC:20767	Q53GG5	MYPN	14211894	Homo sapiens myopalladin (MYPN), mRNA	HGNC:23246	Q86TC9	A	Y					GO:0008092~cytoskeletal protein binding	GO:0030017~sarcomere
PDLIM3	7656882	HGNC:20767	Q53GG5	PALLD	93102360	Homo sapiens palladin, cytoskeletal associated protein (PALLD), mRNA	HGNC:17068	Q8WX93	A	Y					GO:0008092~cytoskeletal protein binding	GO:0015629~actin cytoskeleton GO:0043232~intracellular non-membrane-bounded organelle
PDLIM3	7656882	HGNC:20767	Q53GG5	PDLIM3	7656882	Homo sapiens PDZ and LIM domain 3 (PDLIM3), mRNA	HGNC:20767	Q53GG5	A	Y						GO:0015629~actin cytoskeleton
PDLIM3	7656882	HGNC:20767	Q53GG5	RANBP2	19718756	Homo sapiens RAN binding protein 2 (RANBP2), mRNA	HGNC:9848	P49792	A	Y					GO:0008270~zinc ion binding
PDLIM3	7656882	HGNC:20767	Q53GG5	COL3A1	114582197	Homologous match processed as no match See related GB DBEntry [GID : 114582197 - Basic Info : gi|114582197|ref|XM_001163483.1| PREDICTED: Pan troglodytes similar to COL3A1 protein, transcript variant 3 (LOC459815), mRNA ] for further information	HGNC:2201	P02461	D						GO:0005198~structural molecule activity
PDLIM3	7656882	HGNC:20767	Q53GG5	EGR1	31317226	Homo sapiens early growth response 1 (EGR1), mRNA	HGNC:3238	P18146	D						GO:0008270~zinc ion binding
PDLIM3	7656882	HGNC:20767	Q53GG5	ELF1	34191107	Homo sapiens E74-like factor 1 (ets domain transcription factor) (ELF1), mRNA	HGNC:3316	P32519	D
PDLIM3	7656882	HGNC:20767	Q53GG5	LIMCH1	55741670	Homo sapiens KIAA1102 protein (KIAA1102), mRNA	HGNC:29191	Q9UPQ0	D						GO:0008092~cytoskeletal protein binding GO:0008270~zinc ion binding
PDLIM3	7656882	HGNC:20767	Q53GG5	MAZ	110347458	Homo sapiens MYC-associated zinc finger protein (purine-binding transcription factor) (MAZ), transcript variant 2, mRNA	HGNC:6914	P56270	D						GO:0008270~zinc ion binding
PDLIM3	7656882	HGNC:20767	Q53GG5	NAP1L1	33876637	Homo sapiens nucleosome assembly protein 1-like 1, transcript variant 1, mRNA (cDNA clone MGC:8688 IMAGE:2964631), complete cds	HGNC:7637	P55209	D
PDLIM3	7656882	HGNC:20767	Q53GG5	PGD	40068517	Homo sapiens phosphogluconate dehydrogenase (PGD), mRNA	HGNC:8891	P52209	D
PDLIM3	7656882	HGNC:20767	Q53GG5	RYR1	113204616	Homo sapiens ryanodine receptor 1 (skeletal) (RYR1), transcript variant 2, mRNA	HGNC:10483	P21817	D	Y					GO:0046872~metal ion binding	GO:0031674~I band	Central core disease Minicore myopathy with external ophthalmoplegia Neuromuscular disease, congenital, with uniform type 1 fiber	117000 255320 117000
PDLIM3	7656882	HGNC:20767	Q53GG5	ZBTB2	24308240	Homo sapiens zinc finger and BTB domain containing 2 (ZBTB2), mRNA	HGNC:20868	Q8N680	D						GO:0008270~zinc ion binding
PDLIM3	7656882	HGNC:20767	Q53GG5	ZMYM4	44890067	Homo sapiens zinc finger protein 262 (ZNF262), mRNA	HGNC:13055	Q5VZL5	D						GO:0008270~zinc ion binding
PDLIM3	7656882	HGNC:20767	Q53GG5	ZNF264	108860682	Homo sapiens zinc finger protein 264 (ZNF264), mRNA	HGNC:13057	O43296	D						GO:0008270~zinc ion binding
PDLIM3	7656882	HGNC:20767	Q53GG5	ZNF425	48717240	Homo sapiens zinc finger protein 425 (ZNF425), mRNA	HGNC:20690	Q6IV72	D						GO:0008270~zinc ion binding
POMP	15680037	HGNC:20330	Q9Y244	KBTBD10	33873545	Homo sapiens kelch repeat and BTB (POZ) domain containing 10, mRNA (cDNA clone MGC:1367 IMAGE:2959774), complete cds	HGNC:16905	O60662	A	Y
POMP	15680037	HGNC:20330	Q9Y244	PYGM	5032008	Homo sapiens phosphorylase, glycogen; muscle (McArdle syndrome, glycogen storage disease type V) (PYGM), mRNA	HGNC:9726	P11217	A	Y							McArdle disease	232600
POMP	15680037	HGNC:20330	Q9Y244	TTN	110349718	Homo sapiens titin (TTN), transcript variant N2-A, mRNA	HGNC:12403	Q8WZ42	A	Y							Cardiomyopathy, dilated, 1G Cardiomyopathy, familial hypertrophic, 9 Muscular dystrophy, limb-girdle, type 2J Myopathy, early-onset, with fatal cardiomyopathy Myopathy, proximal, with early respiratory muscle involvement Tibial muscular dystrophy, tardive	604145 613765 608807 611705 603689 600334
POMP	15680037	HGNC:20330	Q9Y244	ATXN1	51479157	Homo sapiens ataxin 1 (ATXN1), mRNA	HGNC:10548	P54253	B	Y							Spinocerebellar ataxia 1	164400
POMP	15680037	HGNC:20330	Q9Y244	C6orf211	13375745	Homo sapiens chromosome 6 open reading frame 211 (C6orf211), mRNA	HGNC:17872	Q9H993	B	Y
POMP	15680037	HGNC:20330	Q9Y244	GPD1	33695087	Homo sapiens glycerol-3-phosphate dehydrogenase 1 (soluble) (GPD1), mRNA	HGNC:4455	P21695	B	Y
POMP	15680037	HGNC:20330	Q9Y244	RBM5	5032030	Homo sapiens RNA binding motif protein 5 (RBM5), mRNA	HGNC:9902	P52756	B	Y
POMP	15680037	HGNC:20330	Q9Y244	SSR4	5454089	Homo sapiens signal sequence receptor, delta (translocon-associated protein delta subunit precursor) (SSR4), mRNA	HGNC:11326	P51571	B	Y
POMP	15680037	HGNC:20330	Q9Y244	VCL	50593538	Homo sapiens vinculin (VCL), transcript variant 2, mRNA	HGNC:12665	P18206	B	Y							Cardiomyopathy, dilated, 1W Cardiomyopathy, familial hypertrophic, 15	611407 613255
POMP	15680037	HGNC:20330	Q9Y244	ALDOA	34577108	Homo sapiens aldolase A, fructose-bisphosphate (ALDOA), transcript variant 1, mRNA	HGNC:414	P04075	D
POMP	15680037	HGNC:20330	Q9Y244	ARAF	122114652	Homo sapiens v-raf murine sarcoma 3611 viral oncogene homolog (ARAF), mRNA	HGNC:646	P10398	D
POMP	15680037	HGNC:20330	Q9Y244	DHRS3	62988332	Homo sapiens dehydrogenase/reductase (SDR family) member 3 (DHRS3), mRNA	HGNC:17693	O75911	D
POMP	15680037	HGNC:20330	Q9Y244	DOCK9	24308028	Homo sapiens dedicator of cytokinesis 9 (DOCK9), mRNA	HGNC:14132	Q9BZ29	D
POMP	15680037	HGNC:20330	Q9Y244	EGLN3	130509310	Homo sapiens egl nine homolog 3 (C. elegans) (EGLN3), mRNA	HGNC:14661	Q9H6Z9	D
POMP	15680037	HGNC:20330	Q9Y244	G3BP2	45359845	Homo sapiens Ras-GTPase activating protein SH3 domain-binding protein 2 (G3BP2), transcript variant 3, mRNA	HGNC:30291	Q9UN86	D
POMP	15680037	HGNC:20330	Q9Y244	GPCPD1	34222113	Homo sapiens hypothetical protein KIAA1434 (KIAA1434), mRNA	HGNC:26957	Q9NPB8	D
POMP	15680037	HGNC:20330	Q9Y244	KIF1B	41393558	Homo sapiens kinesin family member 1B (KIF1B), transcript variant 2, mRNA	HGNC:16636	O60333	D	Y							Charcot-Marie-Tooth disease, type 2A1	118210
POMP	15680037	HGNC:20330	Q9Y244	MAST2	41350924	Homo sapiens microtubule associated testis specific serine/threonine protein kinase, mRNA (cDNA clone MGC:74852 IMAGE:5499830), complete cds	HGNC:19035	Q6P0Q8	D
POMP	15680037	HGNC:20330	Q9Y244	MLLT3	306448	Homo sapiens AF-9 mRNA, complete cds. ; Homo sapiens myeloid/lymphoid or mixed-lineage leukemia (trithorax homolog, Drosophila); translocated to, 3 (MLLT3), mRNA	HGNC:7136	P42568	D
POMP	15680037	HGNC:20330	Q9Y244	MYLIP	38788242	Homo sapiens myosin regulatory light chain interacting protein (MYLIP), mRNA	HGNC:21155	Q8WY64	D
POMP	15680037	HGNC:20330	Q9Y244	PRKAG3	47132576	Homo sapiens protein kinase, AMP-activated, gamma 3 non-catalytic subunit (PRKAG3), mRNA	HGNC:9387	Q9UGI9	D
POMP	15680037	HGNC:20330	Q9Y244	PXDN	109150415	Homo sapiens peroxidasin homolog (Drosophila) (PXDN), mRNA	HGNC:14966	Q92626	D
POMP	15680037	HGNC:20330	Q9Y244	RIC8B	95113665	Homo sapiens resistance to inhibitors of cholinesterase 8 homolog B (C. elegans) (RIC8B), mRNA	HGNC:25555	Q9NVN3	D
POMP	15680037	HGNC:20330	Q9Y244	RNF25	34878786	Homo sapiens ring finger protein 25 (RNF25), mRNA	HGNC:14662	Q96BH1	D
POMP	15680037	HGNC:20330	Q9Y244	TARS	38202254	Homo sapiens threonyl-tRNA synthetase (TARS), mRNA	HGNC:11572	P26639	D
POMP	15680037	HGNC:20330	Q9Y244	TGFB2	4507462	Homo sapiens transforming growth factor, beta 2 (TGFB2), mRNA	HGNC:11768	P61812	D
POMP	15680037	HGNC:20330	Q9Y244	ZMIZ1	50234887	Homo sapiens retinoic acid induced 17 (RAI17), mRNA Homo sapiens retinoic acid induced 17 (RAI17), mRNA	HGNC:16493	Q9ULJ6	D
POMP	15680037	HGNC:20330	Q9Y244	ZMIZ2	54607107	Homo sapiens hypothetical protein DKFZp761I2123 (DKFZp761I2123), transcript variant 1, mRNA	HGNC:22229	Q8NF64	D
POMP	15680037	HGNC:20330	Q9Y244	HSP90AA1	63029936	Homo sapiens heat shock 90kDa protein 1, alpha (HSPCA), transcript variant 1, mRNA ; Homo sapiens mRNA for Heat shock protein HSP 90-alpha 2 (HSPCA gene)	HGNC:5253	P07900	E
POMP	15680037	HGNC:20330	Q9Y244	ZBTB44	21040474	Homo sapiens cDNA clone MGC:26123 IMAGE:4823171, complete cds	HGNC:25001	Q8NCP5	E
PPP1R3B	27696644	HGNC:14942	Q86XI6	PPP1CB	46249375	Homo sapiens protein phosphatase 1, catalytic subunit, beta isoform (PPP1CB), transcript variant 3, mRNA	HGNC:9282	P62140	A	Y				GO:0005977~glycogen metabolic process GO:0006073~cellular glucan metabolic process GO:0015980~energy derivation by oxidation of organic compounds GO:0006006~glucose metabolic process
PPP1R3B	27696644	HGNC:14942	Q86XI6	PLCE1	117168249	Homo sapiens phospholipase C, epsilon 1 (PLCE1), mRNA	HGNC:17175	Q9NYV6	D	Y							Muscular dystrophy with epidermolysis bullosa simplex Muscular dystrophy, limb-girdle, type 2Q	226670 613723
PPP1R3B	27696644	HGNC:14942	Q86XI6	HEY2	105990529	Homo sapiens hairy/enhancer-of-split related with YRPW motif 2 (HEY2), mRNA	HGNC:4881	Q9UBP5	E
PPP1R7	14705275	HGNC:9295	Q15435	PPP1CB	46249375	Homo sapiens protein phosphatase 1, catalytic subunit, beta isoform (PPP1CB), transcript variant 3, mRNA	HGNC:9282	P62140	A	Y		17353931
PPP1R7	14705275	HGNC:9295	Q15435	PPP1CC	4506006	Homo sapiens protein phosphatase 1, catalytic subunit, gamma isoform (PPP1CC), mRNA	HGNC:9283	P36873	A	Y		15657099
PPP1R7	14705275	HGNC:9295	Q15435	SPRED1	31872018	Homo sapiens SPRED1 mRNA, complete cds	HGNC:20249	Q7Z699	B	Y
PPP1R7	14705275	HGNC:9295	Q15435	TNFRSF6B	29893809	Homo sapiens tumor necrosis factor receptor superfamily, member 6b, decoy (TNFRSF6B), transcript variant M68C, mRNA	HGNC:11921	O95407	B	Y
PPP1R7	14705275	HGNC:9295	Q15435	DYSFIP1	116235449	Homo sapiens dysferlin interacting protein 1 (toonin) (DYSFIP1), mRNA	HGNC:16813	Q86WC6	D
PPP1R7	14705275	HGNC:9295	Q15435	MYH3	98986452	Homo sapiens myosin, heavy polypeptide 3, skeletal muscle, embryonic (MYH3), mRNA	HGNC:7573	P11055	D	Y							Arthrogryposis, distal, type 2A Arthrogryposis, distal, type 2B	193700 601680
PPP1R7	14705275	HGNC:9295	Q15435	RRN3	93102376	Homo sapiens RRN3 RNA polymerase I transcription factor homolog (S. cerevisiae) (RRN3), mRNA	HGNC:30346	Q9NYV6	D
PPP1R7	14705275	HGNC:9295	Q15435	ZFHX4	126090662	Homo sapiens zinc finger homeodomain 4 (ZFHX4), mRNA	HGNC:30939	Q86UP3	D
PRKD3	34783221	HGNC:9408	O94806	CA3	6996001	Homo sapiens carbonic anhydrase III, muscle specific (CA3), mRNA	HGNC:1374	P07451	D						GO:0008270~zinc ion binding
PRKD3	34783221	HGNC:9408	O94806	GATM	126090880	Homo sapiens glycine amidinotransferase (L-arginine:glycine amidinotransferase) (GATM), nuclear gene encoding mitochondrial protein, mRNA	HGNC:4175	P50440	D
PRKD3	34783221	HGNC:9408	O94806	MYH3	98986452	Homo sapiens myosin, heavy polypeptide 3, skeletal muscle, embryonic (MYH3), mRNA	HGNC:7573	P11055	D	Y					GO:0001883~purine nucleoside binding GO:0005524~ATP binding		Arthrogryposis, distal, type 2A Arthrogryposis, distal, type 2B	193700 601680
PRKD3	34783221	HGNC:9408	O94806	PIAS2	56699459	Homo sapiens protein inhibitor of activated STAT, 2 (PIAS2), transcript variant alpha, mRNA	HGNC:17311	O75928	D						GO:0008270~zinc ion binding
PRKD3	34783221	HGNC:9408	O94806	TEAD1	11386150	Homo sapiens TEA domain family member 1 (SV40 transcriptional enhancer factor) (TEAD1), mRNA	HGNC:11714	P28347	D
PRKD3	34783221	HGNC:9408	O94806	ZNF143	116014327	Homo sapiens zinc finger protein 143 (ZNF143), mRNA	HGNC:12928	P52747	D						GO:0008270~zinc ion binding
PRKD3	34783221	HGNC:9408	O94806	ZNF655	58331263	Homo sapiens zinc finger protein 655 (ZNF655), transcript variant 3, mRNA	HGNC:30899	Q8N720	D						GO:0008270~zinc ion binding
PRKD3	34783221	HGNC:9408	O94806	PIAS1	7706636	Homo sapiens protein inhibitor of activated STAT, 1 (PIAS1), mRNA ; Genbank #5733691 Homo sapiens DEAD/H (Asp-Glu-Ala-Asp/His) box binding protein 1 (DDXBP1), mRNA	HGNC:2752	O75925	E						GO:0008270~zinc ion binding
PRKD3	34783221	HGNC:9408	O94806	TAF1	187761328	Homo sapiens TAF1 RNA polymerase II, TATA box binding protein (TBP)-associated factor, 250kDa (TAF1), transcript variant 2, mRNA	HGNC:11535	P21675	E	Y					GO:0001883~purine nucleoside binding GO:0005524~ATP binding		Dystonia-Parkinsonism, X-linked	314250
PRKD3	34783221	HGNC:9408	O94806	ZBTB38	122937220	Homo sapiens zinc finger and BTB domain containing 38 (ZBTB38), mRNA	HGNC:26636	Q8NAP3	E						GO:0008270~zinc ion binding
PRKD3	34783221	HGNC:9408	O94806	ZBTB44	21040474	Homo sapiens cDNA clone MGC:26123 IMAGE:4823171, complete cds	HGNC:25001	Q8NCP5	E						GO:0008270~zinc ion binding
PTPN11	33356176	HGNC:9644	Q06124	NEB	115527119	Homo sapiens nebulin (NEB), mRNA	HGNC:7720	P20929	B	Y			Duolink_neg				Nemaline myopathy 2, autosomal recessive	256030
PTPN11	33356176	HGNC:9644	Q06124	HEY2	105990529	Homo sapiens hairy/enhancer-of-split related with YRPW motif 2 (HEY2), mRNA	HGNC:4881	Q9UBP5	E
PTPN11	33356176	HGNC:9644	Q06124	RNF123	37588868	Homo sapiens ring finger protein 123 (RNF123), mRNA	HGNC:21148	Q5XPI4	E
PTPN11	33356176	HGNC:9644	Q06124	SNAPIN	39725677	Homo sapiens SNAP-associated protein (SNAPAP), mRNA	HGNC:17145	O95295	E
PTPN11	33356176	HGNC:9644	Q06124	ST13	21237722	Homo sapiens suppression of tumorigenicity 13 (colon carcinoma) (Hsp70 interacting protein) (ST13), mRNA	HGNC:11343	P50502	E
PYGM	5032008	HGNC:9726	P11217	AGTPBP1	38174517	Homo sapiens ATP/GTP binding protein 1, mRNA (cDNA clone MGC:71659 IMAGE:30344122), complete cds	HGNC:17258	Q9UPW5	A	Y
PYGM	5032008	HGNC:9726	P11217	ARID1B	40068461	Homo sapiens BRG1-binding protein ELD/OSA1 (ELD/OSA1), transcript variant 3, mRNA	HGNC:18040	Q8NFD5	A	Y
PYGM	5032008	HGNC:9726	P11217	FAM110A	108389153	Homo sapiens chromosome 20 open reading frame 55 (C20orf55), transcript variant 2, mRNA	HGNC:16188	Q9BQ89	A	Y
PYGM	5032008	HGNC:9726	P11217	PDE4DIP	50658072	Homo sapiens phosphodiesterase 4D interacting protein (myomegalin) (PDE4DIP), transcript variant 1, mRNA	HGNC:15580	Q5VU43	A	Y
PYGM	5032008	HGNC:9726	P11217	SRP72	109638748	Homo sapiens signal recognition particle 72kDa (SRP72), mRNA	HGNC:11303	O76094	A	Y
PYGM	5032008	HGNC:9726	P11217	TRIM54	34878869	Homo sapiens tripartite motif-containing 54 (TRIM54), transcript variant 2, mRNA	HGNC:16008	Q9BYV2	A	Y
PYGM	5032008	HGNC:9726	P11217	CDC42BPB	115527096	Homo sapiens CDC42 binding protein kinase beta (DMPK-like) (CDC42BPB), mRNA	HGNC:1738	Q9Y5S2	B	Y					GO:0001883~purine nucleoside binding GO:0030554~adenyl nucleotide binding GO:0032559~adenyl ribonucleotide binding
PYGM	5032008	HGNC:9726	P11217	GBAS	30583062	Homo sapiens glioblastoma amplified sequence mRNA, complete cds.	HGNC:4179	O75323	B	Y
PYGM	5032008	HGNC:9726	P11217	IGBP1	48375183	Homo sapiens immunoglobulin (CD79A) binding protein 1 (IGBP1), mRNA	HGNC:5461	P78318	B	Y
PYGM	5032008	HGNC:9726	P11217	LMNA	27436944	Homo sapiens lamin A/C (LMNA), transcript variant 2, mRNA	HGNC:6636	P02545	B	Y							Cardiomyopathy, dilated, 1A Charcot-Marie-Tooth disease, type 2B1 Emery-Dreifuss muscular dystrophy 2, AD Emery-Dreifuss muscular dystrophy 3, AR Muscular dystrophy, congenital Muscular dystrophy, limb-girdle, type 1B	115200 605588 181350 181350 613205 159001
PYGM	5032008	HGNC:9726	P11217	TRIM55	34878843	Homo sapiens tripartite motif-containing 55 (TRIM55), transcript variant 3, mRNA	HGNC:14215	Q9BYV6	B	Y
PYGM	5032008	HGNC:9726	P11217	WWP1	33946331	Homo sapiens WW domain-containing protein 1 (WWP1), mRNA	HGNC:17004	Q9H0M0	B	Y
PYGM	5032008	HGNC:9726	P11217	CLASP2	57863300	Homo sapiens cytoplasmic linker associated protein 2 (CLASP2), mRNA	HGNC:17078	O75122	C	Y
PYGM	5032008	HGNC:9726	P11217	INTS4	50086623	Homo sapiens hypothetical gene MGC16733 similar to CG12113 (MGC16733), mRNA	HGNC:25048	Q96HW7	C	Y
PYGM	5032008	HGNC:9726	P11217	PPP1R3B	27696644	Homo sapiens protein phosphatase 1, regulatory (inhibitor) subunit 3B, mRNA (cDNA clone MGC:50661 IMAGE:6150188), complete cds	HGNC:14942	Q86XI6	C	Y				GO:0005977~glycogen metabolic process GO:0006073~cellular glucan metabolic process GO:0015980~energy derivation by oxidation of organic compounds GO:0006006~glucose metabolic process
PYGM	5032008	HGNC:9726	P11217	CAMK2A	114602818	Homologous match processed as no match See related GB DBEntry [GID : 114602818 - Basic Info : gi|114602818|ref|XM_001164798.1| PREDICTED: Pan troglodytes calcium/calmodulin-dependent protein kinase (CaM kinase) II alpha, transcript variant 2 (CAMK2A), mRNA ] for further information	HGNC:1460	Q9UQM7	D						GO:0001883~purine nucleoside binding GO:0030554~adenyl nucleotide binding GO:0032559~adenyl ribonucleotide binding
PYGM	5032008	HGNC:9726	P11217	CPNE1	23397701	Homo sapiens copine I (CPNE1), transcript variant 5, mRNA	HGNC:2314	Q99829	D						GO:0000166~nucleotide binding
PYGM	5032008	HGNC:9726	P11217	DNM2	56549124	Homo sapiens dynamin 2 (DNM2), transcript variant 4, mRNA	HGNC:2974	P50570	D	Y					GO:0032555~purine ribonucleotide binding GO:0017076~purine nucleotide binding		Charcot-Marie-Tooth disease, axonal, type 2M Charcot-Marie-Tooth disease, dominant intermediate B Myopathy, centronuclear	606482 606482 160150
PYGM	5032008	HGNC:9726	P11217	FYCO1	13470091	Homo sapiens FYVE and coiled-coil domain containing 1 (FYCO1), mRNA	HGNC:14673	Q9BQS8	D
PYGM	5032008	HGNC:9726	P11217	GOLGA3	87196329	Homo sapiens golgi autoantigen, golgin subfamily a, 3 (GOLGA3), mRNA	HGNC:4426	Q08378	D
PYGM	5032008	HGNC:9726	P11217	HNRNPK	62088703	Homo sapiens mRNA for heterogeneous nuclear ribonucleoprotein K isoform a variant protein.	HGNC:5044	P61978	D
PYGM	5032008	HGNC:9726	P11217	NAP1L1	33876637	Homo sapiens nucleosome assembly protein 1-like 1, transcript variant 1, mRNA (cDNA clone MGC:8688 IMAGE:2964631), complete cds	HGNC:7637	P55209	D
PYGM	5032008	HGNC:9726	P11217	TTN	110349718	Homo sapiens titin (TTN), transcript variant N2-A, mRNA	HGNC:12403	Q8WZ42	D	Y					GO:0001883~purine nucleoside binding GO:0030554~adenyl nucleotide binding GO:0032559~adenyl ribonucleotide binding		Cardiomyopathy, dilated, 1G Cardiomyopathy, familial hypertrophic, 9 Muscular dystrophy, limb-girdle, type 2J Myopathy, early-onset, with fatal cardiomyopathy Myopathy, proximal, with early respiratory muscle involvement Tibial muscular dystrophy, tardive	604145 613765 608807 611705 603689 600334
PYGM	5032008	HGNC:9726	P11217	UHMK1	52851453	Homo sapiens kinase interacting with leukemia-associated gene (stathmin) (KIS), mRNA	HGNC:19683	Q8TAS1	D						GO:0001883~purine nucleoside binding GO:0030554~adenyl nucleotide binding GO:0032559~adenyl ribonucleotide binding
PYGM	5032008	HGNC:9726	P11217	KPNA4	34190272	Homo sapiens karyopherin alpha 4 (importin alpha 3) (KPNA4), mRNA ;	HGNC:6397	O00629	E
RDX	28436808	HGNC:9944	P35241	PSME3	30410793	Homo sapiens proteasome (prosome, macropain) activator subunit 3 (PA28 gamma; Ki) (PSME3), transcript variant 1, mRNA	HGNC:9570	P61289	A	Y
REPS1	39645197	HGNC:15578	Q96D71	RALBP1	46358409	Homo sapiens ralA binding protein 1 (RALBP1), mRNA	HGNC:9841	Q15311	A	Y		9395447
REPS1	39645197	HGNC:15578	Q96D71	MZT1	167860112	Homo sapiens mitotic spindle orgnizing protein 1 (MZT1) , mRNA	HGNC:33830	Q08AG7	B	Y
REPS1	39645197	HGNC:15578	Q96D71	TRAPPC2	30851693	Homo sapiens trafficking protein particle complex 2, mRNA (cDNA clone MGC:59889 IMAGE:6581382), complete cds	HGNC:23068	P0DI81	B	Y
REPS1	39645197	HGNC:15578	Q96D71	FLNC	8885789	Homo sapiens filamin 2 (FLN2) mRNA, complete cds	HGNC:3756	Q14315	D	Y							Myopathy, distal, 4 Myopathy, myofibrillar, 5	614065 609524
REPS1	39645197	HGNC:15578	Q96D71	MLLT10	57546898	Homo sapiens myeloid/lymphoid or mixed-lineage leukemia (trithorax homolog, Drosophila); translocated to, 10 (MLLT10), transcript variant 2, mRNA	HGNC:16063	P55197	D						GO:0046872~metal ion binding
REPS1	39645197	HGNC:15578	Q96D71	KDM6A	10863942	Homo sapiens ubiquitously transcribed tetratricopeptide repeat, X chromosome (UTX), mRNA	HGNC:12637	O15550	E						GO:0046872~metal ion binding
REPS1	39645197	HGNC:15578	Q96D71	PSMD7	34335279	Homo sapiens proteasome (prosome, macropain) 26S subunit, non-ATPase, 7 (Mov34 homolog) (PSMD7), mRNA	HGNC:9565	P51665	E
RNF167	14149701	HGNC:24544	Q9H6Y7	ACTA1	47078293	Homo sapiens actin, alpha 1, skeletal muscle (ACTA1), mRNA	HGNC:129	P68133	C	Y							Myopathy, actin, congenital, with cores-Myopathy, actin, congenital, with excess of thin myofilaments-Myopathy, congenital, with fiber-type disproportion 1 -Myopathy, nemaline, 3	unassigned-161800-255310-161800
RNF167	14149701	HGNC:24544	Q9H6Y7	UBE2E3	33359693	Homo sapiens ubiquitin-conjugating enzyme E2E 3 (UBC4/5 homolog, yeast) (UBE2E3), transcript variant 2, mRNA	HGNC:12479	Q969T4	C	Y		19690564		GO:0044257~cellular protein catabolic process GO:0019941~modification-dependent protein catabolic process	GO:0004842~ubiquitin-protein ligase activity
RNF167	14149701	HGNC:24544	Q9H6Y7	AFG3L2	114672124	Homologous match processed as no match See related GB DBEntry [GID : 114672124 - Basic Info : gi|114672124|ref|XM_001171710.1| PREDICTED: Pan troglodytes AFG3 ATPase family gene 3-like 2, transcript variant 1 (AFG3L2), mRNA ] for further information	HGNC:315	Q9Y4W6	D	Y				GO:0030163~protein catabolic process GO:0006508~proteolysis	GO:0008270~zinc ion binding	GO:0016021~integral to membrane	Spinocerebellar ataxia 28	610246
RNF167	14149701	HGNC:24544	Q9H6Y7	ATP2A1	47132613	Homo sapiens ATPase, Ca++ transporting, cardiac muscle, fast twitch 1 (ATP2A1), transcript variant a, mRNA	HGNC:811	O14983	D	Y					GO:0046872~metal ion binding	GO:0016021~integral to membrane	Brody myopathy	601003
RNF167	14149701	HGNC:24544	Q9H6Y7	CCRN4L	31083027	Homo sapiens CCR4 carbon catabolite repression 4-like (S. cerevisiae) (CCRN4L), mRNA	HGNC:14254	Q9UK39	D
RNF167	14149701	HGNC:24544	Q9H6Y7	GINS2	7706366	Homo sapiens DNA replication complex GINS protein PSF2 (Pfs2), mRNA ; Homo sapiens HSPC037 protein (LOC51659), mRNA	HGNC:24575	Q9Y248	D
RNF167	14149701	HGNC:24544	Q9H6Y7	HDLBP	133908638	Homo sapiens high density lipoprotein binding protein (vigilin) (HDLBP), transcript variant 2, mRNA	HGNC:4857	Q00341	D
RNF167	14149701	HGNC:24544	Q9H6Y7	MRPS15	16554610	Homo sapiens mitochondrial ribosomal protein S15 (MRPS15), nuclear gene encoding mitochondrial protein, mRNA	HGNC:14504	P82914	D
RNF167	14149701	HGNC:24544	Q9H6Y7	MYH7	115496168	Homo sapiens myosin, heavy chain 7, cardiac muscle, beta (MYH7), mRNA	HGNC:7577	P12883	D	Y							Cardiomyopathy, dilated, 1S Cardiomyopathy, familial hypertrophic, 1 Laing distal myopathy Left ventricular noncompaction 5 Myopathy, myosin storage Scapuloperoneal syndrome, myopathic type	613426 192600 160500 613426 608358 181430
RNF167	14149701	HGNC:24544	Q9H6Y7	NRP1	66912177	Homo sapiens neuropilin 1 (NRP1), transcript variant 2, mRNA	HGNC:8004	O14786	D							GO:0016021~integral to membrane
RNF167	14149701	HGNC:24544	Q9H6Y7	SUMO1	54792066	Homo sapiens SMT3 suppressor of mif two 3 homolog 1 (yeast) (SUMO1), transcript variant 3, mRNA	HGNC:12502	P63165	D	Y				GO:0070647~protein modification by small protein conjugation or removal GO:0044257~cellular protein catabolic process GO:0019941~modification-dependent protein catabolic process		GO:0016021~integral to membrane
RNF167	14149701	HGNC:24544	Q9H6Y7	TEAD1	11386150	Homo sapiens TEA domain family member 1 (SV40 transcriptional enhancer factor) (TEAD1), mRNA	HGNC:11714	P28347	D
RNF167	14149701	HGNC:24544	Q9H6Y7	TEAD3	148277074	Homo sapiens TEA domain family member 3 (TEAD3), mRNA	HGNC:11716	Q99594	D
RNF167	14149701	HGNC:24544	Q9H6Y7	TNNI2	452077	Homo sapiens troponin I fast-twitch isoform mRNA, complete cds.	HGNC:11946	P48788	D
RNF167	14149701	HGNC:24544	Q9H6Y7	TRIO	45439358	Homo sapiens triple functional domain (PTPRF interacting) (TRIO), mRNA	HGNC:12303	O75962	D
RNF167	14149701	HGNC:24544	Q9H6Y7	TTN	110349718	Homo sapiens titin (TTN), transcript variant N2-A, mRNA	HGNC:12403	Q8WZ42	D	Y					GO:0046872~metal ion binding		Cardiomyopathy, dilated, 1G Cardiomyopathy, familial hypertrophic, 9 Muscular dystrophy, limb-girdle, type 2J Myopathy, early-onset, with fatal cardiomyopathy Myopathy, proximal, with early respiratory muscle involvement Tibial muscular dystrophy, tardive	604145 613765 608807 611705 603689 600334
RNF167	14149701	HGNC:24544	Q9H6Y7	UBE2E1	33359692	Homo sapiens ubiquitin-conjugating enzyme E2E 1 (UBC4/5 homolog, yeast) (UBE2E1), transcript variant 1, mRNA	HGNC:12477	P51965	D	Y		19690564		GO:0070647~protein modification by small protein conjugation or removal GO:0044257~cellular protein catabolic process GO:0019941~modification-dependent protein catabolic process	GO:0004842~ubiquitin-protein ligase activity
RNF167	14149701	HGNC:24544	Q9H6Y7	ZNF143	116014327	Homo sapiens zinc finger protein 143 (ZNF143), mRNA	HGNC:12928	P52747	D						GO:0008270~zinc ion binding
RNF167	14149701	HGNC:24544	Q9H6Y7	COPB1	34192688	Homo sapiens coatomer protein complex, subunit beta (COPB), mRNA ;	HGNC:2231	P53618	E
RNF167	14149701	HGNC:24544	Q9H6Y7	EEF1A1	83367078	Homo sapiens eukaryotic translation elongation factor 1 alpha 1 (EEF1A1), mRNA	HGNC:3189	P68104	E
RNF167	14149701	HGNC:24544	Q9H6Y7	HEY1	105990528	Homo sapiens hairy/enhancer-of-split related with YRPW motif 1 (HEY1), transcript variant 1, mRNA	HGNC:4880	Q9Y5J3	E
RNF167	14149701	HGNC:24544	Q9H6Y7	XRCC6	51093847	Homo sapiens thyroid autoantigen 70kDa (Ku antigen) (G22P1), mRNA	HGNC:4055	P12956	E
RNF167	14149701	HGNC:24544	Q9H6Y7	ZBTB44	21040474	Homo sapiens cDNA clone MGC:26123 IMAGE:4823171, complete cds	HGNC:25001	Q8NCP5	E						GO:0008270~zinc ion binding
RRAD	33871575	HGNC:10446	P55042	CCDC141	39725716	Homo sapiens hypothetical protein FLJ39502 (FLJ39502), mRNA	HGNC:26821	Q6ZP82	A	Y
RRAD	33871575	HGNC:10446	P55042	NFX1	22212923	Homo sapiens nuclear transcription factor, X-box binding 1 (NFX1), transcript variant 1, mRNA	HGNC:7803	Q12986	D
RRAD	33871575	HGNC:10446	P55042	YWHAE	34304385	Homo sapiens tyrosine 3-monooxygenase/tryptophan 5-monooxygenase activation protein, epsilon polypeptide (YWHAE), mRNA	HGNC:12851	P62258	E
RRAD	33871575	HGNC:10446	P55042	YWHAZ	80477444	Homo sapiens tyrosine 3-monooxygenase/tryptophan 5-monooxygenase activation protein, zeta polypeptide, transcript variant 2, mRNA (cDNA clone MGC:111427 IMAGE:3869494), complete cds	HGNC:12855	P63104	E
SERPINA3	13097704	HGNC:16	P01011	PRRX1	56699461	Homo sapiens paired related homeobox 1 (PRRX1), transcript variant pmx-1a, mRNA	HGNC:9142	P54821	D
SGCA	19344018	HGNC:10805	Q16586	FSTL1	33990756	Homo sapiens follistatin-like 1 (FSTL1), mRNA ; Homo sapiens follistatin-like 1, mRNA (cDNA clone MGC:1993 IMAGE:3505833), complete cds	HGNC:3972	Q12841	A	Y					GO:0005509~calcium ion binding
SGCA	19344018	HGNC:10805	Q16586	FN1	47132548	Homo sapiens fibronectin 1 (FN1), transcript variant 6, mRNA	HGNC:3778	P02751	B	Y						GO:0005886~plasma membrane
SGCA	19344018	HGNC:10805	Q16586	ITGB1BP2	6912437	Homo sapiens integrin beta 1 binding protein (melusin) 2 (ITGB1BP2), mRNA	HGNC:6154	Q9UKP3	B	Y					GO:0005509~calcium ion binding
SGCA	19344018	HGNC:10805	Q16586	CRIM1	10092638	Homo sapiens cysteine-rich motor neuron 1 (CRIM1), mRNA	HGNC:2359	Q9NZV1	D							GO:0031224~intrinsic to membrane GO:0016021~integral to membrane GO:0005886~plasma membrane
SGCA	19344018	HGNC:10805	Q16586	ITGB5	33869594	Homo sapiens integrin, beta 5, mRNA (cDNA clone MGC:2338 IMAGE:2958666), complete cds ; Homo sapiens integrin, beta 5 (ITGB5), mRNA	HGNC:6160	P18084	D							GO:0031224~intrinsic to membrane GO:0016021~integral to membrane GO:0005886~plasma membrane
SGCA	19344018	HGNC:10805	Q16586	LMO2	6633806	Homo sapiens LIM domain only 2 (rhombotin-like 1) (LMO2), mRNA ; Human TTG-2 mRNA for a cysteine rich protein with LIM motif	HGNC:6642	P25791	D						GO:0043167~ion binding GO:0043169~cation binding GO:0046872~metal ion binding
SGCA	19344018	HGNC:10805	Q16586	SOS1	15529995	Homo sapiens son of sevenless homolog 1 (Drosophila) (SOS1), mRNA Human guanine nucleotide exchange factor mRNA, complete cds.	HGNC:11187	Q07889	D							GO:0005886~plasma membrane
SGCA	19344018	HGNC:10805	Q16586	KDM2A	16306579	Homo sapiens F-box and leucine-rich repeat protein 11 (FBXL11), mRNA	HGNC:13606	Q9Y2K7	E						GO:0043167~ion binding GO:0043169~cation binding GO:0046872~metal ion binding
SGCA	19344018	HGNC:10805	Q16586	TAF1	187761328	Homo sapiens TAF1 RNA polymerase II, TATA box binding protein (TBP)-associated factor, 250kDa (TAF1), transcript variant 2, mRNA	HGNC:11535	P21675	E	Y							Dystonia-Parkinsonism, X-linked	314250
SGCB	1794188	HGNC:10806	Q16585	TRIM63	19924162	Homo sapiens tripartite motif-containing 63 (TRIM63), mRNA	HGNC:16007	Q969Q1	B	Y
SGCB	1794188	HGNC:10806	Q16585	ZNF521	113201773	Homo sapiens PAX5/ZNF521 fusion protein (PAX5/ZNF521 fusion) mRNA, complete cds.	HGNC:24605	Q96K83	E
SGCD	1495426	HGNC:10807	Q92629	SERPINA3	13097704	Homo sapiens serpin peptidase inhibitor, clade A (alpha-1 antiproteinase, antitrypsin), member 3, mRNA (cDNA clone IMAGE:3547133), partial cds	HGNC:16	P01011	C	Y
SGCD	1495426	HGNC:10807	Q92629	EIF5B	5002644	Homo sapiens mRNA for translation initiation factor 2 (IF2 gene)	HGNC:30793	O60841	D
SGCD	1495426	HGNC:10807	Q92629	MYBPC2	55956911	Homo sapiens myosin binding protein C, fast type (MYBPC2), mRNA	HGNC:7550	Q14324	D
SGCD	1495426	HGNC:10807	Q92629	RRAD	33871575	Homo sapiens Ras-related associated with diabetes, mRNA (cDNA clone MGC:12812 IMAGE:4299345), complete cds	HGNC:10446	P55042	D
SGCD	1495426	HGNC:10807	Q92629	KDM2A	16306579	Homo sapiens F-box and leucine-rich repeat protein 11 (FBXL11), mRNA	HGNC:13606	Q9Y2K7	E
SGCD	1495426	HGNC:10807	Q92629	ZBTB38	122937220	Homo sapiens zinc finger and BTB domain containing 38 (ZBTB38), mRNA	HGNC:26636	Q8NAP3	E
SGCG	1054902	HGNC:10809	Q13326	CCT6A	76827910	Homo sapiens chaperonin containing TCP1, subunit 6A (zeta 1), transcript variant 1, mRNA (cDNA clone MGC:126215 IMAGE:40034021), complete cds	HGNC:1620	P40227	A	Y
SGCG	1054902	HGNC:10809	Q13326	DNAJB6	34328906	Homo sapiens DnaJ (Hsp40) homolog, subfamily B, member 6 (DNAJB6), transcript variant 1, mRNA	HGNC:14888	O75190	A	Y			Duolink_pos
SGCG	1054902	HGNC:10809	Q13326	DYSF	19743938	Homo sapiens dysferlin, limb girdle muscular dystrophy 2B (autosomal recessive) (DYSF), mRNA	HGNC:3097	O75923	A	Y			Duolink_pos			GO:0016021~integral to membrane GO:0031224~intrinsic to membrane GO:0005886~plasma membrane	Miyoshi muscular dystrophy 1 Muscular dystrophy, limb-girdle, type 2B Myopathy, distal, with anterior tibial onset	254130 253601 606768
SGCG	1054902	HGNC:10809	Q13326	ENO1	16507965	Homo sapiens enolase 1, (alpha) (ENO1), mRNA	HGNC:3350	P06733	A	Y						GO:0016021~integral to membrane GO:0031224~intrinsic to membrane GO:0005886~plasma membrane
SGCG	1054902	HGNC:10809	Q13326	HSPA1B	39645781	Homo sapiens heat shock 70kDa protein 1B, mRNA (cDNA clone MGC:74463 IMAGE:4153196), complete cds	HGNC:5233	P08107	A	Y
SGCG	1054902	HGNC:10809	Q13326	MYBPC1	46049118	Homo sapiens myosin binding protein C, slow type (MYBPC1), transcript variant 3, mRNA	HGNC:7549	Q00872	A	Y						GO:0043228~non-membrane-bounded organelle GO:0043232~intracellular non-membrane-bounded organelle GO:0005856~cytoskeleton
SGCG	1054902	HGNC:10809	Q13326	MYBPC2	55956911	Homo sapiens myosin binding protein C, fast type (MYBPC2), mRNA	HGNC:7550	Q14324	A	Y						GO:0043228~non-membrane-bounded organelle GO:0043232~intracellular non-membrane-bounded organelle GO:0005856~cytoskeleton
SGCG	1054902	HGNC:10809	Q13326	PSAP	110224477	Homo sapiens prosaposin (variant Gaucher disease and variant metachromatic leukodystrophy) (PSAP), transcript variant 1, mRNA	HGNC:9498	P07602	A	Y						GO:0016021~integral to membrane GO:0031224~intrinsic to membrane
SGCG	1054902	HGNC:10809	Q13326	SUCLG2	29788999	Homo sapiens succinate-CoA ligase, GDP-forming, beta subunit (SUCLG2), mRNA	HGNC:11450	Q96I99	A	Y
SGCG	1054902	HGNC:10809	Q13326	TTN	110349718	Homo sapiens titin (TTN), transcript variant N2-A, mRNA	HGNC:12403	Q8WZ42	A	Y						GO:0043228~non-membrane-bounded organelle GO:0043232~intracellular non-membrane-bounded organelle GO:0005856~cytoskeleton	Cardiomyopathy, dilated, 1G Cardiomyopathy, familial hypertrophic, 9 Muscular dystrophy, limb-girdle, type 2J Myopathy, early-onset, with fatal cardiomyopathy Myopathy, proximal, with early respiratory muscle involvement Tibial muscular dystrophy, tardive	604145 613765 608807 611705 603689 600334
SGCG	1054902	HGNC:10809	Q13326	MYLPF	28372498	Homo sapiens myosin light chain 2 (HUMMLC2B), mRNA	HGNC:29824	Q96A32	B	Y						GO:0043228~non-membrane-bounded organelle GO:0043232~intracellular non-membrane-bounded organelle GO:0005856~cytoskeleton
SGCG	1054902	HGNC:10809	Q13326	TTN var novex 3	110349720	Homo sapiens titin (TTN), transcript variant novex-3, mRNA	HGNC:12403	Q8WZ42	B	Y							Cardiomyopathy, dilated, 1G Cardiomyopathy, familial hypertrophic, 9 Muscular dystrophy, limb-girdle, type 2J Myopathy, early-onset, with fatal cardiomyopathy Myopathy, proximal, with early respiratory muscle involvement Tibial muscular dystrophy, tardive	604145 613765 608807 611705 603689 600334
SGCG	1054902	HGNC:10809	Q13326	ENO3	33878987	Homo sapiens enolase 3 (beta, muscle), transcript variant 2, mRNA (cDNA clone MGC:29581 IMAGE:4902149), complete cds	HGNC:3354	P13929	C	Y							Glycogen storage disease XIII	612932
SGCG	1054902	HGNC:10809	Q13326	ACO1	17390224	Homo sapiens aconitase 1, soluble, mRNA (cDNA clone MGC:8709 IMAGE:3915517), complete cds	HGNC:117	P21399	D	Y			Duolink_pos
SGCG	1054902	HGNC:10809	Q13326	BIRC6	61744455	Homo sapiens baculoviral IAP repeat-containing 6 (apollon) (BIRC6), mRNA	HGNC:13516	Q9NR09	D
SGCG	1054902	HGNC:10809	Q13326	C9orf6	20127565	Homo sapiens chromosome 9 open reading frame 6 (C9orf6), mRNA	nd	nd	D
SGCG	1054902	HGNC:10809	Q13326	CAB39	7706481	Homo sapiens calcium binding protein 39 (CAB39), mRNA ; Homo sapiens MO25 protein (MO25), mRNA	HGNC:20292	Q9Y376	D
SGCG	1054902	HGNC:10809	Q13326	CPEB4	22477914	Homo sapiens cytoplasmic polyadenylation element binding protein 4, mRNA (cDNA clone IMAGE:5496778), complete cds	HGNC:21747	Q17RY0	D
SGCG	1054902	HGNC:10809	Q13326	DOCK9	24308028	Homo sapiens dedicator of cytokinesis 9 (DOCK9), mRNA	HGNC:14132	Q9BZ29	D
SGCG	1054902	HGNC:10809	Q13326	E2F3	12669913	Homo sapiens E2F transcription factor 3 (E2F3) mRNA, complete cds. ; Homo sapiens E2F transcription factor 3 (E2F3), mRNA	HGNC:3115	O00716	D
SGCG	1054902	HGNC:10809	Q13326	EIF4A2	83700234	Homo sapiens eukaryotic translation initiation factor 4A, isoform 2 (EIF4A2), mRNA	HGNC:3284	Q14240	D
SGCG	1054902	HGNC:10809	Q13326	EIF5B	5002644	Homo sapiens mRNA for translation initiation factor 2 (IF2 gene)	HGNC:30793	O60841	D
SGCG	1054902	HGNC:10809	Q13326	FAM63B	94721337	Homo sapiens family with sequence similarity 63, member B (FAM63B), transcript variant 2, mRNA	HGNC:26954	Q8NBR6	D
SGCG	1054902	HGNC:10809	Q13326	GPS2	53829367	Homo sapiens G protein pathway suppressor 2 (GPS2), transcript variant 1, mRNA ; Homo sapiens KIAA1787 protein (KIAA1787), transcript variant 2, mRNA	HGNC:4550	Q13227	D
SGCG	1054902	HGNC:10809	Q13326	HAX1	66363693	Homo sapiens HCLS1 associated protein X-1 (HAX1), transcript variant 2, mRNA	HGNC:16915	O00165	D							GO:0043228~non-membrane-bounded organelle GO:0043232~intracellular non-membrane-bounded organelle GO:0005856~cytoskeleton
SGCG	1054902	HGNC:10809	Q13326	HDLBP	133908638	Homo sapiens high density lipoprotein binding protein (vigilin) (HDLBP), transcript variant 2, mRNA	HGNC:4857	Q00341	D							GO:0016021~integral to membrane GO:0031224~intrinsic to membrane GO:0005886~plasma membrane
SGCG	1054902	HGNC:10809	Q13326	KBTBD10	33873545	Homo sapiens kelch repeat and BTB (POZ) domain containing 10, mRNA (cDNA clone MGC:1367 IMAGE:2959774), complete cds	HGNC:16905	O60662	D							GO:0043228~non-membrane-bounded organelle GO:0043232~intracellular non-membrane-bounded organelle GO:0005856~cytoskeleton GO:0016021~integral to membrane GO:0031224~intrinsic to membrane GO:0005886~plasma membrane
SGCG	1054902	HGNC:10809	Q13326	MACF1	33188442	Homo sapiens microtubule-actin crosslinking factor 1 (MACF1), transcript variant 2, mRNA	HGNC:13664	Q96PK2	D							GO:0016021~integral to membrane GO:0031224~intrinsic to membrane GO:0005886~plasma membrane
SGCG	1054902	HGNC:10809	Q13326	OS9	63252864	Homo sapiens amplified in osteosarcoma (OS9), transcript variant 1, mRNA	HGNC:16994	Q13438	D
SGCG	1054902	HGNC:10809	Q13326	PCDH9	45243537	Homo sapiens protocadherin 9 (PCDH9), transcript variant 2, mRNA	HGNC:8661	Q9HC56	D							GO:0016021~integral to membrane GO:0031224~intrinsic to membrane GO:0005886~plasma membrane
SGCG	1054902	HGNC:10809	Q13326	PCDHB16	14195604	Homo sapiens protocadherin beta 16 (PCDHB16), mRNA	HGNC:14546	Q9NRJ7	D							GO:0016021~integral to membrane GO:0031224~intrinsic to membrane GO:0005886~plasma membrane
SGCG	1054902	HGNC:10809	Q13326	PCDHGB7 var2	14270507	Homo sapiens protocadherin gamma subfamily B, 7 (PCDHGB7), transcript variant 2, mRNA	nd	nd	D							GO:0016021~integral to membrane GO:0031224~intrinsic to membrane GO:0005886~plasma membrane
SGCG	1054902	HGNC:10809	Q13326	PTPN11	33356176	Homo sapiens protein tyrosine phosphatase, non-receptor type 11 (Noonan syndrome 1) (PTPN11), mRNA	HGNC:9644	Q06124	D				Duolink_neg
SGCG	1054902	HGNC:10809	Q13326	PYGM	5032008	Homo sapiens phosphorylase, glycogen; muscle (McArdle syndrome, glycogen storage disease type V) (PYGM), mRNA	HGNC:9726	P11217	D	Y							McArdle disease	232600
SGCG	1054902	HGNC:10809	Q13326	SERPINA3	13097704	Homo sapiens serpin peptidase inhibitor, clade A (alpha-1 antiproteinase, antitrypsin), member 3, mRNA (cDNA clone IMAGE:3547133), partial cds	HGNC:16	P01011	D
SGCG	1054902	HGNC:10809	Q13326	SUPT16H	19924176	Homo sapiens chromatin-specific transcription elongation factor large subunit (FACTP140), mRNA	HGNC:11465	Q9Y5B9	D							GO:0043228~non-membrane-bounded organelle GO:0043232~intracellular non-membrane-bounded organelle
SGCG	1054902	HGNC:10809	Q13326	ACBD3	29550827	Homo sapiens golgi complex associated protein 1, 60kDa (GOCAP1), mRNA	HGNC:15453	Q9H3P7	E							GO:0016021~integral to membrane GO:0031224~intrinsic to membrane GO:0005886~plasma membrane
SGCG	1054902	HGNC:10809	Q13326	CHD4	51599155	Homo sapiens chromodomain helicase DNA binding protein 4 (CHD4), mRNA	HGNC:1919	Q14839	E							GO:0043228~non-membrane-bounded organelle GO:0043232~intracellular non-membrane-bounded organelle
SGCG	1054902	HGNC:10809	Q13326	KDM2A	16306579	Homo sapiens F-box and leucine-rich repeat protein 11 (FBXL11), mRNA	HGNC:13606	Q9Y2K7	E
SGCG	1054902	HGNC:10809	Q13326	PLAG1	4505854	Homo sapiens pleiomorphic adenoma gene 1 (PLAG1), mRNA	HGNC:9045	Q6DJT9	E
SH3GLB1	14727126	HGNC:10833	Q9Y371	SH3GLB1	14727126	Homo sapiens SH3-domain, GRB2-like, endophilin B1 (SH3GLB1), mRNA	HGNC:10833	Q9Y371	A	Y		11161816
SH3GLB1	14727126	HGNC:10833	Q9Y371	F8A1	56790933	Homo sapiens coagulation factor VIII-associated (intronic transcript) 1 (F8A1), mRNA	HGNC:3547	P23610	B	Y
SH3GLB1	14727126	HGNC:10833	Q9Y371	FN1	47132548	Homo sapiens fibronectin 1 (FN1), transcript variant 6, mRNA	HGNC:3778	P02751	B	Y
SH3GLB1	14727126	HGNC:10833	Q9Y371	GSTP1	6552334	Homo sapiens glutathione S-transferase pi (GSTP1), mRNA	HGNC:4638	P09211	B	Y				GO:0006916~anti-apoptosis
SH3GLB1	14727126	HGNC:10833	Q9Y371	SH3GLB2	24431995	Homo sapiens SH3-domain GRB2-like endophilin B2 (SH3GLB2), mRNA	HGNC:10834	Q9NR46	B	Y		11161816
SH3GLB1	14727126	HGNC:10833	Q9Y371	TTN	110349718	Homo sapiens titin (TTN), transcript variant N2-A, mRNA	HGNC:12403	Q8WZ42	B	Y							Cardiomyopathy, dilated, 1G Cardiomyopathy, familial hypertrophic, 9 Muscular dystrophy, limb-girdle, type 2J Myopathy, early-onset, with fatal cardiomyopathy Myopathy, proximal, with early respiratory muscle involvement Tibial muscular dystrophy, tardive	604145 613765 608807 611705 603689 600334
SH3GLB1	14727126	HGNC:10833	Q9Y371	RABGGTB	21359853	Homo sapiens Rab geranylgeranyltransferase, beta subunit (RABGGTB), mRNA	HGNC:9796	P53611	C	Y
SH3GLB1	14727126	HGNC:10833	Q9Y371	UBL7	41152105	Homo sapiens bone marrow stromal cell-derived ubiquitin-like (BMSC-UbP), transcript variant 1, mRNA	HGNC:28221	Q96S82	C	Y
SH3GLB1	14727126	HGNC:10833	Q9Y371	CRBN	39545579	Homo sapiens cereblon (CRBN), mRNA	HGNC:30185	Q96SW2	D
SH3GLB1	14727126	HGNC:10833	Q9Y371	CTNNA1	55770843	Homo sapiens catenin (cadherin-associated protein), alpha 1, 102kDa (CTNNA1), mRNA	HGNC:2509	P35221	D
SH3GLB1	14727126	HGNC:10833	Q9Y371	DIAPH1	119395759	Homo sapiens diaphanous homolog 1 (Drosophila) (DIAPH1), transcript variant 2, mRNA	HGNC:2876	O60610	D
SH3GLB1	14727126	HGNC:10833	Q9Y371	IFIT3	31542979	Homo sapiens interferon-induced protein with tetratricopeptide repeats 4 (IFIT4), mRNA	HGNC:5411	O14879	D
SH3GLB1	14727126	HGNC:10833	Q9Y371	KBTBD10	33873545	Homo sapiens kelch repeat and BTB (POZ) domain containing 10, mRNA (cDNA clone MGC:1367 IMAGE:2959774), complete cds	HGNC:16905	O60662	D
SH3GLB1	14727126	HGNC:10833	Q9Y371	MYH1	115527081	Homo sapiens myosin, heavy chain 1, skeletal muscle, adult (MYH1), mRNA	HGNC:7567	P12882	D
SH3GLB1	14727126	HGNC:10833	Q9Y371	PACSIN3	33873769	Homo sapiens protein kinase C and casein kinase substrate in neurons 3, mRNA (cDNA clone MGC:14417 IMAGE:4302014), complete cds	HGNC:8572	Q9UKS6	D
SH3GLB1	14727126	HGNC:10833	Q9Y371	PIK3R4	116812580	Homo sapiens phosphoinositide-3-kinase, regulatory subunit 4, p150 (PIK3R4), mRNA	HGNC:8982	Q99570	D
SH3GLB1	14727126	HGNC:10833	Q9Y371	PTK2	27886591	Homo sapiens PTK2 protein tyrosine kinase 2 (PTK2), transcript variant 1, mRNA Homo sapiens focal adhesion kinase mRNA, complete cds. function: protein/tyrosine kinase ; NM_005607.1 ; /map="8q24-qter"	HGNC:9611	Q05397	D
SH3GLB1	14727126	HGNC:10833	Q9Y371	TAX1BP1	34193359	Homo sapiens Tax1 (human T-cell leukemia virus type I) binding protein 1, mRNA (cDNA clone MGC:51743 IMAGE:6055189), complete cds	HGNC:11575	Q86VP1	D	Y				GO:0006916~anti-apoptosis
SH3GLB1	14727126	HGNC:10833	Q9Y371	TFIP11	56788354	Homo sapiens tuftelin interacting protein 11 (TFIP11), transcript variant 2, mRNA	HGNC:17165	Q9UBB9	D
SH3GLB1	14727126	HGNC:10833	Q9Y371	VWF	89191867	Homo sapiens von Willebrand factor (VWF), mRNA	HGNC:12726	P04275	D
SH3GLB1	14727126	HGNC:10833	Q9Y371	FTH1	32442331	Homo sapiens proliferation-inducing protein 15 mRNA, complete cds	HGNC:3976	P02794	E
SH3GLB1	14727126	HGNC:10833	Q9Y371	HMG20A	21359925	Homo sapiens high-mobility group 20A (HMG20A), mRNA	HGNC:5001	Q9NP66	E
SH3GLB1	14727126	HGNC:10833	Q9Y371	MACF1	33188442	Homo sapiens microtubule-actin crosslinking factor 1 (MACF1), transcript variant 2, mRNA	HGNC:13664	Q96PK2	E
SH3GLB1	14727126	HGNC:10833	Q9Y371	ZNF521	113201773	Homo sapiens PAX5/ZNF521 fusion protein (PAX5/ZNF521 fusion) mRNA, complete cds.	HGNC:24605	Q96K83	E
SNAPIN	39725677	HGNC:17145	O95295	ATP1A1	48762680	Homo sapiens ATPase, Na+/K+ transporting, alpha 1 polypeptide (ATP1A1), transcript variant 1, mRNA	HGNC:799	P05023	A	Y						GO:0044459~plasma membrane part GO:0016023~cytoplasmic membrane-bounded vesicle GO:0005624~membrane fraction
SNAPIN	39725677	HGNC:17145	O95295	BLOC1S2	46852397	Homo sapiens biogenesis of lysosome-related organelles complex-1, subunit 2 (BLOC1S2), transcript variant 1, mRNA	HGNC:20984	Q6QNY1	A	Y		15102850
SNAPIN	39725677	HGNC:17145	O95295	CMYA5	62241002	Homo sapiens cardiomyopathy associated 5 (CMYA5), mRNA	HGNC:14305	Q8N3K9	A	Y
SNAPIN	39725677	HGNC:17145	O95295	DTNBP1	34304371	Homo sapiens dystrobrevin binding protein 1 (DTNBP1), transcript variant 1, mRNA	HGNC:17328	Q96EV8	A	Y		15102850		GO:0046907~intracellular transport GO:0016192~vesicle-mediated transport
SNAPIN	39725677	HGNC:17145	O95295	KRT10	40354191	Homo sapiens keratin 10 (epidermolytic hyperkeratosis; keratosis palmaris et plantaris) (KRT10), mRNA	HGNC:6413	nd	A	Y
SNAPIN	39725677	HGNC:17145	O95295	MYH14	116284395	Homo sapiens myosin, heavy chain 14 (MYH14), transcript variant 1, mRNA	HGNC:23212	Q7Z406	A	Y				GO:0046907~intracellular transport
SNAPIN	39725677	HGNC:17145	O95295	MYH3	98986452	Homo sapiens myosin, heavy polypeptide 3, skeletal muscle, embryonic (MYH3), mRNA	HGNC:7573	P11055	A	Y				GO:0046907~intracellular transport			Arthrogryposis, distal, type 2A Arthrogryposis, distal, type 2B	193700 601680
SNAPIN	39725677	HGNC:17145	O95295	RABEP1	49574500	Homo sapiens rabaptin, RAB GTPase binding effector protein 1 (RABEP1), mRNA	HGNC:17677	Q15276	A	Y				GO:0015031~protein transport GO:0016192~vesicle-mediated transport
SNAPIN	39725677	HGNC:17145	O95295	TPM1	63252897	Homo sapiens tropomyosin 1 (alpha) (TPM1), transcript variant 1, mRNA	HGNC:12010	P09493	A	Y				GO:0046907~intracellular transport		GO:0044459~plasma membrane part	Cardiomyopathy, dilated, 1Y Cardiomyopathy, familial hypertrophic, 3	611878 115196
SNAPIN	39725677	HGNC:17145	O95295	TPM2	47519592	Homo sapiens tropomyosin 2 (beta) (TPM2), transcript variant 1, mRNA	HGNC:12011	P07951	A	Y							Arthrogryposis multiplex congenita, distal, type 1 Arthrogryposis, distal, type 2B Nemaline myopathy	108120 601680 609285
SNAPIN	39725677	HGNC:17145	O95295	CDC42BPA	30089959	Homo sapiens CDC42 binding protein kinase alpha (DMPK-like) (CDC42BPA), transcript variant A, mRNA	HGNC:1737	Q5VT25	B	Y						GO:0030054~cell junction
SNAPIN	39725677	HGNC:17145	O95295	CEP170	109255229	Homo sapiens centrosomal protein 170kDa (CEP170), transcript variant beta, mRNA	HGNC:28920	Q5SW79	B	Y
SNAPIN	39725677	HGNC:17145	O95295	LAMA2	119466531	Homo sapiens laminin, alpha 2 (merosin, congenital muscular dystrophy) (LAMA2), transcript variant 2, mRNA	HGNC:6482	P24043	B	Y							Muscular dystrophy, congenital merosin-deficient Muscular dystrophy, congenital, due to partial LAMA2 deficiency	607855 607855
SNAPIN	39725677	HGNC:17145	O95295	NEDD9	33667045	Homo sapiens neural precursor cell expressed, developmentally down-regulated 9 (NEDD9), mRNA	HGNC:7733	Q14511	B	Y						GO:0030054~cell junction
SNAPIN	39725677	HGNC:17145	O95295	SPTB	67782318	Homo sapiens spectrin, beta, erythrocytic (includes spherocytosis, clinical type I) (SPTB), transcript variant 2, mRNA	HGNC:11274	P11277	B	Y						GO:0044459~plasma membrane part
SNAPIN	39725677	HGNC:17145	O95295	DES	55749931	Homo sapiens desmin (DES), mRNA	HGNC:2770	P17661	C	Y						GO:0045202~synapse GO:0005626~insoluble fraction	Cardiomyopathy, dilated, 1I Myopathy, desmin-related, cardioskeletal Scapuloperoneal syndrome, neurogenic, Kaeser type	604765 601419 181400
SNAPIN	39725677	HGNC:17145	O95295	DNM2	56549124	Homo sapiens dynamin 2 (DNM2), transcript variant 4, mRNA	HGNC:2974	P50570	C	Y				GO:0046907~intracellular transport GO:0016192~vesicle-mediated transport		GO:0044456~synapse part	Charcot-Marie-Tooth disease, axonal, type 2M Charcot-Marie-Tooth disease, dominant intermediate B Myopathy, centronuclear	606482 606482 160150
SNAPIN	39725677	HGNC:17145	O95295	DST	34577048	Homo sapiens bullous pemphigoid antigen 1, 230/240kDa (BPAG1), transcript variant 1eA, mRNA	HGNC:1090	Q03001	C	Y				GO:0046907~intracellular transport		GO:0030054~cell junction GO:0016023~cytoplasmic membrane-bounded vesicle
SNAPIN	39725677	HGNC:17145	O95295	FAM114A1	29789372	Homo sapiens hypothetical protein BC001096 (LOC92689), mRNA	HGNC:25087	Q8IWE2	C	Y
SNAPIN	39725677	HGNC:17145	O95295	KPNB1	24797084	Homo sapiens karyopherin (importin) beta 1 (KPNB1), mRNA	HGNC:6400	Q14974	C	Y				GO:0006886~intracellular protein transport GO:0046907~intracellular transport GO:0015031~protein transport
SNAPIN	39725677	HGNC:17145	O95295	KRT17	4557700	Homo sapiens keratin 17 (KRT17), mRNA	HGNC:6427	Q04695	C	Y
SNAPIN	39725677	HGNC:17145	O95295	RABGEF1	7657495	Homo sapiens RAB guanine nucleotide exchange factor (GEF) 1 (RABGEF1), mRNA ; Homo sapiens putative Rab5 GDP/GTP exchange factor homologue (RABEX5), mRNA	HGNC:17676	Q9UJ41	C	Y				GO:0015031~protein transport GO:0016192~vesicle-mediated transport
SNAPIN	39725677	HGNC:17145	O95295	TRIM63	19924162	Homo sapiens tripartite motif-containing 63 (TRIM63), mRNA	HGNC:16007	Q969Q1	C	Y
SNAPIN	39725677	HGNC:17145	O95295	ACTN2	178053	Homo sapiens actinin, alpha 2 (ACTN2), mRNA; Chromosome 1q42-q43.	HGNC:164	P35609	D	Y			IP_pos			GO:0030054~cell junction GO:0016023~cytoplasmic membrane-bounded vesicle	Cardiomyopathy, dilated, 1AA	612158
SNAPIN	39725677	HGNC:17145	O95295	ATRX	20336208	Homo sapiens alpha thalassemia/mental retardation syndrome X-linked (RAD54 homolog, S. cerevisiae) (ATRX), transcript variant 1, mRNA ; Homo sapiens putative DNA dependent ATPase and helicase (ATRX) mRNA, alternatively spliced product 2, complete cds.	HGNC:886	P46100	D
SNAPIN	39725677	HGNC:17145	O95295	BIN1	4757748	Homo sapiens bridging integrator 1 (BIN1), transcript variant 8, mRNA	HGNC:1052	O00499	D	Y				GO:0016192~vesicle-mediated transport		GO:0044456~synapse part GO:0016023~cytoplasmic membrane-bounded vesicle	Myopathy, centronuclear, autosomal recessive	255200
SNAPIN	39725677	HGNC:17145	O95295	CAPN2	12408645	Homo sapiens calpain 2, (m/II) large subunit (CAPN2), mRNA	HGNC:1479	P17655	D
SNAPIN	39725677	HGNC:17145	O95295	CEBPZ	42542391	Homo sapiens CCAAT/enhancer binding protein zeta (CEBPZ), mRNA	HGNC:24218	Q03701	D
SNAPIN	39725677	HGNC:17145	O95295	CEP63	109255238	Homo sapiens centrosomal protein 63kDa (CEP63), transcript variant 2, mRNA	HGNC:25815	Q96MT8	D
SNAPIN	39725677	HGNC:17145	O95295	DIXDC1	116256346	Homo sapiens DIX domain containing 1 (DIXDC1), transcript variant 2, mRNA	HGNC:23695	Q155Q3	D							GO:0030054~cell junction
SNAPIN	39725677	HGNC:17145	O95295	DLG5	95089460	Homo sapiens discs, large homolog 5 (Drosophila) (DLG5), mRNA	HGNC:2904	Q8TDM6	D							GO:0030054~cell junction GO:0044459~plasma membrane part
SNAPIN	39725677	HGNC:17145	O95295	ERCC6	4557564	Homo sapiens excision repair cross-complementing rodent repair deficiency, complementation group 6 (ERCC6), mRNA ;	HGNC:3438	Q03468	D							GO:0000267~cell fraction
SNAPIN	39725677	HGNC:17145	O95295	EXOC1	67944633	Homo sapiens exocyst complex component 1 (EXOC1), transcript variant 3, mRNA	HGNC:30380	Q9NV70	D	Y				GO:0015031~protein transport GO:0016192~vesicle-mediated transport GO:0006887~exocytosis
SNAPIN	39725677	HGNC:17145	O95295	FAM134B	77917616	Homo sapiens hypothetical protein FLJ20152 (FLJ20152), transcript variant 1, mRNA	HGNC:25964	Q9H6L5	D	Y							Neuropathy, hereditary sensory and autonomic, type IIB	613115
SNAPIN	39725677	HGNC:17145	O95295	KIAA0408	59806362	Homo sapiens KIAA0408 (KIAA0408), mRNA	HGNC:21636	Q6ZU52	D
SNAPIN	39725677	HGNC:17145	O95295	KIAA1429	38569501	Homo sapiens DKFZP434I116 protein (DKFZP434I116), transcript variant 1, mRNA	HGNC:24500	Q69YN4	D
SNAPIN	39725677	HGNC:17145	O95295	KTN1	33620774	Homo sapiens kinectin 1 (kinesin receptor) (KTN1), mRNA	HGNC:6467	Q86UP2	D							GO:0005626~insoluble fraction GO:0005624~membrane fraction GO:0044459~plasma membrane part GO:0005624~membrane fraction
SNAPIN	39725677	HGNC:17145	O95295	MACF1	33188442	Homo sapiens microtubule-actin crosslinking factor 1 (MACF1), transcript variant 2, mRNA	HGNC:13664	Q96PK2	D	Y				GO:0006886~intracellular protein transport GO:0046907~intracellular transport GO:0015031~protein transport		GO:0030054~cell junction
SNAPIN	39725677	HGNC:17145	O95295	MED29	52840094	Homo sapiens intersex-like (Drosophila) (IXL), mRNA	HGNC:23074	Q9NX70	D
SNAPIN	39725677	HGNC:17145	O95295	MYH7	115496168	Homo sapiens myosin, heavy chain 7, cardiac muscle, beta (MYH7), mRNA	HGNC:7577	P12883	D	Y				GO:0046907~intracellular transport		GO:0030054~cell junction	Cardiomyopathy, dilated, 1S Cardiomyopathy, familial hypertrophic, 1 Laing distal myopathy Left ventricular noncompaction 5 Myopathy, myosin storage Scapuloperoneal syndrome, myopathic type	613426 192600 160500 613426 608358 181430
SNAPIN	39725677	HGNC:17145	O95295	NAALADL1	57232739	Homo sapiens N-acetylated alpha-linked acidic dipeptidase-like 1 (NAALADL1), mRNA	HGNC:23536	Q9UQQ1	D
SNAPIN	39725677	HGNC:17145	O95295	OLFM1	34335283	Homo sapiens olfactomedin 1 (OLFM1), transcript variant 2, mRNA	HGNC:17187	Q99784	D
SNAPIN	39725677	HGNC:17145	O95295	PDS5B	7657268	Homo sapiens PDS5, regulator of cohesion maintenance, homolog B (S. cerevisiae) (PDS5B), mRNA Homo sapiens androgen-induced proliferation inhibitor (APRIN), mRNA ; Homo sapiens KIAA0979 protein (KIAA0979), mRNA	HGNC:20418	Q9NTI5	D
SNAPIN	39725677	HGNC:17145	O95295	PLEC	40849943	Homo sapiens plectin 1, intermediate filament binding protein 500kDa (PLEC1), transcript variant 11, mRNA	HGNC:9069	Q15149	D	Y							Epidermolysis bullosa simplex with pyloric atresia Epidermolysis bullosa simplex, Ogna type Muscular dystrophy with epidermolysis bullosa simplex Muscular dystrophy, limb-girdle, type 2Q	612138 131950 226670 613723
SNAPIN	39725677	HGNC:17145	O95295	PTPN23	110681717	Homo sapiens protein tyrosine phosphatase, non-receptor type 23 (PTPN23), mRNA	HGNC:14406	Q9H3S7	D							GO:0016023~cytoplasmic membrane-bounded vesicle
SNAPIN	39725677	HGNC:17145	O95295	SASS6	35038600	Homo sapiens spindle assembly 6 homolog (C. elegans) (SASS6), mRNA	HGNC:25403	Q6UVJ0	D
SNAPIN	39725677	HGNC:17145	O95295	SMG1	62243657	Homo sapiens PI-3-kinase-related kinase SMG-1 (SMG1), mRNA	HGNC:30045	Q96Q15	D	Y				GO:0046907~intracellular transport
SNAPIN	39725677	HGNC:17145	O95295	SOS1	15529995	Homo sapiens son of sevenless homolog 1 (Drosophila) (SOS1), mRNA Human guanine nucleotide exchange factor mRNA, complete cds.	HGNC:11187	Q07889	D							GO:0044456~synapse part
SNAPIN	39725677	HGNC:17145	O95295	SOS2	39930603	Homo sapiens son of sevenless homolog 2 (Drosophila) (SOS2), mRNA ; Human guanine nucleotide exchange factor mRNA, complete cds.	HGNC:11188	Q07890	D
SNAPIN	39725677	HGNC:17145	O95295	TOMM70A	54607134	Homo sapiens translocase of outer mitochondrial membrane 70 homolog A (yeast) (TOMM70A), nuclear gene encoding mitochondrial protein, mRNA	HGNC:11985	O94826	D	Y				GO:0006886~intracellular protein transport GO:0046907~intracellular transport GO:0015031~protein transport
SNAPIN	39725677	HGNC:17145	O95295	YWHAE	34304385	Homo sapiens tyrosine 3-monooxygenase/tryptophan 5-monooxygenase activation protein, epsilon polypeptide (YWHAE), mRNA	HGNC:12851	P62258	D	Y				GO:0006886~intracellular protein transport GO:0046907~intracellular transport GO:0015031~protein transport		GO:0016023~cytoplasmic membrane-bounded vesicle
SNAPIN	39725677	HGNC:17145	O95295	IKBKAP	38569393	Homo sapiens inhibitor of kappa light polypeptide gene enhancer in B-cells, kinase complex-associated protein (IKBKAP), mRNA	HGNC:5959	O95163	E	Y		16169070					Dysautonomia, familial	223900
SNAPIN	39725677	HGNC:17145	O95295	LAMC1	9845497	Homo sapiens laminin, gamma 1 (formerly LAMB2) (LAMC1), mRNA ; Human laminin B2 mRNA, 3' end.	HGNC:6492	P11047	E	Y		16169070
SNAPIN	39725677	HGNC:17145	O95295	SPTBN1	112382251	Homo sapiens spectrin, beta, non-erythrocytic 1 (SPTBN1), transcript variant 2, mRNA	HGNC:11275	Q01082	E	Y				GO:0006886~intracellular protein transport GO:0046907~intracellular transport GO:0015031~protein transport		GO:0044459~plasma membrane part
SNAPIN	39725677	HGNC:17145	O95295	YWHAZ	80477444	Homo sapiens tyrosine 3-monooxygenase/tryptophan 5-monooxygenase activation protein, zeta polypeptide, transcript variant 2, mRNA (cDNA clone MGC:111427 IMAGE:3869494), complete cds	HGNC:12855	P63104	E	Y				GO:0006886~intracellular protein transport GO:0046907~intracellular transport GO:0015031~protein transport GO:0016192~vesicle-mediated transport GO:0006887~exocytosis		GO:0044456~synapse part GO:0016023~cytoplasmic membrane-bounded vesicle GO:0000267~cell fraction
STRADB	21359970	HGNC:13205	Q9C0K7	CAB39	7706481	Homo sapiens calcium binding protein 39 (CAB39), mRNA ; Homo sapiens MO25 protein (MO25), mRNA	HGNC:20292	Q9Y376	A	Y	Y	14676191
STRADB	21359970	HGNC:13205	Q9C0K7	NEB	115527119	Homo sapiens nebulin (NEB), mRNA	HGNC:7720	P20929	D	Y							Nemaline myopathy 2, autosomal recessive	256030
STRADB	21359970	HGNC:13205	Q9C0K7	COX11	17921983	Homo sapiens COX11 homolog, cytochrome c oxidase assembly protein (yeast) (COX11), nuclear gene encoding mitochondrial protein, mRNA	HGNC:2261	Q9Y6N1	E
STRADB	21359970	HGNC:13205	Q9C0K7	PPP5C	20127496	Homo sapiens protein phosphatase 5, catalytic subunit (PPP5C), mRNA	HGNC:9322	P53041	E
TCAP	19924299	HGNC:11610	O15273	ATXN1	51479157	Homo sapiens ataxin 1 (ATXN1), mRNA	HGNC:10548	P54253	A	Y		16713569					Spinocerebellar ataxia 1	164400
TCAP	19924299	HGNC:11610	O15273	ENO1	16507965	Homo sapiens enolase 1, (alpha) (ENO1), mRNA	HGNC:3350	P06733	A	Y			IP_neg			GO:0030016~myofibril GO:0044449~contractile fiber part GO:0030017~sarcomere
TCAP	19924299	HGNC:11610	O15273	ENO3	33878987	Homo sapiens enolase 3 (beta, muscle), transcript variant 2, mRNA (cDNA clone MGC:29581 IMAGE:4902149), complete cds	HGNC:3354	P13929	A	Y			IP_neg				Glycogen storage disease XIII	612932
TCAP	19924299	HGNC:11610	O15273	HBXIP	38512187	Homo sapiens hepatitis B virus x interacting protein, mRNA (cDNA clone MGC:71071 IMAGE:5190406), complete cds	HGNC:17955	O43504	A	Y	Y
TCAP	19924299	HGNC:11610	O15273	MDM2	46488903	Homo sapiens Mdm2, transformed 3T3 cell double minute 2, p53 binding protein (mouse) (MDM2), transcript variant MDM2, mRNA	HGNC:6973	Q00987	A	Y		16678796		GO:0065003~macromolecular complex assembly GO:0006461~protein complex assembly GO:0070271~protein complex biogenesis GO:0043933~macromolecular complex subunit organization
TCAP	19924299	HGNC:11610	O15273	TTC19	22547158	Homo sapiens tetratricopeptide repeat domain 19 (TTC19), mRNA ; Homo sapiens hypothetical protein FLJ20343 (FLJ20343), mRNA	HGNC:26006	Q6DKK2	A	Y			IP_neg
TCAP	19924299	HGNC:11610	O15273	TTN	110349718	Homo sapiens titin (TTN), transcript variant N2-A, mRNA	HGNC:12403	Q8WZ42	A	Y		9817758		GO:0048738~cardiac muscle tissue development GO:0014706~striated muscle tissue development GO:0060537~muscle tissue development GO:0007517~muscle organ development GO:0006941~striated muscle contraction GO:0006936~muscle contraction GO:0003012~muscle system process GO:0065003~macromolecular complex assembly GO:0006461~protein complex assembly GO:0070271~protein complex biogenesis GO:0043933~macro…		GO:0030016~myofibril GO:0044449~contractile fiber part GO:0030017~sarcomere	Cardiomyopathy, dilated, 1G Cardiomyopathy, familial hypertrophic, 9 Muscular dystrophy, limb-girdle, type 2J Myopathy, early-onset, with fatal cardiomyopathy Myopathy, proximal, with early respiratory muscle involvement Tibial muscular dystrophy, tardive	604145 613765 608807 611705 603689 600334
TCAP	19924299	HGNC:11610	O15273	CHORDC1	47940671	Homo sapiens cysteine and histidine-rich domain (CHORD)-containing 1, mRNA (cDNA clone MGC:90311 IMAGE:6471725), complete cds	HGNC:14525	Q9UHD1	B	Y
TCAP	19924299	HGNC:11610	O15273	HSPA8	24234684	Homo sapiens heat shock 70kDa protein 8 (HSPA8), transcript variant 1, mRNA	HGNC:5241	P11142	B	Y
TCAP	19924299	HGNC:11610	O15273	HSPB3	5453687	Homo sapiens heat shock 27kDa protein 3 (HSPB3), mRNA	HGNC:5248	Q12988	B	Y							Neuronopathy, distal hereditary motor, type IIC	613376
TCAP	19924299	HGNC:11610	O15273	ADPGK	31542508	Homo sapiens ATP-dependent glucokinase (ADP-GK), mRNA	HGNC:25250	Q9BRR6	D	Y			IP_pos
TCAP	19924299	HGNC:11610	O15273	EIF4A2	83700234	Homo sapiens eukaryotic translation initiation factor 4A, isoform 2 (EIF4A2), mRNA	HGNC:3284	Q14240	D
TCAP	19924299	HGNC:11610	O15273	HSPG2	126012570	Homo sapiens heparan sulfate proteoglycan 2 (HSPG2), mRNA	HGNC:5273	P98160	D	Y				GO:0009792~embryonic development ending in birth or egg hatching GO:0043009~chordate embryonic development GO:0048738~cardiac muscle tissue development GO:0014706~striated muscle tissue development GO:0060537~muscle tissue development GO:0007517~muscle organ development			Schwartz-Jampel syndrome, type 1	255800
TCAP	19924299	HGNC:11610	O15273	KBTBD10	33873545	Homo sapiens kelch repeat and BTB (POZ) domain containing 10, mRNA (cDNA clone MGC:1367 IMAGE:2959774), complete cds	HGNC:16905	O60662	D	Y			IP_pos	GO:0006941~striated muscle contraction GO:0006936~muscle contraction GO:0003012~muscle system process
TCAP	19924299	HGNC:11610	O15273	NUP133	26051234	Homo sapiens nucleoporin 133kDa (NUP133), mRNA	HGNC:18016	Q8WUM0	D	Y				GO:0065003~macromolecular complex assembly GO:0006461~protein complex assembly GO:0070271~protein complex biogenesis complex subunit organization
TCAP	19924299	HGNC:11610	O15273	PAM	21070981	Homo sapiens peptidylglycine alpha-amidating monooxygenase (PAM), transcript variant 4, mRNA	HGNC:8596	P19021	D
TCAP	19924299	HGNC:11610	O15273	PDCD6IP	48255927	Homo sapiens programmed cell death 6 interacting protein (PDCD6IP), mRNA	HGNC:8766	Q8WUM4	D
TCAP	19924299	HGNC:11610	O15273	RPS6KC1	19073442	Homo sapiens ribosomal protein S6 kinase, 52kDa, polypeptide 1 (RPS6KC1), mRNA	HGNC:10439	Q96S38	D
TCAP	19924299	HGNC:11610	O15273	TP53RK	16307276	Homo sapiens TP53 regulating kinase, mRNA (cDNA clone MGC:9600 IMAGE:3899629), complete cds	HGNC:16197	Q96S44	D
TCAP	19924299	HGNC:11610	O15273	U2AF1	68800039	Homo sapiens U2(RNU2) small nuclear RNA auxiliary factor 1 (U2AF1), transcript variant a, mRNA	HGNC:12453	Q01081	D
TCAP	19924299	HGNC:11610	O15273	VCPIP1	38569451	Homo sapiens valosin-containing protein (p97)/p47 complex-interacting protein p135 (VCIP135), mRNA	HGNC:30897	Q96JH7	D
TCAP	19924299	HGNC:11610	O15273	ACBD3	29550827	Homo sapiens golgi complex associated protein 1, 60kDa (GOCAP1), mRNA	HGNC:15453	Q9H3P7	E
TCAP	19924299	HGNC:11610	O15273	CXXC5	23958617	Homo sapiens, Similar to RIKEN cDNA 4930415K17 gene, clone IMAGE:3925666, mRNA	HGNC:26943	Q7LFL8	E
TCAP	19924299	HGNC:11610	O15273	HEY1	105990528	Homo sapiens hairy/enhancer-of-split related with YRPW motif 1 (HEY1), transcript variant 1, mRNA	HGNC:4880	Q9Y5J3	E
TCAP	19924299	HGNC:11610	O15273	HMG20A	21359925	Homo sapiens high-mobility group 20A (HMG20A), mRNA	HGNC:5001	Q9NP66	E
TCAP	19924299	HGNC:11610	O15273	MBD1	7710134	Homo sapiens methyl-CpG binding domain protein 1 (MBD1), transcript variant 3, mRNA	HGNC:6916	Q9UIS9	E
TCAP	19924299	HGNC:11610	O15273	PAX7	4505618	Homo sapiens paired box gene 7 (PAX7), transcript variant 1, mRNA ; H.sapiens mRNA for paired box containing transcription factor, PAX7	HGNC:8621	P23759	E	Y				GO:0009792~embryonic development ending in birth or egg hatching GO:0014706~striated muscle tissue development GO:0060537~muscle tissue development GO:0007517~muscle organ development GO:0043009~chordate embryonic development
TP53RK	16307276	HGNC:16197	Q96S44	OSGEP	50726965	Homo sapiens O-sialoglycoprotein endopeptidase (OSGEP), mRNA	HGNC:18028	Q9NPF4	A	Y		15657099
TP53RK	16307276	HGNC:16197	Q96S44	TPRKB	7705589	Homo sapiens TP53RK binding protein (TPRKB), mRNA	HGNC:24259	Q9Y3C4	A	Y		12659830
TP53RK	16307276	HGNC:16197	Q96S44	DCTN1	13259509	Homo sapiens dynactin 1 (p150, glued homolog, Drosophila) (DCTN1), transcript variant 1, mRNA	HGNC:2711	Q14203	B	Y							Neuropathy, distal hereditary motor, type VIIB	607641
TP53RK	16307276	HGNC:16197	Q96S44	LRRC2	27545327	Homo sapiens leucine rich repeat containing 2 (LRRC2), mRNA	HGNC:14676	Q9BYS8	B	Y
TP53RK	16307276	HGNC:16197	Q96S44	RICTOR	71043496	Homo sapiens rapamycin-insensitive companion of mTOR (RICTOR), mRNA	HGNC:28611	Q6R327	D
TP53RK	16307276	HGNC:16197	Q96S44	SYNE1	154277115	Homo sapiens spectrin repeat containing, nuclear envelope 1 (SYNE1), transcript variant 1, mRNA	HGNC:17089	Q8NF91	D	Y							Emery-Dreifuss muscular dystrophy 4, autosomal dominant Spinocerebellar ataxia, autosomal recessive 8	612998 610743
TP53RK	16307276	HGNC:16197	Q96S44	TBCE	118442827	Homo sapiens tubulin folding cofactor E (TBCE), transcript variant 1, mRNA	HGNC:11582	Q15813	D
TP53RK	16307276	HGNC:16197	Q96S44	XAB2	55770905	Homo sapiens XPA binding protein 2 (XAB2), mRNA	HGNC:14089	Q9HCS7	D
TP53RK	16307276	HGNC:16197	Q96S44	HEY2	105990529	Homo sapiens hairy/enhancer-of-split related with YRPW motif 2 (HEY2), mRNA	HGNC:4881	Q9UBP5	E
TP53RK	16307276	HGNC:16197	Q96S44	IQGAP1	57242794	Homo sapiens IQ motif containing GTPase activating protein 1 (IQGAP1), mRNA	HGNC:6110	P46940	E
TP53RK	16307276	HGNC:16197	Q96S44	TRIP12	10863902	Homo sapiens thyroid hormone receptor interactor 12 (TRIP12), mRNA ; Human mRNA for KIAA0045 gene, complete cds.	HGNC:12306	Q14669	E
TRAPPC2	30851693	HGNC:23068	P0DI81	EIF3C	83700232	Homo sapiens eukaryotic translation initiation factor 3, subunit 8, 110kDa (EIF3S8), transcript variant 2, mRNA	HGNC:3279	Q99613	A	Y
TRAPPC2	30851693	HGNC:23068	P0DI81	ENO3	33878987	Homo sapiens enolase 3 (beta, muscle), transcript variant 2, mRNA (cDNA clone MGC:29581 IMAGE:4902149), complete cds	HGNC:3354	P13929	A	Y							Glycogen storage disease XIII	612932
TRAPPC2	30851693	HGNC:23068	P0DI81	ABRA	31543660	Homo sapiens actin-binding Rho activating protein (ABRA), mRNA	HGNC:30655	Q8N0Z2	B	Y				GO:0006355~regulation of transcription, DNA-dependent GO:0051252~regulation of RNA metabolic process GO:0045449~regulation of transcription GO:0006350~transcription	GO:0008134~transcription factor binding
TRAPPC2	30851693	HGNC:23068	P0DI81	ENO1	16507965	Homo sapiens enolase 1, (alpha) (ENO1), mRNA	HGNC:3350	P06733	B	Y		11134351		GO:0006355~regulation of transcription, DNA-dependent GO:0051252~regulation of RNA metabolic process GO:0045449~regulation of transcription GO:0006350~transcription	GO:0008134~transcription factor binding
TRAPPC2	30851693	HGNC:23068	P0DI81	HLAE	34783126	Homo sapiens major histocompatibility complex, class I, E, mRNA (cDNA clone MGC:1408 IMAGE:3140835), complete cds	HGNC:4962	P13747	C	Y
TRAPPC2	30851693	HGNC:23068	P0DI81	ANLN	31657093	Homo sapiens anillin, actin binding protein (scraps homolog, Drosophila) (ANLN), mRNA	HGNC:14082	Q9NQW6	D
TRAPPC2	30851693	HGNC:23068	P0DI81	ATP5B	16741372	Homo sapiens ATP synthase, H+ transporting, mitochondrial F1 complex, beta polypeptide (ATP5B), mRNA ; Homo sapiens ATP synthase, H+ transporting, mitochondrial F1 complex, beta polypeptide, mRNA (cDNA clone MGC:5231 IMAGE:2900336), complete cds	HGNC:830	P06576	D
TRAPPC2	30851693	HGNC:23068	P0DI81	EIF3A	83367067	Homo sapiens eukaryotic translation initiation factor 3, subunit 10 theta, 150/170kDa (EIF3S10), mRNA	HGNC:3271	Q14152	D
TRAPPC2	30851693	HGNC:23068	P0DI81	HK1	114630846	Homologous match processed as no match See related GB DBEntry [GID : 114630846 - Basic Info : gi|114630846|ref|XM_507830.2| PREDICTED: Pan troglodytes hexokinase 1, transcript variant 10 (HK1), mRNA ] for further information	HGNC:4922	P19367	D
TRAPPC2	30851693	HGNC:23068	P0DI81	HSPA1B	39645781	Homo sapiens heat shock 70kDa protein 1B, mRNA (cDNA clone MGC:74463 IMAGE:4153196), complete cds	HGNC:5233	P08107	D
TRAPPC2	30851693	HGNC:23068	P0DI81	KIF16B	41327690	Homo sapiens chromosome 20 open reading frame 23 (C20orf23), mRNA	HGNC:15869	Q96L93	D
TRAPPC2	30851693	HGNC:23068	P0DI81	MESDC2	74136551	Homo sapiens mesoderm development candidate 2 (MESDC2), mRNA	HGNC:13520	Q14696	D
TRAPPC2	30851693	HGNC:23068	P0DI81	PPIP5K1	67083674	Homo sapiens Histidine acid phosphatase domain containing 2A (HISPPD2A), transcript variant 4, mRNA	HGNC:29023	Q6PFW1	D
TRAPPC2	30851693	HGNC:23068	P0DI81	PYGM	5032008	Homo sapiens phosphorylase, glycogen; muscle (McArdle syndrome, glycogen storage disease type V) (PYGM), mRNA	HGNC:9726	P11217	D	Y							McArdle disease	232600
TRAPPC2	30851693	HGNC:23068	P0DI81	RECK	11863155	Homo sapiens reversion-inducing-cysteine-rich protein with kazal motifs (RECK), mRNA	HGNC:11345	O95980	D
TRAPPC2	30851693	HGNC:23068	P0DI81	TUBA1B	57013275	Homo sapiens tubulin, alpha, ubiquitous (K-ALPHA-1), mRNA	HGNC:18809	P68363	D
TRAPPC2	30851693	HGNC:23068	P0DI81	ZCCHC11	57863245	Homo sapiens zinc finger, CCHC domain containing 11 (ZCCHC11), transcript variant 2, mRNA	HGNC:28981	Q5TAX3	D
TRAPPC2	30851693	HGNC:23068	P0DI81	ZNF259	54114987	Homo sapiens zinc finger protein 259 (ZNF259), mRNA	HGNC:13051	O75312	D
TRAPPC2	30851693	HGNC:23068	P0DI81	PSAP	110224477	Homo sapiens prosaposin (variant Gaucher disease and variant metachromatic leukodystrophy) (PSAP), transcript variant 1, mRNA	HGNC:9498	P07602	E
TRAPPC2	30851693	HGNC:23068	P0DI81	ZBTB38	122937220	Homo sapiens zinc finger and BTB domain containing 38 (ZBTB38), mRNA	HGNC:26636	Q8NAP3	E	Y				GO:0006355~regulation of transcription, DNA-dependent GO:0051252~regulation of RNA metabolic process GO:0045449~regulation of transcription GO:0006350~transcription
TRIM32	758422	HGNC:16380	Q13049	AKTIP	33876026	Homo sapiens fused toes homolog (mouse), transcript variant 1, mRNA (cDNA clone MGC:2845 IMAGE:2967019), complete cds	HGNC:16710	Q9H8T0	A	Y
TRIM32	758422	HGNC:16380	Q13049	ABI1	33879342	Homo sapiens abl-interactor 1, transcript variant 4, mRNA (cDNA clone MGC:4024 IMAGE:3531592), complete cds	HGNC:11320	Q8IZP0	D
TRIM32	758422	HGNC:16380	Q13049	CLIP4	31982880	Homo sapiens restin-like 2 (RSNL2), mRNA ; Homo sapiens hypothetical protein FLJ21069 (FLJ21069), mRNA	HGNC:26108	Q8N3C7	D
TRIM32	758422	HGNC:16380	Q13049	HRSP12	56676328	Homo sapiens heat-responsive protein 12 (HRSP12), mRNA	HGNC:16897	P52758	D
TRIM32	758422	HGNC:16380	Q13049	P4HB	121256637	Homo sapiens procollagen-proline, 2-oxoglutarate 4-dioxygenase (proline 4-hydroxylase), beta polypeptide (P4HB), mRNA	HGNC:8548	P07237	D
TRIM32	758422	HGNC:16380	Q13049	UBQLN2	16753206	Homo sapiens ubiquilin 2 (UBQLN2), mRNA	HGNC:12509	Q9UHD9	E
TRIM63	19924162	HGNC:16007	Q969Q1	TRIM63	19924162	Homo sapiens tripartite motif-containing 63 (TRIM63), mRNA	HGNC:16007	Q969Q1	A	Y		15967462
TRIM63	19924162	HGNC:16007	Q969Q1	TTN	110349718	Homo sapiens titin (TTN), transcript variant N2-A, mRNA	HGNC:12403	Q8WZ42	A	Y		11243782			GO:0008092~cytoskeletal protein binding GO:0043169~cation binding	GO:0043232~intracellular non-membrane-bounded organelle GO:0043292~contractile fiber GO:0044430~cytoskeletal part GO:0005856~cytoskeleton GO:0043228~non-membrane-bounded organelle	Cardiomyopathy, dilated, 1G Cardiomyopathy, familial hypertrophic, 9 Muscular dystrophy, limb-girdle, type 2J Myopathy, early-onset, with fatal cardiomyopathy Myopathy, proximal, with early respiratory muscle involvement Tibial muscular dystrophy, tardive	604145 613765 608807 611705 603689 600334
TRIM63	19924162	HGNC:16007	Q969Q1	HKR1	34330189	Homo sapiens GLI-Kruppel family member HKR1 (HKR1), mRNA	HGNC:4928	P10072	D						GO:0008270~zinc ion binding GO:0046914~transition metal ion binding GO:0043169~cation binding
TRIM63	19924162	HGNC:16007	Q969Q1	LAMA2	119466531	Homo sapiens laminin, alpha 2 (merosin, congenital muscular dystrophy) (LAMA2), transcript variant 2, mRNA	HGNC:6482	P24043	D	Y							Muscular dystrophy, congenital merosin-deficient Muscular dystrophy, congenital, due to partial LAMA2 deficiency	607855 607855
TRIM63	19924162	HGNC:16007	Q969Q1	PPP1R7	14705275	Homo sapiens protein phosphatase 1, regulatory subunit 7, mRNA (cDNA clone MGC:5224 IMAGE:2985840), complete cds	HGNC:9295	Q15435	D
TRIM63	19924162	HGNC:16007	Q969Q1	RPF1	38569467	Homo sapiens brix domain containing 5 (BXDC5), mRNA	HGNC:30350	Q9H9Y2	D							GO:0043228~non-membrane-bounded organelle GO:0043232~intracellular non-membrane-bounded organelle
TRIM63	19924162	HGNC:16007	Q969Q1	TRIM54	34878869	Homo sapiens tripartite motif-containing 54 (TRIM54), transcript variant 2, mRNA	HGNC:16008	Q9BYV2	D	Y		15967462			GO:0008270~zinc ion binding GO:0046914~transition metal ion binding GO:0043169~cation binding	GO:0043232~intracellular non-membrane-bounded organelle GO:0043292~contractile fiber GO:0015630~microtubule cytoskeleton GO:0044430~cytoskeletal part GO:0005856~cytoskeleton GO:0043228~non-membrane-bounded organelle
TRIM63	19924162	HGNC:16007	Q969Q1	TRIM55	34878843	Homo sapiens tripartite motif-containing 55 (TRIM55), transcript variant 3, mRNA	HGNC:14215	Q9BYV6	D	Y		15967462			GO:0008270~zinc ion binding GO:0046914~transition metal ion binding GO:0043169~cation binding	GO:0043232~intracellular non-membrane-bounded organelle GO:0015630~microtubule cytoskeleton GO:0044430~cytoskeletal part GO:0005856~cytoskeleton GO:0043228~non-membrane-bounded organelle
TRIM63	19924162	HGNC:16007	Q969Q1	TDG	59853161	Homo sapiens thymine-DNA glycosylase (TDG), transcript variant 1, mRNA	HGNC:11700	Q13569	E
TTC19	22547158	HGNC:26006	Q6DKK2	NCOA4	16306752	Homo sapiens nuclear receptor coactivator 4, mRNA (cDNA clone MGC:5170 IMAGE:3454306), complete cds	HGNC:7671	Q13772	D
TTN	110349718	HGNC:12403	Q8WZ42	ACTN2	178053	Homo sapiens actinin, alpha 2 (ACTN2), mRNA; Chromosome 1q42-q43.	HGNC:164	P35609	A	Y		9003807		GO:0006936~muscle contraction GO:0003012~muscle system process GO:0006461~protein complex assembly	GO:0042802~identical protein binding GO:0003779~actin binding GO:0005198~structural molecule activity GO:0008307~structural constituent of muscle GO:0008092~cytoskeletal protein binding GO:0005509~calcium ion binding GO:0046872~metal ion binding GO:0043169~cation binding	GO:0030016~myofibril GO:0043292~contractile fiber GO:0030017~sarcomere GO:0044449~contractile fiber part GO:0031674~I band GO:0030018~Z disc GO:0005576~extracellular region GO:0015629~actin cytoskeleton GO:0043232~intracellular non-membrane-bounded organelle	Cardiomyopathy, dilated, 1AA	612158
TTN	110349718	HGNC:12403	Q8WZ42	ACTN3	4557240	Homo sapiens actinin, alpha 3 (ACTN3), mRNA	HGNC:165	Q08043	A	Y		20618440			GO:0042802~identical protein binding GO:0003779~actin binding GO:0005198~structural molecule activity GO:0008307~structural constituent of muscle GO:0008092~cytoskeletal protein binding GO:0005509~calcium ion bindingGO:0046872~metal ion binding GO:0043169~cation bindingGO:0003779~actin binding	GO:0043232~intracellular non-membrane-bounded organelle GO:0015629~actin cytoskeleton	Alpha-actinin-3 deficiency	unassigned
TTN	110349718	HGNC:12403	Q8WZ42	FNDC3B	27477058	Homo sapiens FAD104 (FAD104), mRNA	HGNC:24670	Q53EP0	A	Y
TTN	110349718	HGNC:12403	Q8WZ42	HSPA1B	39645781	Homo sapiens heat shock 70kDa protein 1B, mRNA (cDNA clone MGC:74463 IMAGE:4153196), complete cds	HGNC:5233	P08107	A	Y					GO:0005524~ATP binding GO:0001882~nucleoside binding
TTN	110349718	HGNC:12403	Q8WZ42	MAST2	41350924	Homo sapiens microtubule associated testis specific serine/threonine protein kinase, mRNA (cDNA clone MGC:74852 IMAGE:5499830), complete cds	HGNC:19035	Q6P0Q8	A	Y	Y			GO:0006468~protein amino acid phosphorylation GO:0006796~phosphate metabolic process	GO:0001882~nucleoside binding GO:0005524~ATP binding GO:0046872~metal ion binding GO:0043169~cation binding GO:0000287~magnesium ion binding GO:0004674~protein serine/threonine kinase activity	GO:0043232~intracellular non-membrane-bounded organelle GO:0005856~cytoskeleton
TTN	110349718	HGNC:12403	Q8WZ42	MYBPC1	46049118	Homo sapiens myosin binding protein C, slow type (MYBPC1), transcript variant 3, mRNA	HGNC:7549	Q00872	A	Y		1429890		GO:0006936~muscle contraction GO:0003012~muscle system process	GO:0003779~actin binding GO:0005198~structural molecule activity GO:0008307~structural constituent of muscle GO:0008092~cytoskeletal protein binding GO:0008307~structural constituent of muscle	GO:0030016~myofibril GO:0043292~contractile fiber GO:0043232~intracellular non-membrane-bounded organelle GO:0015629~actin cytoskeleton
TTN	110349718	HGNC:12403	Q8WZ42	MYOM1	46249363	Homo sapiens myomesin 1 (skelemin) 185kDa (MYOM1), mRNA	HGNC:7613	P52179	A	Y		2478565		GO:0006936~muscle contraction GO:0003012~muscle system process	GO:0005198~structural molecule activity GO:0008307~structural constituent of muscle GO:0008307~structural constituent of muscle	GO:0030016~myofibril GO:0043292~contractile fiber GO:0030017~sarcomere GO:0044449~contractile fiber part GO:0031430~M band GO:0031672~A band GO:0015629~actin cytoskeleton GO:0043232~intracellular non-membrane-bounded organelle
TTN	110349718	HGNC:12403	Q8WZ42	NEO1	4505374	Homo sapiens neogenin homolog 1 (chicken) (NEO1), mRNA Human neogenin mRNA, complete cds.	HGNC:7754	Q92859	A	Y
TTN	110349718	HGNC:12403	Q8WZ42	TTN	110349718	Homo sapiens titin (TTN), transcript variant N2-A, mRNA	HGNC:12403	Q8WZ42	A	Y		9804419					Cardiomyopathy, dilated, 1G Cardiomyopathy, familial hypertrophic, 9 Muscular dystrophy, limb-girdle, type 2J Myopathy, early-onset, with fatal cardiomyopathy Myopathy, proximal, with early respiratory muscle involvement Tibial muscular dystrophy, tardive	604145 613765 608807 611705 603689 600334
TTN	110349718	HGNC:12403	Q8WZ42	ABLIM2	40316949	Homo sapiens actin binding LIM protein family, member 2 (ABLIM2), mRNA	HGNC:19195	Q6H8Q1	B	Y				GO:0007010~cytoskeleton organization	GO:0008092~cytoskeletal protein binding GO:0003779~actin binding GO:0046872~metal ion binding GO:0043169~cation binding GO:0003779~actin binding	GO:0030016~myofibril GO:0043292~contractile fiber GO:0043232~intracellular non-membrane-bounded organelleGO:0015629~actin cytoskeleton
TTN	110349718	HGNC:12403	Q8WZ42	ACTN4	34452697	Homo sapiens actinin, alpha 4 (ACTN4), mRNA	HGNC:166	O43707	B	Y				GO:0007010~cytoskeleton organization	GO:0001882~nucleoside binding GO:0042802~identical protein binding GO:0003779~actin binding GO:0008092~cytoskeletal protein binding GO:0003779~actin binding GO:0046872~metal ion binding GO:0043169~cation binding GO:0005509~calcium ion binding	GO:0043232~intracellular non-membrane-bounded organelle GO:0015629~actin cytoskeleton GO:0005576~extracellular region
TTN	110349718	HGNC:12403	Q8WZ42	FN1	47132548	Homo sapiens fibronectin 1 (FN1), transcript variant 6, mRNA	HGNC:3778	P02751	B	Y				GO:0032989~cellular component morphogenesis		GO:0005576~extracellular region
TTN	110349718	HGNC:12403	Q8WZ42	RPL12	15431291	Homo sapiens ribosomal protein L12 (RPL12), mRNA	HGNC:10302	P30050	B	Y					GO:0005198~structural molecule activity	GO:0043232~intracellular non-membrane-bounded organelle
TTN	110349718	HGNC:12403	Q8WZ42	TAB2	21735557	Homo sapiens mitogen-activated protein kinase kinase kinase 7 interacting protein 2 (MAP3K7IP2), transcript variant 1, mRNA	HGNC:17075	Q9NYJ8	B	Y					GO:0046872~metal ion binding GO:0043169~cation binding		Congenital heart disease, nonsyndromic, 2	612863
TTN	110349718	HGNC:12403	Q8WZ42	JPH1	61676191	Homo sapiens junctophilin 1 (JPH1), mRNA	HGNC:14201	Q9HDC5	C	Y					GO:0005198~structural molecule activity GO:0008307~structural constituent of muscle GO:0008307~structural constituent of muscle	GO:0030016~myofibril GO:0043292~contractile fiber GO:0030017~sarcomere GO:0044449~contractile fiber part GO:0031674~I band GO:0030018~Z disc
TTN	110349718	HGNC:12403	Q8WZ42	MYOM2	31418211	Homo sapiens myomesin (M-protein) 2, 165kDa, mRNA (cDNA clone MGC:54260 IMAGE:6205359), complete cds	HGNC:7614	P54296	C	Y		7505783		GO:0006936~muscle contraction GO:0003012~muscle system process	GO:0005198~structural molecule activity GO:0008307~structural constituent of muscle GO:0008307~structural constituent of muscle	GO:0043232~intracellular non-membrane-bounded organelle GO:0015629~actin cytoskeleton
TTN	110349718	HGNC:12403	Q8WZ42	OBSCN	22046663	Homo sapiens obscurin, cytoskeletal calmodulin and titin-interacting RhoGEF (OBSCN), mRNA	HGNC:15719	Q5VST9	C	Y		11448995		GO:0006796~phosphate metabolic process GO:0006468~protein amino acid phosphorylation GO:0035023~regulation of Rho protein signal transduction GO:0046578~regulation of Ras protein signal transduction GO:0051056~regulation of small GTPase	GO:0001882~nucleoside binding GO:0005524~ATP binding GO:0004674~protein serine/threonine kinase activity GO:0000287~magnesium ion binding GO:0005198~structural molecule activity GO:0008307~structural constituent of muscle GO:0008092~cytoskeletal protein binding GO:0046872~metal ion binding GO:0043169~cation binding GO:0005089~Rho guanyl-nucleotide exchange factor activity GO:0060589~nucleoside-tr…	GO:0030016~myofibril GO:0043292~contractile fiber GO:0030017~sarcomere GO:0044449~contractile fiber part GO:0031674~I band GO:0030018~Z disc GO:0031672~A band GO:0031430~M band
TTN	110349718	HGNC:12403	Q8WZ42	TTC3	49640010	Homo sapiens tetratricopeptide repeat domain 3 (TTC3), transcript variant 2, mRNA	HGNC:12393	P53804	C	Y					GO:0046872~metal ion binding GO:0043169~cation binding
TTN	110349718	HGNC:12403	Q8WZ42	UGP2	48255967	Homo sapiens UDP-glucose pyrophosphorylase 2 (UGP2), transcript variant 2, mRNA	HGNC:12527	Q16851	C	Y				GO:0006796~phosphate metabolic process
TTN	110349718	HGNC:12403	Q8WZ42	ABLIM1	51173714	Homo sapiens actin binding LIM protein 1 (ABLIM1), transcript variant 3, mRNA	HGNC:78	O14639	D	Y				GO:0007010~cytoskeleton organization	GO:0008092~cytoskeletal protein binding GO:0003779~actin binding GO:0046872~metal ion binding GO:0043169~cation binding GO:0003779~actin binding	GO:0043232~intracellular non-membrane-bounded organelle GO:0015629~actin cytoskeleton
TTN	110349718	HGNC:12403	Q8WZ42	ANKRD28	68131556	Homo sapiens ankyrin repeat domain 28 (ANKRD28), mRNA	HGNC:29024	O15084	D
TTN	110349718	HGNC:12403	Q8WZ42	ATP5D	50345990	Homo sapiens ATP synthase, H+ transporting, mitochondrial F1 complex, delta subunit (ATP5D), nuclear gene encoding mitochondrial protein, transcript variant 2, mRNA	HGNC:837	P30049	D	Y				GO:0006796~phosphate metabolic process	GO:0005524~ATP binding GO:0001882~nucleoside binding
TTN	110349718	HGNC:12403	Q8WZ42	CCDC47	9910241	Homo sapiens coiled-coil domain containing 47 (CCDC47), mRNA ; Homo sapiens GK001 protein (GK001), mRNA;	HGNC:24856	Q96A33	D						GO:0046872~metal ion binding GO:0043169~cation binding GO:0005509~calcium ion binding
TTN	110349718	HGNC:12403	Q8WZ42	DCHS1	73623031	Homo sapiens dachsous 1 (Drosophila) (DCHS1), mRNA ; Homo sapiens mRNA for KIAA1773 protein (dachsous homologue), complete cds.	HGNC:13681	Q96JQ0	D						GO:0046872~metal ion binding GO:0043169~cation binding GO:0005509~calcium ion binding
TTN	110349718	HGNC:12403	Q8WZ42	EXOSC10	50301239	Homo sapiens exosome component 10 (EXOSC10), transcript variant 1, mRNA	HGNC:9138	Q01780	D	Y					GO:0042802~identical protein binding GO:0004674~protein serine/threonine kinase activity	GO:0043232~intracellular non-membrane-bounded organelle
TTN	110349718	HGNC:12403	Q8WZ42	FBXO7	74229026	Homo sapiens F-box protein 7 (FBXO7), transcript variant 1, mRNA	HGNC:13586	Q9Y3I1	D
TTN	110349718	HGNC:12403	Q8WZ42	FNDC3A	118918396	Homo sapiens fibronectin type III domain containing 3A (FNDC3A), transcript variant 2, mRNA	HGNC:20296	Q9Y2H6	D
TTN	110349718	HGNC:12403	Q8WZ42	FUBP1	62868228	Homo sapiens far upstream element (FUSE) binding protein 1 (FUBP1), mRNA	HGNC:4004	Q96AE4	D							GO:0043232~intracellular non-membrane-bounded organelle
TTN	110349718	HGNC:12403	Q8WZ42	GABARAP	6005763	Homo sapiens GABA(A) receptor-associated protein (GABARAP), mRNA ; Homo sapiens ganglioside expression factor 2 homolog mRNA, complete cds.	HGNC:4067	O95166	D	Y				GO:0007010~cytoskeleton organization	GO:0008092~cytoskeletal protein binding	GO:0043232~intracellular non-membrane-bounded organelle GO:0015629~actin cytoskeleton
TTN	110349718	HGNC:12403	Q8WZ42	IGSF21	31543152	Homo sapiens immunoglobin superfamily, member 21 (IGSF21), mRNA	HGNC:28246	Q96ID5	D							GO:0005576~extracellular region
TTN	110349718	HGNC:12403	Q8WZ42	ITGB1BP1	20143950	Homo sapiens integrin beta 1 binding protein 1 (ITGB1BP1), transcript variant 1, mRNA ; Homo sapiens integrin cytoplasmic domain-associated protein 1 (ICAP-1A), transcript variant 1, mRNA	HGNC:23927	O14713	D
TTN	110349718	HGNC:12403	Q8WZ42	ITIH5	49355768	Homo sapiens inter-alpha (globulin) inhibitor H5 (ITIH5), transcript variant 1, mRNA	HGNC:21449	Q86UX2	D							GO:0005576~extracellular region
TTN	110349718	HGNC:12403	Q8WZ42	MYCBP2	126116564	Homo sapiens MYC binding protein 2 (MYCBP2), mRNA	HGNC:23386	O75592	D	Y				GO:0032989~cellular component morphogenesis	GO:0046872~metal ion binding GO:0043169~cation binding GO:0042802~identical protein binding	GO:0043232~intracellular non-membrane-bounded organelle
TTN	110349718	HGNC:12403	Q8WZ42	NEK9	31543285	Homo sapiens NIMA (never in mitosis gene a)- related kinase 9 (NEK9), mRNA	HGNC:18591	Q8TD19	D	Y				GO:0006796~phosphate metabolic process GO:0000087~M phase of mitotic cell cycle GO:0048285~organelle fission GO:0006468~protein amino acid phosphorylation GO:0022402~cell cycle process	GO:0001882~nucleoside binding GO:0005524~ATP binding GO:0046872~metal ion binding GO:0043169~cation binding GO:0000287~magnesium ion binding GO:0004674~protein serine/threonine kinase activity
TTN	110349718	HGNC:12403	Q8WZ42	NHLRC2	42476012	Homo sapiens NHL repeat containing 2 (NHLRC2), mRNA	HGNC:24731	Q8NBF2	D
TTN	110349718	HGNC:12403	Q8WZ42	PARD3	14579310	Homo sapiens atypical PKC isotype-specific interacting protein long variant b mRNA, complete cds, alternatively spliced	HGNC:16051	Q8TEW0	D	Y				GO:0032989~cellular component morphogenesis GO:0042325~regulation of phosphorylation GO:0043549~regulation of kinase activity GO:0006461~protein complex assembly		GO:0043232~intracellular non-membrane-bounded organelle GO:0005856~cytoskeleton
TTN	110349718	HGNC:12403	Q8WZ42	PHGDH	33875271	Homo sapiens phosphoglycerate dehydrogenase, mRNA (cDNA clone MGC:8384 IMAGE:2820369), complete cds	HGNC:8923	O43175	D	Y				GO:0022402~cell cycle process	GO:0000166~nucleotide binding
TTN	110349718	HGNC:12403	Q8WZ42	POLE2	32189368	Homo sapiens polymerase (DNA directed), epsilon 2 (p59 subunit) (POLE2), mRNA	HGNC:9178	P56282	D
TTN	110349718	HGNC:12403	Q8WZ42	RYR1	113204616	Homo sapiens ryanodine receptor 1 (skeletal) (RYR1), transcript variant 2, mRNA	HGNC:10483	P21817	D	Y				GO:0006936~muscle contraction GO:0003012~muscle system process	GO:0046872~metal ion binding GO:0043169~cation binding GO:0005509~calcium ion binding	GO:0030016~myofibril GO:0043292~contractile fiber GO:0030017~sarcomere GO:0044449~contractile fiber part GO:0031674~I band	Central core disease Minicore myopathy with external ophthalmoplegia Neuromuscular disease, congenital, with uniform type 1 fiber {Malignant hyperthermia susceptibility 1}	117000 255320 117000 145600
TTN	110349718	HGNC:12403	Q8WZ42	SF1	42544122	Homo sapiens splicing factor 1 (SF1), transcript variant 3, mRNA	HGNC:12950	Q15637	D	Y				GO:0022402~cell cycle process GO:0006461~protein complex assembly GO:0043933~macromolecular complex subunit organization GO:0065003~macromolecular complex assembly	GO:0046872~metal ion binding GO:0043169~cation binding	GO:0043232~intracellular non-membrane-bounded organelle
TTN	110349718	HGNC:12403	Q8WZ42	SSR2	34366444	Homo sapiens mRNA; cDNA DKFZp686F19123 (from clone DKFZp686F19123)	HGNC:11324	P43308	D
TTN	110349718	HGNC:12403	Q8WZ42	SSR4	5454089	Homo sapiens signal sequence receptor, delta (translocon-associated protein delta subunit precursor) (SSR4), mRNA	HGNC:11326	P51571	D						GO:0046872~metal ion binding GO:0043169~cation binding GO:0005509~calcium ion binding
TTN	110349718	HGNC:12403	Q8WZ42	TCEB1	16933562	Homo sapiens transcription elongation factor B (SIII), polypeptide 1 (15kDa, elongin C) (TCEB1), mRNA	HGNC:11617	Q15369	D
TTN	110349718	HGNC:12403	Q8WZ42	UBR3	160948609	Homo sapiens ubiquitin protein ligase E3 component n-recognin 3 (UBR3), mRNA	HGNC:30467	Q6ZT12	D						GO:0046872~metal ion binding GO:0043169~cation binding
TTN	110349718	HGNC:12403	Q8WZ42	VAV2	40549447	Homo sapiens vav 2 oncogene (VAV2), mRNA	HGNC:12658	P52735	D	Y		18654987		GO:0042325~regulation of phosphorylation GO:0043549~regulation of kinase activity GO:0035023~regulation of Rho protein signal transduction GO:0046578~regulation of Ras protein signal transduction GO:0051056~regulation of small GTPase mediated signal transduction	GO:0046872~metal ion binding GO:0043169~cation binding GO:0005089~Rho guanyl-nucleotide exchange factor activity GO:0060589~nucleoside-triphosphatase regulator activity GO:0005088~Ras guanyl-nucleotide exchange factor activity GO:0030695~GTPase regulator activity GO:0005085~guanyl-nucleotide GO:0005083~small GTPase regulator activity exchange factor activity
TTN	110349718	HGNC:12403	Q8WZ42	ZNF197	68800146	Homo sapiens zinc finger protein 197 (ZNF197), transcript variant 1, mRNA	HGNC:12988	O14709	D						GO:0046872~metal ion binding GO:0043169~cation binding
TTN	110349718	HGNC:12403	Q8WZ42	CHD4	51599155	Homo sapiens chromodomain helicase DNA binding protein 4 (CHD4), mRNA	HGNC:1919	Q14839	E	Y					GO:0046872~metal ion binding GO:0043169~cation binding GO:0005524~ATP binding GO:0001882~nucleoside binding	GO:0043232~intracellular non-membrane-bounded organelle GO:0005694~chromosome
TTN	110349718	HGNC:12403	Q8WZ42	PAX7	4505618	Homo sapiens paired box gene 7 (PAX7), transcript variant 1, mRNA ; H.sapiens mRNA for paired box containing transcription factor, PAX7	HGNC:8621	P23759	E
TTN	110349718	HGNC:12403	Q8WZ42	PIAS1	7706636	Homo sapiens protein inhibitor of activated STAT, 1 (PIAS1), mRNA ; Genbank #5733691 Homo sapiens DEAD/H (Asp-Glu-Ala-Asp/His) box binding protein 1 (DDXBP1), mRNA	HGNC:2752	O75925	E						GO:0046872~metal ion binding GO:0043169~cation binding
TTN	110349718	HGNC:12403	Q8WZ42	PIAS3	31543399	Homo sapiens protein inhibitor of activated STAT3 (PIAS3), mRNA	HGNC:16861	Q9Y6X2	E						GO:0046872~metal ion binding GO:0043169~cation binding
TTN	110349718	HGNC:12403	Q8WZ42	UBE2I	35493970	Homo sapiens ubiquitin-conjugating enzyme E2I (UBC9 homolog, yeast) (UBE2I), transcript variant 1, mRNA	HGNC:12485	P63279	E	Y				GO:0000087~M phase of mitotic cell cycle GO:0048285~organelle fission GO:0022402~cell cycle process	GO:0005524~ATP binding GO:0001882~nucleoside binding	GO:0043232~intracellular non-membrane-bounded organelle GO:0005694~chromosome
TTN	110349718	HGNC:12403	Q8WZ42	ZMYM2	37574605	Homo sapiens zinc finger protein 198 (ZNF198), mRNA	HGNC:12989	Q9UBW7	E						GO:0046872~metal ion binding GO:0043169~cation binding
TULP3	42544229	HGNC:12425	O75386	BTBD1	59814145	Homo sapiens BTB (POZ) domain containing 1 (BTBD1), transcript variant 2, mRNA	HGNC:1120	Q9H0C5	A	Y
TULP3	42544229	HGNC:12425	O75386	MAP3K5	21536459	Homo sapiens mitogen-activated protein kinase kinase kinase 5 (MAP3K5), mRNA	HGNC:6857	Q99683	A	Y
TULP3	42544229	HGNC:12425	O75386	MYBPC2	55956911	Homo sapiens myosin binding protein C, fast type (MYBPC2), mRNA	HGNC:7550	Q14324	A	Y
TULP3	42544229	HGNC:12425	O75386	PDE4DIP	50658072	Homo sapiens phosphodiesterase 4D interacting protein (myomegalin) (PDE4DIP), transcript variant 1, mRNA	HGNC:15580	Q5VU43	A	Y
TULP3	42544229	HGNC:12425	O75386	RCOR3	33620752	Homo sapiens REST corepressor 3 (RCOR3), mRNA ; Homo sapiens hypothetical protein FLJ10876 (FLJ10876), mRNA	HGNC:25594	Q9P2K3	A	Y				GO:0045449~regulation of transcription
TULP3	42544229	HGNC:12425	O75386	WNK1	12711659	Homo sapiens WNK lysine deficient protein kinase 1 (WNK1), mRNA	HGNC:14540	Q9H4A3	A	Y							Neuropathy, hereditary sensory and autonomic, type II	201300
TULP3	42544229	HGNC:12425	O75386	ACTN2	178053	Homo sapiens actinin, alpha 2 (ACTN2), mRNA; Chromosome 1q42-q43.	HGNC:164	P35609	B	Y			Duolink_neg			GO:0005886~plasma membrane	Cardiomyopathy, dilated, 1AA	612158
TULP3	42544229	HGNC:12425	O75386	ARHGAP21	50345878	Homo sapiens Rho GTPase activating protein 21 (ARHGAP21), mRNA	HGNC:23725	Q5T5U3	B	Y						GO:0005886~plasma membrane
TULP3	42544229	HGNC:12425	O75386	ARMCX2	41327765	Homo sapiens armadillo repeat containing, X-linked 2 (ARMCX2), mRNA	HGNC:16869	Q7L311	B	Y
TULP3	42544229	HGNC:12425	O75386	ATP2A1	47132613	Homo sapiens ATPase, Ca++ transporting, cardiac muscle, fast twitch 1 (ATP2A1), transcript variant a, mRNA	HGNC:811	O14983	B	Y							Brody myopathy	601003
TULP3	42544229	HGNC:12425	O75386	BOC	38372928	Homo sapiens Boc homolog (mouse) (BOC), mRNA	HGNC:17173	Q9BWV1	B	Y						GO:0005886~plasma membrane
TULP3	42544229	HGNC:12425	O75386	CCNB1	34304372	Homo sapiens cyclin B1 (CCNB1), mRNA	HGNC:1579	P14635	B	Y
TULP3	42544229	HGNC:12425	O75386	DROSHA	21359821	Homo sapiens nuclear RNase III Drosha (RNASE3L), mRNA ; Homo sapiens putative ribonuclease III (RNASE3L), mRNA	HGNC:17904	Q9NRR4	B	Y
TULP3	42544229	HGNC:12425	O75386	DST	34577048	Homo sapiens bullous pemphigoid antigen 1, 230/240kDa (BPAG1), transcript variant 1eA, mRNA	HGNC:1090	Q03001	B	Y						GO:0005886~plasma membrane
TULP3	42544229	HGNC:12425	O75386	KLF10	73760402	Homo sapiens Kruppel-like factor 10 (KLF10), transcript variant 2, mRNA	HGNC:11810	Q13118	B	Y				GO:0006355~regulation of transcription, DNA-dependent GO:0051252~regulation of RNA metabolic process
TULP3	42544229	HGNC:12425	O75386	MORF4L1	33337721	Homo sapiens FWP006 mRNA, complete cds	HGNC:16989	Q9UBU8	B	Y				GO:0045449~regulation of transcription
TULP3	42544229	HGNC:12425	O75386	MYH7	115496168	Homo sapiens myosin, heavy chain 7, cardiac muscle, beta (MYH7), mRNA	HGNC:7577	P12883	B	Y						GO:0005886~plasma membrane	Cardiomyopathy, dilated, 1S Cardiomyopathy, familial hypertrophic, 1 Laing distal myopathy Left ventricular noncompaction 5 Myopathy, myosin storage Scapuloperoneal syndrome, myopathic type	613426 192600 160500 613426 608358 181430
TULP3	42544229	HGNC:12425	O75386	MYO18B	51317365	Homo sapiens myosin XVIIIB (MYO18B), mRNA	HGNC:18150	Q8IUG5	B	Y
TULP3	42544229	HGNC:12425	O75386	NEB	115527119	Homo sapiens nebulin (NEB), mRNA	HGNC:7720	P20929	B	Y			Duolink_pos				Nemaline myopathy 2, autosomal recessive	256030
TULP3	42544229	HGNC:12425	O75386	NRIP1	57232745	Homo sapiens nuclear receptor interacting protein 1 (NRIP1), mRNA	HGNC:8001	P48552	B	Y				GO:0006355~regulation of transcription, DNA-dependent GO:0051252~regulation of RNA metabolic process
TULP3	42544229	HGNC:12425	O75386	RIOK3	22325376	Homo sapiens RIO kinase 3 (yeast) (RIOK3), transcript variant 1, mRNA	HGNC:11451	O14730	B	Y
TULP3	42544229	HGNC:12425	O75386	RYR1	113204616	Homo sapiens ryanodine receptor 1 (skeletal) (RYR1), transcript variant 2, mRNA	HGNC:10483	P21817	B	Y			Duolink_neg			GO:0005886~plasma membrane	Central core disease Minicore myopathy with external ophthalmoplegia Neuromuscular disease, congenital, with uniform type 1 fiber {Malignant hyperthermia susceptibility 1}	117000 255320 117000 145600
TULP3	42544229	HGNC:12425	O75386	C14orf118	40018643	Homo sapiens chromosome 14 open reading frame 118 (C14orf118), transcript variant 2, mRNA	HGNC:20210	Q9NWQ4	C	Y
TULP3	42544229	HGNC:12425	O75386	KIF3A	33620740	Homo sapiens kinesin family member 3A (KIF3A), mRNA	HGNC:6319	Q9Y496	C	Y
TULP3	42544229	HGNC:12425	O75386	PHAX	66392145	Homo sapiens RNA U, small nuclear RNA export adaptor (phosphorylation regulated) (RNUXA), mRNA	HGNC:10241	Q9H814	C	Y
TULP3	42544229	HGNC:12425	O75386	SLAIN2	113416081	PREDICTED: Homo sapiens KIAA1458 protein, transcript variant 6 (KIAA1458), mRNA	HGNC:29282	Q9P270	C	Y
TULP3	42544229	HGNC:12425	O75386	SPTB	67782318	Homo sapiens spectrin, beta, erythrocytic (includes spherocytosis, clinical type I) (SPTB), transcript variant 2, mRNA	HGNC:11274	P11277	C	Y						GO:0005886~plasma membrane
TULP3	42544229	HGNC:12425	O75386	SRP72	109638748	Homo sapiens signal recognition particle 72kDa (SRP72), mRNA	HGNC:11303	O76094	C	Y
TULP3	42544229	HGNC:12425	O75386	ZNF462	114431235	Homo sapiens zinc finger protein 462 (ZNF462), mRNA	HGNC:21684	Q96JM2	C	Y				GO:0006355~regulation of transcription, DNA-dependent GO:0051252~regulation of RNA metabolic process
TULP3	42544229	HGNC:12425	O75386	AKAP11	21464141	Homo sapiens A kinase (PRKA) anchor protein 11 (AKAP11), transcript variant 2, mRNA	HGNC:369	Q9UKA4	D
TULP3	42544229	HGNC:12425	O75386	AKAP9	22538388	Homo sapiens A kinase (PRKA) anchor protein (yotiao) 9 (AKAP9), transcript variant 4, mRNA	HGNC:379	Q99996	D	Y							Long QT syndrome-11	611820
TULP3	42544229	HGNC:12425	O75386	BRMS1L	68348706	Homo sapiens breast cancer metastasis-suppressor 1-like (BRMS1L), mRNA	HGNC:20512	Q5PSV4	D	Y				GO:0045449~regulation of transcription
TULP3	42544229	HGNC:12425	O75386	C6orf204	109715851	Homo sapiens chromosome 6 open reading frame 204 (C6orf204), transcript variant 1, mRNA	nd	nd	D
TULP3	42544229	HGNC:12425	O75386	CCDC141	39725716	Homo sapiens hypothetical protein FLJ39502 (FLJ39502), mRNA	HGNC:26821	Q6ZP82	D
TULP3	42544229	HGNC:12425	O75386	CD320	51702225	Homo sapiens CD320 molecule (CD320), mRNA	HGNC:16692	Q9NPF0	D
TULP3	42544229	HGNC:12425	O75386	CHD2	118421088	Homo sapiens chromodomain helicase DNA binding protein 2 (CHD2), transcript variant 1, mRNA	HGNC:1917	O14647	D	Y				GO:0006355~regulation of transcription, DNA-dependent GO:0051252~regulation of RNA metabolic process
TULP3	42544229	HGNC:12425	O75386	CRNKL1	124256488	Homo sapiens crooked neck pre-mRNA splicing factor-like 1 (Drosophila) (CRNKL1), mRNA	HGNC:15762	Q9BZJ0	D
TULP3	42544229	HGNC:12425	O75386	CWF19L2	16552431	Homo sapiens hypothetical protein FLJ32343 (FLJ32343), mRNA ; Homo sapiens cDNA FLJ32343 fis, clone PROST2006260, weakly similar to SPLICING FACTOR, ARGININE/SERINE-RICH 4.	HGNC:26508	Q2TBE0	D
TULP3	42544229	HGNC:12425	O75386	DMXL2	119120893	Homo sapiens Dmx-like 2 (DMXL2), mRNA	HGNC:2938	Q8TDJ6	D							GO:0005886~plasma membrane
TULP3	42544229	HGNC:12425	O75386	DNAJB12	50593536	Homo sapiens DnaJ (Hsp40) homolog, subfamily B, member 12 (DNAJB12), transcript variant 1, mRNA	HGNC:14891	Q9NXW2	D
TULP3	42544229	HGNC:12425	O75386	DNAJC21	68077167	Homo sapiens DnaJ homology subfamily A member 5 (DNAJA5), transcript variant 1, mRNA	HGNC:27030	Q5F1R6	D
TULP3	42544229	HGNC:12425	O75386	DNTTIP2	54633314	Homo sapiens estrogen receptor binding protein (ERBP), mRNA	HGNC:24013	Q5QJE6	D	Y				GO:0045449~regulation of transcription
TULP3	42544229	HGNC:12425	O75386	ESRRG	45545426	Homo sapiens estrogen-related receptor gamma (ESRRG), transcript variant 2, mRNA	HGNC:3474	P62508	D	Y				GO:0006355~regulation of transcription, DNA-dependent GO:0051252~regulation of RNA metabolic process
TULP3	42544229	HGNC:12425	O75386	FAM193A	51873048	Homo sapiens chromosome 4 open reading frame 8 (C4orf8), mRNA	HGNC:16822	P78312	D
TULP3	42544229	HGNC:12425	O75386	FGD5	50080161	Homo sapiens FYVE, RhoGEF and PH domain containing 5 (FGD5), mRNA	HGNC:19117	Q6ZNL6	D
TULP3	42544229	HGNC:12425	O75386	H2AFY	93141019	Homo sapiens H2A histone family, member Y (H2AFY), transcript variant 4, mRNA	HGNC:4740	O75367	D
TULP3	42544229	HGNC:12425	O75386	IK	125988408	Homo sapiens IK cytokine, down-regulator of HLA II (IK), mRNA	HGNC:5958	Q13123	D
TULP3	42544229	HGNC:12425	O75386	INO80	38708320	Homo sapiens INO80 complex homolog 1 (S. cerevisiae) (INOC1), mRNA	HGNC:26956	Q9ULG1	D
TULP3	42544229	HGNC:12425	O75386	KDM5A	110618243	Homo sapiens Jumonji, AT rich interactive domain 1A (RBBP2-like) (JARID1A), transcript variant 1, mRNA	HGNC:9886	P29375	D
TULP3	42544229	HGNC:12425	O75386	KIAA0513	57242775	Homo sapiens KIAA0513 (KIAA0513), mRNA	HGNC:29058	O60268	D							GO:0005886~plasma membrane
TULP3	42544229	HGNC:12425	O75386	KIAA1598	117667951	Homo sapiens shootin1 mRNA, complete cds.	HGNC:29319	A0MZ66	D
TULP3	42544229	HGNC:12425	O75386	KIF5B	4758647	Homo sapiens kinesin family member 5B (KIF5B), mRNA ; H.sapiens mRNA for kinesin (heavy chain)	HGNC:6324	P33176	D
TULP3	42544229	HGNC:12425	O75386	LATS2	126507090	Homo sapiens LATS, large tumor suppressor, homolog 2 (Drosophila) (LATS2), mRNA	HGNC:6515	Q9NRM7	D
TULP3	42544229	HGNC:12425	O75386	LENG8	23271984	Homo sapiens leukocyte receptor cluster (LRC) member 8 (LENG8), mRNA	HGNC:15500	Q96PV6	D
TULP3	42544229	HGNC:12425	O75386	MAPRE1	6912493	Homo sapiens microtubule-associated protein, RP/EB family, member 1 (MAPRE1), mRNA ; Homo sapiens EB1 mRNA, complete cds.	HGNC:6890	Q15691	D							GO:0005886~plasma membrane
TULP3	42544229	HGNC:12425	O75386	MBTD1	158508475	Homo sapiens mbt domain containing 1 (MBTD1), mRNA	HGNC:19866	Q05BQ5	D	Y				GO:0045449~regulation of transcription
TULP3	42544229	HGNC:12425	O75386	MCRS1	33873348	Homo sapiens microspherule protein 1 (MCRS1), mRNA	HGNC:6960	Q96EZ8	D
TULP3	42544229	HGNC:12425	O75386	MGA	122937387	Homo sapiens MAX gene associated (MGA), mRNA	HGNC:14010	Q8IWI9	D	Y				GO:0006355~regulation of transcription, DNA-dependent GO:0051252~regulation of RNA metabolic process
TULP3	42544229	HGNC:12425	O75386	MTUS1	50348610	Homo sapiens mitochondrial tumor suppressor 1 (MTUS1), nuclear gene encoding mitochondrial protein, transcript variant 1, mRNA	HGNC:29789	Q9ULD2	D							GO:0005886~plasma membrane
TULP3	42544229	HGNC:12425	O75386	MYH3	98986452	Homo sapiens myosin, heavy polypeptide 3, skeletal muscle, embryonic (MYH3), mRNA	HGNC:7573	P11055	D	Y							Arthrogryposis, distal, type 2A Arthrogryposis, distal, type 2B	193700 601680
TULP3	42544229	HGNC:12425	O75386	MYOM1	46249363	Homo sapiens myomesin 1 (skelemin) 185kDa (MYOM1), mRNA	HGNC:7613	P52179	D
TULP3	42544229	HGNC:12425	O75386	NEK2	49574505	Homo sapiens NIMA (never in mitosis gene a)-related kinase 2 (NEK2), mRNA created for rebound of CEMC7-RP-108v1-46-pB24 Human NIMA-like protein kinase 1 (NLK1) mRNA, complete cds. gene: NLK1	HGNC:7745	P51955	D
TULP3	42544229	HGNC:12425	O75386	NOSTRIN	89886446	Homo sapiens nitric oxide synthase trafficker (NOSTRIN), transcript variant 2, mRNA	HGNC:20203	Q8IVI9	D	Y				GO:0006355~regulation of transcription, DNA-dependent GO:0051252~regulation of RNA metabolic process		GO:0005886~plasma membrane
TULP3	42544229	HGNC:12425	O75386	NPHP3	34304359	Homo sapiens nephronophthisis 3 (adolescent) (NPHP3), mRNA	HGNC:7907	Q7Z494	D				Duolink_neg
TULP3	42544229	HGNC:12425	O75386	NRD1	4505452	Homo sapiens nardilysin (N-arginine dibasic convertase) (NRD1), mRNA ; H.sapiens mRNA for NRD2 convertase	HGNC:7995	O43847	D
TULP3	42544229	HGNC:12425	O75386	PAF1	42476168	Homo sapiens Paf1, RNA polymerase II associated factor, homolog (S. cerevisiae) (PAF1), mRNA	HGNC:25459	Q8N7H5	D	Y				GO:0045449~regulation of transcription
TULP3	42544229	HGNC:12425	O75386	PCGF6	58761529	Homo sapiens polycomb group ring finger 6 (PCGF6), transcript variant 1, mRNA	HGNC:21156	Q9BYE7	D	Y				GO:0045449~regulation of transcription
TULP3	42544229	HGNC:12425	O75386	PHLDB2	21039410	Homo sapiens hypothetical protein FLJ21791 (FLJ21791), mRNA	HGNC:29573	Q86SQ0	D
TULP3	42544229	HGNC:12425	O75386	PPP2R5A	30795205	Homo sapiens protein phosphatase 2, regulatory subunit B (B56), alpha isoform (PPP2R5A), mRNA	HGNC:9309	Q15172	D
TULP3	42544229	HGNC:12425	O75386	PSTPIP2	23273959	Homo sapiens proline-serine-threonine phosphatase interacting protein 2 (PSTPIP2), mRNA	HGNC:9581	Q9H939	D
TULP3	42544229	HGNC:12425	O75386	RNF10	156630998	Homo sapiens ring finger protein 10 (RNF10), mRNA	HGNC:10055	Q8N5U6	D	Y				GO:0045449~regulation of transcription
TULP3	42544229	HGNC:12425	O75386	RNF138	38045932	Homo sapiens ring finger protein 138 (RNF138), transcript variant 1, mRNA	HGNC:17765	Q8WVD3	D
TULP3	42544229	HGNC:12425	O75386	RNF216	46370056	Homo sapiens TRIAD3 protein (TRIAD3), transcript variant 2, mRNA	HGNC:21698	Q9NWF9	D
TULP3	42544229	HGNC:12425	O75386	SDHB	115387093	Homo sapiens succinate dehydrogenase complex, subunit B, iron sulfur (Ip) (SDHB), mRNA	HGNC:10681	P21912	D
TULP3	42544229	HGNC:12425	O75386	SNX1	71772739	Homo sapiens sorting nexin 1 (SNX1), transcript variant 2, mRNA	HGNC:11172	Q13596	D							GO:0005886~plasma membrane
TULP3	42544229	HGNC:12425	O75386	SOS2	39930603	Homo sapiens son of sevenless homolog 2 (Drosophila) (SOS2), mRNA ; Human guanine nucleotide exchange factor mRNA, complete cds.	HGNC:11188	Q07890	D
TULP3	42544229	HGNC:12425	O75386	SPAG9	27436919	Homo sapiens sperm associated antigen 9 (SPAG9), transcript variant 1, mRNA	HGNC:14524	O60271	D
TULP3	42544229	HGNC:12425	O75386	SULF1	28191289	Homo sapiens sulfatase SULF1 precursor, mRNA, complete cds. ; Homo sapiens sulfatase 1 (SULF1), mRNA	HGNC:20391	Q8IWU6	D
TULP3	42544229	HGNC:12425	O75386	TNNT1	21706666	Homo sapiens troponin T type 1 (skeletal, slow), mRNA (cDNA clone MGC:32755 IMAGE:4328089), complete cds	HGNC:11948	P13805	D	Y							Nemaline myopathy, Amish type	605355
TULP3	42544229	HGNC:12425	O75386	TNNT3	112789540	Homo sapiens troponin T type 3 (skeletal, fast) (TNNT3), transcript variant 4, mRNA	HGNC:11950	P45378	D	Y							Arthyrgryposis, distal, type 2B	601680
TULP3	42544229	HGNC:12425	O75386	TOP2B	19913407	Homo sapiens topoisomerase (DNA) II beta 180kDa (TOP2B), mRNA	HGNC:11990	Q02880	D
TULP3	42544229	HGNC:12425	O75386	USP34	110347426	Homo sapiens ubiquitin specific peptidase 34 (USP34), mRNA	HGNC:20066	Q70CQ2	D
TULP3	42544229	HGNC:12425	O75386	UTP14C	51871373	Homo sapiens UTP14, U3 small nucleolar ribonucleoprotein, homolog C (yeast) (UTP14C), mRNA ; Homo sapiens KIAA0266 gene product (KIAA0266), mRNA	HGNC:20321	Q5TAP6	D
TULP3	42544229	HGNC:12425	O75386	WASF2	45007036	Homo sapiens WAS protein family, member 2 (WASF2), mRNA	HGNC:12733	Q9Y6W5	D
TULP3	42544229	HGNC:12425	O75386	ZFAT	71480168	Homo sapiens zinc finger protein 406 (ZNF406), transcript variant TR-ZFAT, mRNA	HGNC:19899	Q9P243	D	Y				GO:0045449~regulation of transcription
TULP3	42544229	HGNC:12425	O75386	ZNF160	38788301	Homo sapiens zinc finger protein 160 (ZNF160), transcript variant 2, mRNA	HGNC:12948	Q9HCG1	D	Y				GO:0006355~regulation of transcription, DNA-dependent GO:0051252~regulation of RNA metabolic process
TULP3	42544229	HGNC:12425	O75386	ZNF619	27734906	Homo sapiens hypothetical protein FLJ90764 (FLJ90764), mRNA; Homo sapiens cDNA FLJ90764 fis, clone THYRO1000580, moderately similar to ZINC FINGER PROTEIN 184.	HGNC:26910	Q8N2I2	D	Y				GO:0006355~regulation of transcription, DNA-dependent GO:0051252~regulation of RNA metabolic process
TULP3	42544229	HGNC:12425	O75386	ZNF793	61966772	Homo sapiens similar to zinc finger protein 569 (LOC390927), mRNA	HGNC:33115	Q6ZN11	D	Y				GO:0006355~regulation of transcription, DNA-dependent GO:0051252~regulation of RNA metabolic process
TULP3	42544229	HGNC:12425	O75386	ZNF835	54291709	Homo sapiens hypothetical BC37295_3 (BC37295_3), mRNA	HGNC:34332	Q9Y2P0	D	Y				GO:0045449~regulation of transcription
TULP3	42544229	HGNC:12425	O75386	ZSCAN23	75516580	Homo sapiens zinc finger protein 390, mRNA (cDNA clone MGC:126608 IMAGE:8069065), complete cds	HGNC:21193	Q3MJ62	D	Y				GO:0006355~regulation of transcription, DNA-dependent GO:0051252~regulation of RNA metabolic process
TULP3	42544229	HGNC:12425	O75386	CLASP1	31563536	Homo sapiens cytoplasmic linker associated protein 1 (CLASP1), mRNA	HGNC:17088	Q7Z460	E
TULP3	42544229	HGNC:12425	O75386	DNAJC7	4507712	Homo sapiens DnaJ (Hsp40) homolog, subfamily C, member 7 (DNAJC7), mRNA ; Homo sapiens tetratricopeptide repeat domain 2 (TTC2), mRNA; Human tetratricopeptide repeat protein (tpr2) mRNA, complete cds.	HGNC:12392	Q99615	E
TULP3	42544229	HGNC:12425	O75386	IPO5	51873051	Homo sapiens RAN binding protein 5 (RANBP5), mRNA	HGNC:6402	O00410	E
TULP3	42544229	HGNC:12425	O75386	KIAA0182	44955925	Homo sapiens KIAA0182 protein (KIAA0182), mRNA	HGNC:28979	Q14687	E	Y				GO:0045449~regulation of transcription
TULP3	42544229	HGNC:12425	O75386	KIAA1267	41152088	Homo sapiens hypothetical protein LOC284058 (LOC284058), mRNA	HGNC:24565	Q7Z3B3	E
TULP3	42544229	HGNC:12425	O75386	NCOR1	22538460	Homo sapiens nuclear receptor co-repressor 1 (NCOR1), mRNA	HGNC:7672	O75376	E	Y				GO:0006355~regulation of transcription, DNA-dependent GO:0051252~regulation of RNA metabolic process
TULP3	42544229	HGNC:12425	O75386	NFE2L1	4505378	Homo sapiens nuclear factor (erythroid-derived 2)-like 1 (NFE2L1), mRNA ; H.sapiens HBZ17 mRNA.	HGNC:7781	Q14494	E	Y				GO:0006355~regulation of transcription, DNA-dependent GO:0051252~regulation of RNA metabolic process
TULP3	42544229	HGNC:12425	O75386	PRKAR1A	47132580	Homo sapiens protein kinase, cAMP-dependent, regulatory, type I, alpha (tissue specific extinguisher 1) (PRKAR1A), transcript variant 2, mRNA	HGNC:9388	P10644	E	Y				GO:0006355~regulation of transcription, DNA-dependent GO:0051252~regulation of RNA metabolic process
TULP3	42544229	HGNC:12425	O75386	PSAP	110224477	Homo sapiens prosaposin (variant Gaucher disease and variant metachromatic leukodystrophy) (PSAP), transcript variant 1, mRNA	HGNC:9498	P07602	E
TULP3	42544229	HGNC:12425	O75386	SPTAN1	4507190	Homo sapiens spectrin, alpha, non-erythrocytic 1 (alpha-fodrin) (SPTAN1), mRNA, complete cds. gdb_xref: G00-120-385	HGNC:11273	Q13813	E							GO:0005886~plasma membrane
TULP3	42544229	HGNC:12425	O75386	SPTBN1	112382251	Homo sapiens spectrin, beta, non-erythrocytic 1 (SPTBN1), transcript variant 2, mRNA	HGNC:11275	Q01082	E							GO:0005886~plasma membrane
TULP3	42544229	HGNC:12425	O75386	TFIP11	56788354	Homo sapiens tuftelin interacting protein 11 (TFIP11), transcript variant 2, mRNA	HGNC:17165	Q9UBB9	E
TULP3	42544229	HGNC:12425	O75386	YWHAG	21464100	Homo sapiens tyrosine 3-monooxygenase/tryptophan 5-monooxygenase activation protein, gamma polypeptide (YWHAG), mRNA	HGNC:12852	P61981	E
WASL	33946268	HGNC:12735	O00401	ITCH	27477108	Homo sapiens itchy homolog E3 ubiquitin protein ligase (mouse) (ITCH), mRNA	HGNC:13890	Q96J02	A	Y
WASL	33946268	HGNC:12735	O00401	WIPF1	116284399	Homo sapiens WAS/WASL interacting protein family, member 1 (WIPF1), transcript variant 1, mRNA	HGNC:12736	O43516	A	Y		12372256			GO:0003779~actin binding	GO:0015629~actin cytoskeleton GO:0043232~intracellular non-membrane-bounded organelle GO:0031981~nuclear lumen
WASL	33946268	HGNC:12735	O00401	WIPF2	75812910	Homo sapiens WIRE protein (WIRE), mRNA	HGNC:30923	Q8TF74	A	Y		16055720			GO:0003779~actin binding	GO:0043232~intracellular non-membrane-bounded organelle
WASL	33946268	HGNC:12735	O00401	WIPF3	122937495	Homo sapiens WAS/WASL interacting protein family, member 3 (WIPF3), mRNA	HGNC:22004	A6NGB9	A	Y					GO:0003779~actin binding
WASL	33946268	HGNC:12735	O00401	WWP1	33946331	Homo sapiens WW domain-containing protein 1 (WWP1), mRNA	HGNC:17004	Q9H0M0	A	Y
WASL	33946268	HGNC:12735	O00401	CLTC	115527063	Homo sapiens clathrin, heavy chain (Hc) (CLTC), mRNA	HGNC:2092	Q00610	D
WASL	33946268	HGNC:12735	O00401	NFKB1	34577121	Homo sapiens nuclear factor of kappa light polypeptide gene enhancer in B-cells 1 (p105) (NFKB1), mRNA	HGNC:7794	P19838	D							GO:0031981~nuclear lumen
WASL	33946268	HGNC:12735	O00401	PKN2	106507281	Homo sapiens protein kinase N2 (PKN2), mRNA	HGNC:9406	Q16513	D
WASL	33946268	HGNC:12735	O00401	PRMT2	46255048	Homo sapiens protein arginine methyltransferase 2 (PRMT2), transcript variant 1, mRNA ; Homo sapiens HMT1 hnRNP methyltransferase-like 1 (S. cerevisiae) (HRMT1L1), transcript variant 1, mRNA	HGNC:5186	P55345	D
WASL	33946268	HGNC:12735	O00401	PSMF1	30581146	Homo sapiens proteasome (prosome, macropain) inhibitor subunit 1 (PI31) (PSMF1), transcript variant 1, mRNA	HGNC:9571	Q92530	D
WASL	33946268	HGNC:12735	O00401	TNNT3	112789540	Homo sapiens troponin T type 3 (skeletal, fast) (TNNT3), transcript variant 4, mRNA	HGNC:11950	P45378	D	Y					GO:0003779~actin binding	GO:0015629~actin cytoskeleton GO:0043232~intracellular non-membrane-bounded organelle	Arthyrgryposis, distal, type 2B	601680
