# Supplementary material for: A human skeletal muscle interactome centered on proteins involved in muscular dystrophies: LGMD interactome
Source: Skelet Muscle. 2013 Feb 15;3:3. doi: 10.1186/2044-5040-3-3 (PMC3610214; doi:10.1186/2044-5040-3-3)
Supplement: Additional file 2: Table S2 — Comprehensive bait and Y2H screenings information. a) Interaction was reciprocally found (A<->B) (b) TTN novex-3 variant was found as prey. [file 2044-5040-3-3-S2.xls]

## Sheet: Table S1
Supplementary Table 2: Comprehensive bait and Y2H screenings information.
a) Interaction was reciprocally found (A<->B) (b) TTN novex-3 variant was found as prey.
Note: Two of the chosen baits showed autoactivation capacities (CMYA5Q3501-K4069 and RCOR3M1-L296 fragments) and were therefore discarded.
Information on the bait				Information on the yeast two-hybrid screens
Gene symbol	Protein name	GI number for bait	Bait coordinates	Number of identified PPIs per PBS category					found as prey in the following screens	Total PPIs
				PBS-A	PBS-B	PBS-C	PBS-D	PBS-E
Primary screen
ANKRD1	ankyrin repeat domain 1 (cardiac muscle protein CARP)	38327521	M1-F319	4	1	3	6	0	APPL1, ASH2L, DNAJB6, DYSF	18
CAPN3	calpain 3, (p94)	27765081	T417-S643	7	1	1	6	3	-	20
	calpain 3, (p94), C129S mutated form		M1-A821	3	0	0	0	0
DYSF	dysferlin, limb girdle muscular dystrophy 2B	19743938	L2-I485	10	3	6	40	17	SGCG	157
			Q851-D1200	6	2	0	24	11
			I1145-L2026	5	3	1	23	5
FBXO32	F-box protein 32 (MafBx)	22547142	M1-F356	1	0	0	1	1	-	3
SGCA	sarcoglycan, alpha (50kDa dystrophin-associated glycoprotein)	19344018	M313-H388	1	2	0	4	2	-	9
SGCB	sarcoglycan, beta (43kDa dystrophin-associated glycoprotein)	1794188	E10-A65	0	1	0	0	1	-	2
SGCD	sarcoglycan, delta (35kDa dystrophin-associated glycoprotein)	1495426	E1-Y36	0	0	1	3	2	-	6
SGCG	sarcoglycan, gamma (35kDa dystrophin-associated glycoprotein)	1054902	M1-L36	10	2	1	23	4	-	40
TCAP	titin-cap (telethonin)	19924299	M1-G167	7	3	0	11	6	HBXIP(a)	27
TRIM32	tripartite motif-containing 32	758422	L66-P654	1	0	0	4	1	-	6
TRIM63	tripartite motif-containing 63 (MURF1)	19924162	M1-Q354	2	0	0	6	1	MYBPC2, SGCB, SNAPIN, TRIM63	13
TTN	titin	110349718	V97-K469	1	0	0	0	0	AMOT, ANKRD1, ASH2L, C1QTNF9, CAPN3, CAPN3-C129S, CCT6A, CLIP4, DNAJB5(a), DNAJB6, DYSF, ENO1, ENO3, FHL1(a), ITGB1BP2, ITGB5, LIMS1, MYBPC2(a), MYBPH, OPTN, POMP, PYGM, RNF167, SGCG, SH3GLB1, TCAP, TRIM63, TTN-N2A, ANKRD28(b), JPH1(b), SGCG(b)	83
			I741-G948	1	0	0	1	0
			R2120-L2564	3	2	1	7	1
			A8831-E9158	2	1	1	3	4
			T32840-I33423	1	0	0	1	0
EZR	ezrin	33869413	M1-S536	2	1	0	3	0	-	6
Secondary screen
ABI1	abl-interactor 1	61743943	M1-D476	5	1	0	8	1	TRIM32	16
ACO1	aconitase 1, soluble	8659554	M1-K889	0	1	3	6	1	SGCG	12
AKTIP	fused toes homolog	61743932	M1-T292	3	2	0	14	1	TRIM32	21
AMOT	angiomotin (isoforme2)	63252911	M410-I1084	5	1	2	5	1	CAPN3	15
ANKRD28	ankyrin repeat domain 28	46195712	R42-G693	10	4	5	14	0	ANKRD28, CLIP4, TTN	36
APPL1	DCC-interacting protien 13 alpha,(Adapter protein containing PH domain)	34192027	M1-A709	5	3	5	32	2	C1QTNF9, DYSF	49
ASH2L	Set1/Ash2 histone methyltransferase complex subunit ASH2	34193485	M1-P628	5	2	1	4	1	DYSF	14
ATXN1	ataxin 1	51479157	M1-K815	0	1	0	2	0	POMP, TCAP	5
BIRC6	baculoviral IAP repeat-containing 6 (apollon)	61744455	H370-V1648	1	0	0	5	2	SGCG	9
C1QTNF9	hypothetical protein C1qTNF9	31341752	N16-P333	6	4	4	12	3	CAPN3	30
CAB39	calcium binding protein 39	7764081	M1-A341	1	1	1	0	1	AKTIP, STRADB(a), SGCG	6
CCT6A	chaperonin containing TCP1, subunit 6A (zeta 1)	58331169	M1-G530	2	2	1	3	0	SGCG	9
CHORDC1	cysteine and histidine-rich domain (CHORD)-containing 1	6581055	M1-D332	2	1	0	1	1	TCAP	6
CLIP4	restin-like 2 (FLJ21069)	31982880	M1-C705	7	3	2	45	6	TRIM32	64
CMYA5	cardiomyopathy associated 5	62241002	M1-P1000	2	0	0	12	0	CAPN3, CLIP4, CMYA5, DYSF, JPH1, MYBPC2, OPTN, SNAPIN	22
DNAJB5	DNAJ (Hsp40) homolog, subfamily B, member 5	56549114	T118-Q339	5	1	2	9	3	TTN(a)	20
DNAJB6	DNAJ (Hsp40) homolog, subfamily B, member 6	34328906	G79-R287	6	2	3	15	3	DYSF, MLF2(a), SGCG	31
DOCK9	dedicator of cytokinesis protein 9 (zizimin)	24308028	M1-V887	0	1	3	8	2	NAP1L1, POMP, SGCG	17
ENO1	enolase 1, (alpha)	16507965	K126-H371	3	6	6	27	7	TCAP, TRAPPC2, SGCG	52
ENO3	enolase 3 (beta, muscle)	16554591	M1-K434	0	0	4	27	9	ENO3, TCAP, TRAPPC2, SGCG	44
FHL1	four and a half LIM domains 1	34147646	E3-L280	6	5	0	9	2	DOCK9, ENO1, PDLIM3(a), TTN(a)	24
GNL3	guanine nucleotide binding protein-like 3 (nucleolar)	45593129	M1-V549	0	0	0	4	2	DYSF	7
HBXIP	hepatitis B virus X-interacting protein	38788352	M1-S173	6	6	13	35	6	TCAP(a)	66
HSPA1B	heat shock 70kDa protein 1A	26787974	M1-A641	3	0	1	1	4	SGCG, TRAPPC2, TTN	12
ITGB1BP1	integrin beta-1-binding protein 1	20143950	K48-P200	0	2	1	8	0	TTN	12
ITGB1BP2	integrin beta 1 binding protein (melusin) 2	6912437	M1-E347	4	4	2	6	3	SGCA	20
ITGB5	integrin, beta 5	33869594	K743-D799	4	0	1	7	6	SGCA	19
JPH1	junctophilin 1	61676191	M1-N638	2	1	0	13	0	JPH1, TTN	18
KBTBD10	kelch repeat and BTB (POZ) domain containing 10	42741668	M1-L606	1	0	0	3	0	CMYA5, ENO3, POMP, SGCG, SH3GLB1, TCAP	10
KIF1B	kinesin family member 1B	41393558	G797-Q1041	0	1	0	0	1	CLIP4, DYSF, HBXIP, POMP	6
KTN1	kinectin 1 (kinesin receptor)	33620774	Y233-E1188	0	0	0	1	1	ABI1, CAPN3, SNAPIN	5
LIMS1	LIM and senescent cell antigen-like domains 1	47078283	M1-K325	5	7	0	21	3		36
MAST2	microtubule associated serine/threonine kinase 2	112363079	T1001-Q1734	5	0	0	4	1	POMP, TTN	12
MYBPC1	myosin binding protein C, slow type	46049118	M1-G1030	0	0	0	1	0	ACO1, AMOT, ANKRD1, ASH2L, C1QTNF9, CAPN3, CLIP4, DNAJB5, DNAJB6, DYSF, FHL1, HBXIP, KBTBD10, MYBPC2, SGCG, TTN	17
MYBPC2	myosin binding protein C, fast type	55956911	V636-Q1141	5	5	3	29	8	AMOT, CCT6A, DYSF, HSPA1B, ITGB5, SGCD, SGCG, TULP3, TTN(a)	58
MYBPH	myosin binding protein H	28277416	M1-H477	1	1	1	1	1	CAPN3	6
MYOM1	myomesin 1 (skelemin)	46249363	M1-I245	0	0	0	2	2	AMOT, ANKRD28, BIRC6, C1QTNF9, DNAJB6, DYSF, TULP3, TTN	12
MYOM2	myomesin (M-protein) 2	156104902	M1-A122	2	1	0	8	10	ANKRD1, DYSF, MYBPC2, MYOM2, TTN	32
			G512-Q1465	0	1	0	4	1
OPTN	optineurin	56549110	M1-I 577	9	6	1	20	3	DYSF, OPTN	41
POMP	proteasome maturation protein , chromosome 13 open reading frame 12	15680037	M1-L141	3	6	0	19	2	CAPN3-C129S	31
PPP1R3B	protein phosphatase 1, regulatory (inhibitor) subunit 3B	13375814	M1-Y285	1	0	0	1	1	CAPN3, PYGM	5
PPP1R7	protein phosphatase 1, regulatory subunit 7	4506012	M1-F360	2	2	0	4	0	TRIM63	9
PRKD3	protein kinase D3 (PRKCN)	48255886	M1-G593	0	0	0	8	4	CAPN3	13
PTPN11	protein tyrosine phosphatase, non-receptor type 11 (Noonan syndrome 1)	33356176	M1-R593(7)	0	1	0	0	4	SGCG	6
PYGM	phosphorylase, glycogen; muscle (McArdle syndrome, glycogen storage disease type V)	5032008	I160-Q481	6	6	3	9	1	POMP, SGCG, TRAPPC2	28
REPS1	RALBP1 associated Eps domain containing 1	39645197	M1-L743	1	2	0	2	2	ANKRD1	8
RNF167	ring finger protein 167	14149701	H219-V350	0	0	2	16	5	CAPN3	24
RRAD	Ras-related associated with diabetes	4759053	M1-L308	1	0	0	1	3	AMOT, SGCD	7
SERPINA3	serpin peptidase inhibitor, clade A (alpha-1 antiproteinase, antitrypsin), member 3	13097704	H24-A423	0	0	0	1	0	SGCD, SGCG	3
SNAPIN	SNAP-associated protein	39725677	R34-K136	10	5	8	28	4	ENO3, DOCK9, DYSF, PTPN11	59
TTN	titin	110349718	E29808-P30118	2	2	0	15	2
			L31800-K31981	0	0	0	1	0
TP53RK	TP53 regulating kinase	16307276	M1-G253	8	2	2	4	3	TCAP	20
TTC19	tetratricopeptide repeat domain 19 (FLJ21069)	22547158	E214-L501	0	0	1	1	0	TCAP	3
TULP3	tubby like protein 3	42544229	M1-E442	6	16	7	61	13	ANKRD1, CLIP4	105
WASL	Wiskott-Aldrich syndrome-like	33946268	M1-N405	5	0	0	7	0	DYSF, ITGB1BP2	14
Tertiary screen
CDC42BPA	CDC42 binding protein kinase alpha (DMPK-like)	30089959	P978-P1638	1	0	0	1	2	CDC42BPA, SNAPIN	6
CSRP3	cysteine and glycine-rich protein 3	48762935	M1-V159	0	0	0	3	0	FHL1, LIMS1	5
MLF2	myeloid leukemia factor 2	4885486	N84-W248	1	0	1	2	0	DNAJB6(a)	4
NAP1L1	nucleosome assembly protein 1-like 1	33876637	M1-Q391	3	0	1	2	0	C1QTNF9, CHORDC1, NAP1L1, PDLIM3, PYGM	11
PDLIM3	PDZ and LIM domain 3	20379874	M1-Q110	5	0	0	2	0	FHL1(a), PDLIM3	22
			P123-C341	4	0	0	10	0
RDX	radixin	28436808	M1-M583	1	0	0	0	0	C1QTNF9, VIL2	3
SH3GLB1	SH3-domain GRB2-like endophilin B1	34782815	Q68-N365	1	5	2	13	4	ITGB1BP2, SH3GLB1	27
STRADB	amyotrophic lateral sclerosis 2 (juvenile) chromosome region, candidate 2	21359970	M1-418	1	0	0	1	2	ANKRD28, CAB39(a)	5
TRAPPC2	trafficking protein particle complex 2	30851693	M1-S140	2	2	1	13	2	REPS1	21
(a) Interaction was reciprocally found (A<->B)
(b) TTN novex-3 variant was found as prey
