# Supplementary material for: A human skeletal muscle interactome centered on proteins involved in muscular dystrophies: LGMD interactome
Source: Skelet Muscle. 2013 Feb 15;3:3. doi: 10.1186/2044-5040-3-3 (PMC3610214; doi:10.1186/2044-5040-3-3)
Supplement: Additional file 3: Table S3 — List of SIDs. Column A: PBS category; Column B: Bait gene symbol; Column C: Bait GI number; Columns D-E: HGNC and Uniprot identifiers for the bait (mapped by DAVID; Column F: Bait coordinates (aa) on the gi sequence translated product; Column G: Prey gene symbol; Column H: Prey GI number; Columns I-J: HGNC and Uniprot identifiers for the prey (mapped by DAVID); Columns K-L: SID coordinate on the prey gi sequence translated product (first and last aa, respectively); Column M-O: For PPIs from the PBS-A, -B and -C categories, Interpro domains including the SID, included within the SID or overlapping with the SID, respectively. [file 2044-5040-3-3-S3.xls]

## Sheet: Legend TableS3
Supplementary Table 3: List of SIDs and PFAM domains
column A: Bait gene symbol
column B: GI number of the bait sequence used for bait design
column C: Coordinates of the bait domain on the sequence referenced in column B
column D: Prey gene symbol
column E: GI number of reference for the prey protein
column F: Start coordinates of the SID on the prey protein sequence (aa)
column G: Stop coordinates of the SID on the prey protein sequence (aa)
column H: Predicted PFAM domains (on the prey protein sequence) that include the SID
column I: Semi-colon deliminated list of predicted PFAM domains (on the prey protein sequence) that are included within the SID
column J: Semi-colon deliminated list of predicted PFAM domains (on the prey protein sequence) that overlap with the SID

## Sheet: Table S3
Supplementary Table 3: List of SIDs
Column A: PBS category; Column B: Bait gene symbol; Column C: Bait GI number; Columns D-E: HGNC and Uniprot identifiers for the bait (mapped by DAVID; Column F: Bait coordinates (aa) on the gi sequence translated product; Column G: Prey gene symbol; Column H: Prey GI number; Columns I-J: HGNC and Uniprot identifiers for the prey (mapped by DAVID); Columns K-L: SID coordinate on the prey gi sequen…
PBS CATEGORY	BAIT GENE SYMBOL	BAIT GI NUMBER	BAIT HGNC IDENTIFIER (mapped by DAVID)	BAIT UNIPROT ACCESSION (mapped by DAVID)	BAIT COORDINATES (aa)	PREY GENE SYMBOL	PREY GI NUMBER	PREY HGNC IDENTIFIER (mapped by DAVID)	PREY UNIPROT ACCESSION (mapped by DAVID)	SID COORDINATE (first aa)	SID COORDINATE (last aa)	INTERPRO DOMAIN INCLUDING THE SID	INTERPRO DOMAIN INCLUDED WITHIN THE SID	INTERPRO DOMAIN OVERLAPPING WITH THE SID
A	ABI1	61743943	HGNC:11320	Q8IZP0	M1-D476	HNRNPK	14165436	HGNC:5044	P61978	261	326	-	-	-
A	ABI1	61743943	HGNC:11320	Q8IZP0	M1-D476	KIAA0408	59806362	HGNC:21636	Q6ZU52	139	382	-	-	-
A	ABI1	61743943	HGNC:11320	Q8IZP0	M1-D476	MRFAP1	50505696	HGNC:24549	Q9Y605	155	277	-	-	-
A	ABI1	61743943	HGNC:11320	Q8IZP0	M1-D476	SRP68	24497619	HGNC:11302	Q9UHB9	289	504	-	-	-
A	ABI1	61743943	HGNC:11320	Q8IZP0	M1-D476	SYNE2	118918406	HGNC:17084	Q8WXH0	6529	6640	-	-	IPR002017 Spectrin repeat
A	AKTIP	61743932	HGNC:16710	Q9H8T0	M1-T292	HOOK3	33356164	HGNC:23576	Q86VS8	573	677	IPR008636 HOOK	-	-
A	AKTIP	61743932	HGNC:16710	Q9H8T0	M1-T292	MAP3K7	21735560	HGNC:6859	O43318	454	531	-	-	-
A	AKTIP	61743932	HGNC:16710	Q9H8T0	M1-T292	PDE4DIP	50658072	HGNC:15580	Q5VU43	25	132	-	-	-
A	AKTIP	61743932	HGNC:16710	Q9H8T0	M1-T292	PDE4DIP	50658072	HGNC:15580	Q5VU43	615	703	-	-	-
A	AMOT	63252911	HGNC:17810	Q4VCS5	M410-I1084	MYBPC1	46049118	HGNC:7549	Q00872	827	1093	-	IPR003599 Immunoglobulin subtype ; IPR003598 Immunoglobulin subtype 2 ; IPR007110 Immunoglobulin-like ;IPR003961 Fibronectin, type III (x5)	IPR003599 Immunoglobulin subtype ; IPR003598 Immunoglobulin subtype 2 ; IPR007110 Immunoglobulin-like
A	AMOT	63252911	HGNC:17810	Q4VCS5	M410-I1084	MYBPC2	55956911	HGNC:7550	Q14324	917	1050	-	IPR003961 Fibronectin, type III	IPR007110 Immunoglobulin-like ; IPR003598 Immunoglobulin subtype 2 ; IPR003599 Immunoglobulin subtype
A	AMOT	63252911	HGNC:17810	Q4VCS5	M410-I1084	PIK3C2A	4505798	HGNC:8971	O00443	1404	1599	-	IPR001683 Phox homologous domain	IPR000008 C2 calcium-dependent membrane targeting
A	AMOT	63252911	HGNC:17810	Q4VCS5	M410-I1084	THRA	537519	HGNC:11796	P10827	1	34	-	-	-
A	AMOT	63252911	HGNC:17810	Q4VCS5	M410-I1084	TTN	110349718	HGNC:12403	Q8WZ42	29536	29800	-	IPR003961 Fibronectin, type III (x2)	IPR007110 Immunoglobulin-like ; IPR003598 Immunoglobulin subtype 2 ; IPR003599 Immunoglobulin subtype
A	AMOT	63252911	HGNC:17810	Q4VCS5	M410-I1084	TTN	110349718	HGNC:12403	Q8WZ42	32319	32461	-	-	IPR007110 Immunoglobulin-like; IPR003598 Immunoglobulin subtype 2; IPR003599 Immunoglobulin subtype
A	ANKRD1	38327521	HGNC:15819	Q15327	M1-F319	DST	34577048	HGNC:1090	Q03001	3174	3356	-	IPR002017 Spectrin repeat	IPR002017 Spectrin repeat (x2)
A	ANKRD1	38327521	HGNC:15819	Q15327	M1-F319	MYBPC1	46049118	HGNC:7549	Q00872	716	899	-	IPR007110 Immunoglobulin-like ; IPR003598 Immunoglobulin subtype 2 ; IPR003599 Immunoglobulin subtype ; IPR003961 Fibronectin, type III (x2)	IPR007110 Immunoglobulin-like ; IPR003598 Immunoglobulin subtype 2 ; IPR003599 Immunoglobulin subtype
A	ANKRD1	38327521	HGNC:15819	Q15327	M1-F319	MYL1	115527084	HGNC:7582	P05976	188	196	-	-	IPR002048 Calcium-binding EF-hand
A	ANKRD1	38327521	HGNC:15819	Q15327	M1-F319	TTN	110349718	HGNC:12403	Q8WZ42	8574	8784	-	IPR003599 Immunoglobulin subtype	IPR003599 Immunoglobulin subtype ; IPR003598 Immunoglobulin subtype 2 ; IPR007110 Immunoglobulin-like
A	ANKRD28	46195712	HGNC:29024	O15084	R42-G693	ABCF2	27881504	HGNC:71	Q9UG63	325	500	-	-	IPR003593 ATPase, AAA+ type, core ; IPR003439 ABC transporter-like
A	ANKRD28	46195712	HGNC:29024	O15084	R42-G693	ANKRD26	7662473	HGNC:29186	Q9UPS8	88	196	-	-	-
A	ANKRD28	46195712	HGNC:29024	O15084	R42-G693	EEF1G	83656774	HGNC:3213	P26641	258	340	-	-	IPR001662 Translation elongation factor EF1B, gamma chain, conserved
A	ANKRD28	46195712	HGNC:29024	O15084	R42-G693	HNRNPK	14165436	HGNC:5044	P61978	330	366	-	-	-
A	ANKRD28	46195712	HGNC:29024	O15084	R42-G693	HNRNPR	14141188	HGNC:5047	O43390	413	503	-	-	-
A	ANKRD28	46195712	HGNC:29024	O15084	R42-G693	NOTCH2	24041034	HGNC:7882	Q04721	1966	2002	-	-	-
A	ANKRD28	46195712	HGNC:29024	O15084	R42-G693	NOTCH3	4557798	HGNC:7883	Q9UM47	1810	2000	-	-	-
A	ANKRD28	46195712	HGNC:29024	O15084	R42-G693	RNF11	34452682	HGNC:10056	Q9Y3C5	118	156	-	-	IPR001841 Zinc finger, RING-type
A	ANKRD28	46195712	HGNC:29024	O15084	R42-G693	TNKS	87239980	HGNC:11941	O95271	381	530	-	-	-
A	ANKRD28	46195712	HGNC:29024	O15084	R42-G693	TNKS2	21361945	HGNC:15677	Q9H2K2	252	328	-	-	-
A	ANKRD28	46195712	HGNC:29024	O15084	R42-G693	TNKS2	21361945	HGNC:15677	Q9H2K2	506	702	-	-	-
A	ANKRD28	46195712	HGNC:29024	O15084	R42-G693	TNKS2	21361945	HGNC:15677	Q9H2K2	716	893	-	-	-
A	APPL1	34192027	HGNC:24035	Q9UKG1	M1-A709	ACTN2	178053	HGNC:164	P35609	431	532	-	-	IPR002017 Spectrin repeat (x2)
A	APPL1	34192027	HGNC:24035	Q9UKG1	M1-A709	ANKRD1	38327521	HGNC:15819	Q15327	74	301	-	-	-
A	APPL1	34192027	HGNC:24035	Q9UKG1	M1-A709	ATP2A1	47132613	HGNC:811	O14983	431	502	-	IPR005782 ATPase, P-type, calcium-transporting	-
A	APPL1	34192027	HGNC:24035	Q9UKG1	M1-A709	DST	20357503	HGNC:1090	Q03001	1234	3064	-	IPR001101 Plectin repeat (x7) ; IPR001014 Ribosomal protein L23/L25, conserved site	IPR001101 Plectin repeat
A	APPL1	34192027	HGNC:24035	Q9UKG1	M1-A709	DST	34577048	HGNC:1090	Q03001	985	1109	-	-	-
A	APPL1	34192027	HGNC:24035	Q9UKG1	M1-A709	SYNE2	118918406	HGNC:17084	Q8WXH0	5768	5867	-	-	IPR002017 Spectrin repeat
A	APPL1	34192027	HGNC:24035	Q9UKG1	M1-A709	SYNE2	118918406	HGNC:17084	Q8WXH0	5939	6132	-	-	IPR002017 Spectrin repeat (x2)
A	ASH2L	34193485	HGNC:744	Q9UBL3	M1-P628	ANKRD1	38327521	HGNC:15819	Q15327	73	289	-	-	-
A	ASH2L	34193485	HGNC:744	Q9UBL3	M1-P628	DPY30	59710088	HGNC:24590	Q9C005	15	100	-	IPR007858 Dpy-30 motif	-
A	ASH2L	34193485	HGNC:744	Q9UBL3	M1-P628	MYBPC1	46049118	HGNC:7549	Q00872	603	920	-	IPR003961 Fibronectin, type III (x2)	IPR007110 Immunoglobulin-like (x2); IPR003598 Immunoglobulin subtype 2 (x2) ; IPR003599 Immunoglobulin subtype (x2)
A	ASH2L	34193485	HGNC:744	Q9UBL3	M1-P628	RBBP5	53759147	HGNC:9888	Q15291	323	413	-	-	-
A	ASH2L	34193485	HGNC:744	Q9UBL3	M1-P628	TTN	110349718	HGNC:12403	Q8WZ42	30708	30989	-	IPR002016 Haem peroxidase, plant/fungal/bacterial ;IPR007110 Immunoglobulin-like (x2); IPR003599 Immunoglobulin subtype (x2); IPR003598 Immunoglobulin subtype 2 ; IPR003961 Fibronectin, type III (x2)	IPR003598 Immunoglobulin subtype 2 ; IPR003961 Fibronectin, type III ; IPR003599 Immunoglobulin subtype
A	ASH2L	34193485	HGNC:744	Q9UBL3	M1-P628	TTN	110349718	HGNC:12403	Q8WZ42	29222	29513	-	IPR003961 Fibronectin, type III (X2)	IPR003961 Fibronectin, type III ; IPR007110 Immunoglobulin-like;IPR003598 Immunoglobulin subtype 2; IPR003599 Immunoglobulin subtype
A	BIRC6	61744455	HGNC:13516	Q9NR09	H370-V1648	GNB2L1	83641897	HGNC:4399	P63244	187	311	IPR001680 WD40 repeat	IPR001680 WD40 repeat (x3)	IPR001680 WD40 repeat
A	C1QTNF9	31341752	HGNC:28732	P0C862	N16-P333	APPL1	34192027	HGNC:24035	Q9UKG1	381	532	-	-	-
A	C1QTNF9	31341752	HGNC:28732	P0C862	N16-P333	DENND4A	125628676	HGNC:24321	Q7Z401	1297	1693	-	-	-
A	C1QTNF9	31341752	HGNC:28732	P0C862	N16-P333	MYBPC1	46049118	HGNC:7549	Q00872	608	741	-	IPR003961 Fibronectin, type III (X1)	IPR003961 Fibronectin, type III (X1); IPR007110 Immunoglobulin-like (X1); IPR003599 Immunoglobulin subtype
A	C1QTNF9	31341752	HGNC:28732	P0C862	N16-P333	MYOM1	46249363	HGNC:7613	P52179	1242	1687	-	IPR003599 Immunoglobulin subtype (*3); IPR003598 Immunoglobulin subtype 2 (*2); IPR007110 Immunoglobulin-like (*2) (*2)	-
A	C1QTNF9	31341752	HGNC:28732	P0C862	N16-P333	NAP1L1	33876637	HGNC:7637	P55209	21	121	-	-	IPR002164 Nucleosome assembly protein (NAP)
A	C1QTNF9	31341752	HGNC:28732	P0C862	N16-P333	TTN	110349718	HGNC:12403	Q8WZ42	30425	30582	-	IPR003961 Fibronectin, type III	IPR007110 Immunoglobulin-like ; IPR003598 Immunoglobulin subtype 2 ; IPR003599 Immunoglobulin subtype
A	CAB39	7764081	HGNC:20292	Q9Y376	M1-A341	STRADB	21359970	HGNC:13205	Q9C0K7	404	420	-	-	-
A	CAPN3	27765081	HGNC:1480	P20807	T417-S643	AMOT	63252911	HGNC:17810	Q4VCS5	248	494	-	-	-
A	CAPN3	27765081	HGNC:1480	P20807	T417-S643	C1QTNF9	31341752	HGNC:28732	P0C862	230	335	-	IPR001073 Complement C1q protein (x3)	IPR001073 Complement C1q protein
A	CAPN3	27765081	HGNC:1480	P20807	T417-S643	CMYA5	62241002	HGNC:14305	Q8N3K9	3489	3799	-	IPR003961 Fibronectin, type III	-
A	CAPN3	27765081	HGNC:1480	P20807	T417-S643	FNDC3B	27477058	HGNC:24670	Q53EP0	571	924	-	IPR003961 Fibronectin, type III (X3)	IPR003961 Fibronectin, type III (X1)
A	CAPN3	27765081	HGNC:1480	P20807	T417-S643	MYBPC1	46049118	HGNC:7549	Q00872	281	656	-	IPR003599 Immunoglobulin subtype (x3); IPR003598 Immunoglobulin subtype 2 (x2) ; IPR007110 Immunoglobulin-like (x2)	IPR003599 Immunoglobulin subtype ; IPR003961 Fibronectin, type III
A	CAPN3	27765081	HGNC:1480	P20807	T417-S643	MYBPH	28277416	HGNC:7552	Q13203	216	323	-	-	IPR007110 Immunoglobulin-like ; IPR003599 Immunoglobulin subtype ;IPR003598 Immunoglobulin subtype 2 ;IPR003961 Fibronectin, type III
A	CAPN3	27765081	HGNC:1480	P20807	T417-S643	TTN	110349718	HGNC:12403	Q8WZ42	29829	30119	-	IPR003961 Fibronectin, type III (X3)	-
A	CAPN3	27765081	HGNC:1480	P20807	T417-S643	TTN	110349718	HGNC:12403	Q8WZ42	8641	8909	-	IPR003599 Immunoglobulin subtype(x2) ; IPR003598 Immunoglobulin subtype 2 ; IPR007110 Immunoglobulin-like	IPR003599 Immunoglobulin subtype ; IPR003598 Immunoglobulin subtype 2 ; IPR007110 Immunoglobulin-like
A	CAPN3 C129S	27765081	HGNC:1480	P20807	T417-S643	CRYAB	256398	HGNC:2389	P02511	66	150	IPR001436 Alpha crystallin/Heat shock protein (x4)	-	IPR002068 Heat shock protein Hsp20
A	CAPN3 C129S	27765081	HGNC:1480	P20807	T417-S643	POMP	15680037	HGNC:20330	Q9Y244	1	143	-	IPR008012 Proteasome maturation factor UMP1	-
A	CAPN3 C129S	27765081	HGNC:1480	P20807	T417-S643	TTN	110349718	HGNC:12403	Q8WZ42	33080	33384	-	IPR007110 Immunoglobulin-like; IPR003598 Immunoglobulin subtype 2; IPR003599 Immunoglobulin subtype	IPR007110 Immunoglobulin-like; IPR003598 Immunoglobulin subtype 2 (x2); IPR003599 Immunoglobulin subtype (x2)
A	CCT6A	58331169	HGNC:1620	P40227	M1-G530	MYBPC2	55956911	HGNC:7550	Q14324	934	1108	-	-	IPR007110 Immunoglobulin-like ; IPR003599 Immunoglobulin subtype ;IPR003598 Immunoglobulin subtype 2 ;IPR003961 Fibronectin, type III
A	CCT6A	58331169	HGNC:1620	P40227	M1-G530	TTN	110349718	HGNC:12403	Q8WZ42	29427	29689	-	IPR007110 Immunoglobulin-like ; IPR003598 Immunoglobulin subtype 2 ; IPR003599 Immunoglobulin subtype ; IPR003961 Fibronectin, type III	IPR003961 Fibronectin, type III
A	CDC42BPA	30089959	HGNC:1737	Q5VT25	P978-P1638	CDC42BPB	115527096	HGNC:1738	Q9Y5S2	928	1136	-	IPR002219 Protein kinase C-like, phorbol ester/diacylglycerol binding (x4)	IPR001849 Pleckstrin homology domain
A	CHORDC1	6581055	HGNC:14525	Q9UHD1	M1-D332	HSP90AA1	63029936	HGNC:5253	P07900	162	339	-	IPR001404 Heat shock protein Hsp90 (x3) ; IPR003594 ATPase-like, ATP-binding domain	IPR001404 Heat shock protein Hsp90 (x4)
A	CHORDC1	6581055	HGNC:14525	Q9UHD1	M1-D332	HSP90AB1	20149593	HGNC:5258	P08238	37	212	-	IPR001404 Heat shock protein Hsp90 (x4)	IPR001404 Heat shock protein Hsp90 ;IPR003594 ATPase-like, ATP-binding domain
A	CLIP4	31982880	HGNC:26108	Q8N3C7	M1-C705	CMYA5	62241002	HGNC:14305	Q8N3K9	47	255	-	-	-
A	CLIP4	31982880	HGNC:26108	Q8N3C7	M1-C705	DCAF6	27462067	HGNC:30002	Q58WW2	688	860	-	IPR000048 IQ motif, EF-hand binding site	IPR001680 WD40 repeat (x2)
A	CLIP4	31982880	HGNC:26108	Q8N3C7	M1-C705	DST	34577048	HGNC:1090	Q03001	4830	4961	-	IPR002048 Calcium-binding EF-hand ; IPR003108 Growth-arrest-specific protein 2 domain	IPR002048 Calcium-binding EF-hand (x2)
A	CLIP4	31982880	HGNC:26108	Q8N3C7	M1-C705	MAP7D1	78042576	HGNC:25514	Q3KQU3	133	215	-	-	-
A	CLIP4	31982880	HGNC:26108	Q8N3C7	M1-C705	MYBPC1	46049118	HGNC:7549	Q00872	620	899	-	IPR003961 Fibronectin, type III (x2)	IPR007110 Immunoglobulin-like (x2); IPR003598 Immunoglobulin subtype 2 (x2) ; IPR003599 Immunoglobulin subtype (x2)
A	CLIP4	31982880	HGNC:26108	Q8N3C7	M1-C705	TNNT1	21706666	HGNC:11948	P13805	136	244	-	-	IPR001978 Troponin
A	CLIP4	31982880	HGNC:26108	Q8N3C7	M1-C705	TNNT3	112789540	HGNC:11950	P45378	93	252	-	-	IPR001978 Troponin
A	CLIP4	31982880	HGNC:26108	Q8N3C7	M1-C705	TTN	110349718	HGNC:12403	Q8WZ42	31789	32063	-	IPR007110 Immunoglobulin-like; IPR003598 Immunoglobulin subtype 2; IPR003599 Immunoglobulin subtype	-
A	CLIP4	31982880	HGNC:26108	Q8N3C7	M1-C705	TTN	110349718	HGNC:12403	Q8WZ42	30598	30673	-	-	IPR003599 Immunoglobulin subtype (x2); IPR003598 Immunoglobulin subtype 2 (x2); IPR007110 Immunoglobulin-like
A	CMYA5	62241002	HGNC:14305	Q8N3K9	M1-P1000	CMYA5	62241002	HGNC:14305	Q8N3K9	138	273	-	-	-
A	CMYA5	62241002	HGNC:14305	Q8N3K9	M1-P1000	IL6ST	117606495	HGNC:6021	P40189	7	243	-	-	-
A	DNAJB5	56549114	HGNC:14887	O75953	T118-Q339	MRFAP1	50505696	HGNC:24549	Q9Y605	50	183	-	-	-
A	DNAJB5	56549114	HGNC:14887	O75953	T118-Q339	MYBPC1	46049118	HGNC:7549	Q00872	349	403	IPR003599 Immunoglobulin subtype, IPR007110 Immunoglobulin-like	-	IPR003598 Immunoglobulin subtype 2
A	DNAJB5	56549114	HGNC:14887	O75953	T118-Q339	SMAD2	118572581	HGNC:6768	Q15796	232	355	-	-	IPR001132 SMAD domain, Dwarfin-type
A	DNAJB5	56549114	HGNC:14887	O75953	T118-Q339	SMAD3	52352808	HGNC:6769	P84022	252	327	-	-	-
A	DNAJB5	56549114	HGNC:14887	O75953	T118-Q339	TTN	110349718	HGNC:12403	Q8WZ42	33332	33425	-	IPR007110 Immunoglobulin-like; IPR003598 Immunoglobulin subtype 2; IPR003599 Immunoglobulin subtype	-
A	DNAJB5	56549114	HGNC:14887	O75953	T118-Q339	TTN	110349718	HGNC:12403	Q8WZ42	2379	2576	-	IPR003599 Immunoglobulin subtype ; IPR003598 Immunoglobulin subtype 2 ; IPR007110 Immunoglobulin-like	IPR003599 Immunoglobulin subtype(x2) ; IPR007110 Immunoglobulin-like
A	DNAJB5	56549114	HGNC:14887	O75953	T118-Q339	TTN	110349718	HGNC:12403	Q8WZ42	12988	13265	-	IPR003961 Fibronectin, type III; IPR003599 Immunoglobulin subtype; IPR003598 Immunoglobulin subtype 2	IPR003961 Fibronectin, type III;IPR003599 Immunoglobulin subtype; IPR003598 Immunoglobulin subtype 2
A	DNAJB6	34328906	HGNC:14888	O75190	G79-R287	ANKRD1	38327521	HGNC:15819	Q15327	1	203	-	-	-
A	DNAJB6	34328906	HGNC:14888	O75190	G79-R287	MLF2	4885486	HGNC:7126	Q15773	90	199	-	-	-
A	DNAJB6	34328906	HGNC:14888	O75190	G79-R287	MYBPC1	46049118	HGNC:7549	Q00872	103	198	-	-	IPR003599 Immunoglobulin subtype
A	DNAJB6	34328906	HGNC:14888	O75190	G79-R287	MYBPC1	46049118	HGNC:7549	Q00872	1121	1143	-	-	IPR007110 Immunoglobulin-like; IPR003598 Immunoglobulin subtype 2; IPR003599 Immunoglobulin subtype
A	DNAJB6	34328906	HGNC:14888	O75190	G79-R287	MYOM1	46249363	HGNC:7613	P52179	1241	1380	-	IPR003599 Immunoglobulin subtype	IPR007110 Immunoglobulin-like; IPR003598 Immunoglobulin subtype 2; IPR003599 Immunoglobulin subtype
A	DNAJB6	34328906	HGNC:14888	O75190	G79-R287	PGM1	21361620	HGNC:8905	P36871	453	550	IPR005843 Alpha-D-phosphohexomutase, C-terminal	-	-
A	DNAJB6	34328906	HGNC:14888	O75190	G79-R287	TTN	110349718	HGNC:12403	Q8WZ42	30684	31132	-	IPR003961 Fibronectin, type III (x2)	IPR003961 Fibronectin, type III ;IPR003598 Immunoglobulin subtype 2 ; IPR003599 Immunoglobulin subtype
A	DNAJB6	34328906	HGNC:14888	O75190	G79-R287	TTN	110349718	HGNC:12403	Q8WZ42	29427	29701	-	IPR003961 Fibronectin, type III ;IPR003599 Immunoglobulin subtype; IPR003598 Immunoglobulin subtype 2; IPR007110 Immunoglobulin-like	IPR003961 Fibronectin, type III
A	DYSF	19743938	HGNC:3097	O75923	I1145-L2026	AKAP1	109637793	HGNC:367	Q92667	544	680	-	IPR004088 K Homology, type 1 ; IPR004087 K Homology	-
A	DYSF	19743938	HGNC:3097	O75923	I1145-L2026	MYBPC1	46049118	HGNC:7549	Q00872	827	899	-	-	IPR007110 Immunoglobulin-like; IPR003598 Immunoglobulin subtype 2; IPR003599 Immunoglobulin subtype
A	DYSF	19743938	HGNC:3097	O75923	I1145-L2026	MYH3	98986452	HGNC:7573	P11055	1199	1444	IPR002928 Myosin tail	-	-
A	DYSF	19743938	HGNC:3097	O75923	I1145-L2026	TTN	110349718	HGNC:12403	Q8WZ42	30723	30992	-	IPR003961 Fibronectin, type III (x2)	IPR003961 Fibronectin, type III ;IPR003598 Immunoglobulin subtype 2 ; IPR003599 Immunoglobulin subtype
A	DYSF	19743938	HGNC:3097	O75923	I1145-L2026	TTN	110349718	HGNC:12403	Q8WZ42	31574	31820	-	IPR003599 Immunoglobulin subtype (x2); IPR003598 Immunoglobulin subtype 2 (x2); IPR007110 Immunoglobulin-like (x2)	IPR003599 Immunoglobulin subtype; IPR003598 Immunoglobulin subtype 2; IPR007110 Immunoglobulin-like
A	DYSF	19743938	HGNC:3097	O75923	I1145-L2026	TTN	110349718	HGNC:12403	Q8WZ42	29326	29800	-	IPR003961 Fibronectin, type III (x3) ;IPR003599 Immunoglobulin subtype; IPR003598 Immunoglobulin subtype 2; IPR007110 Immunoglobulin-like	IPR003599 Immunoglobulin subtype; IPR003598 Immunoglobulin subtype 2; IPR007110 Immunoglobulin-like
A	DYSF	19743938	HGNC:3097	O75923	I1145-L2026	TTN	110349718	HGNC:12403	Q8WZ42	16421	16557	-	IPR003961 Fibronectin, type III	IPR007110 Immunoglobulin-like ; IPR003598 Immunoglobulin subtype 2 ; IPR003599 Immunoglobulin subtype
A	DYSF	19743938	HGNC:3097	O75923	I1145-L2026	XRCC6	51093847	HGNC:4055	P12956	404	611	-	IPR005160 Ku70/Ku80 C-terminal arm ; IPR003034 DNA-binding SAP	IPR006165 DNA helicase, ATP-dependent, Ku70 subunit ; IPR006164 DNA helicase, ATP-dependent, Ku type
A	DYSF	19743938	HGNC:3097	O75923	L2-I485	ANKRD1	38327521	HGNC:15819	Q15327	1	299	-	-	-
A	DYSF	19743938	HGNC:3097	O75923	L2-I485	MORF4L1	33337721	HGNC:16989	Q9UBU8	92	238	IPR008676 MRG	-	-
A	DYSF	19743938	HGNC:3097	O75923	L2-I485	MYBPC1	46049118	HGNC:7549	Q00872	133	303	-	-	IPR003599 Immunoglobulin subtype (X2)
A	DYSF	19743938	HGNC:3097	O75923	L2-I485	MYBPC1	46049118	HGNC:7549	Q00872	834	899	-	-	IPR007110 Immunoglobulin-like; IPR003598 Immunoglobulin subtype 2; IPR003599 Immunoglobulin subtype
A	DYSF	19743938	HGNC:3097	O75923	L2-I485	MYBPC2	55956911	HGNC:7550	Q14324	143	431	-	IPR007110 Immunoglobulin-like ; IPR003598 Immunoglobulin subtype 2; IPR003599 Immunoglobulin subtype (X2)	IPR003599 Immunoglobulin subtype
A	DYSF	19743938	HGNC:3097	O75923	L2-I485	MYH3	98986452	HGNC:7573	P11055	1423	1533	IPR002928 Myosin tail	-	-
A	DYSF	19743938	HGNC:3097	O75923	L2-I485	MYOM1	46249363	HGNC:7613	P52179	410	678	-	IPR003599 Immunoglobulin subtype; IPR003598 Immunoglobulin subtype 2; IPR003961 Fibronectin, type III	IPR003961 Fibronectin, type III; IPR007110 Immunoglobulin-like
A	DYSF	19743938	HGNC:3097	O75923	L2-I485	MYOM1	46249363	HGNC:7613	P52179	1194	1394	-	IPR003599 Immunoglobulin subtype	IPR007110 Immunoglobulin-like (X2); IPR003598 Immunoglobulin subtype 2; IPR003599 Immunoglobulin subtype (X2)
A	DYSF	19743938	HGNC:3097	O75923	L2-I485	NEB	115527119	HGNC:7720	P20929	5316	5479	-	IPR000900 Nebulin 35 residue motif (x4)	IPR000900 Nebulin 35 residue motif
A	DYSF	19743938	HGNC:3097	O75923	L2-I485	TTN	110349718	HGNC:12403	Q8WZ42	8641	8909	-	IPR003599 Immunoglobulin subtype(x2) ; IPR003598 Immunoglobulin subtype 2 ; IPR007110 Immunoglobulin-like	IPR003599 Immunoglobulin subtype ; IPR003598 Immunoglobulin subtype 2 ; IPR007110 Immunoglobulin-like
A	DYSF	19743938	HGNC:3097	O75923	L2-I485	TTN	110349718	HGNC:12403	Q8WZ42	2787	2949	-	IPR003006 Immunoglobulin/major histocompatibility complex, conserved site ; IPR003599 Immunoglobulin subtype	IPR003599 Immunoglobulin subtype(x2) ; IPR007110 Immunoglobulin-like
A	DYSF	19743938	HGNC:3097	O75923	L2-I485	TTN	110349718	HGNC:12403	Q8WZ42	22941	23280	-	IPR003599 Immunoglobulin subtype; IPR003598 Immunoglobulin subtype 2 ;IPR007110 Immunoglobulin-like ;IPR003961 Fibronectin, type III (x2)	IPR003599 Immunoglobulin subtype; IPR003598 Immunoglobulin subtype 2 ;IPR007110 Immunoglobulin-like
A	DYSF	19743938	HGNC:3097	O75923	L2-I485	TTN	110349718	HGNC:12403	Q8WZ42	30437	30678	-	IPR003599 Immunoglobulin subtype; IPR003598 Immunoglobulin subtype 2; IPR007110 Immunoglobulin-like	IPR003599 Immunoglobulin subtype; IPR003598 Immunoglobulin subtype 2; IPR003961 Fibronectin, type III
A	DYSF	19743938	HGNC:3097	O75923	L2-I485	TTN	110349718	HGNC:12403	Q8WZ42	28032	28293	-	IPR003961 Fibronectin, type III (X2)	IPR003599 Immunoglobulin subtype; IPR003598 Immunoglobulin subtype 2; IPR003961 Fibronectin, type III
A	DYSF	19743938	HGNC:3097	O75923	L2-I485	TTN	110349718	HGNC:12403	Q8WZ42	27754	27833	-	-	IPR003961 Fibronectin, type III
A	DYSF	19743938	HGNC:3097	O75923	L2-I485	TTN	110349718	HGNC:12403	Q8WZ42	28645	28878	-	IPR003599 Immunoglobulin subtype; IPR003598 Immunoglobulin subtype 2; IPR007110 Immunoglobulin-like	IPR003961 Fibronectin, type III
A	DYSF	19743938	HGNC:3097	O75923	L2-I485	TTN	110349718	HGNC:12403	Q8WZ42	29425	29685	-	IPR003961 Fibronectin, type III ;IPR003599 Immunoglobulin subtype; IPR003598 Immunoglobulin subtype 2; IPR007110 Immunoglobulin-like	IPR003961 Fibronectin, type III
A	DYSF	19743938	HGNC:3097	O75923	L2-I485	TTN	110349718	HGNC:12403	Q8WZ42	18368	18536	-	IPR003961 Fibronectin, type III (X1)	IPR003961 Fibronectin, type III (X2)
A	DYSF	19743938	HGNC:3097	O75923	L2-I485	TTN	110349718	HGNC:12403	Q8WZ42	30797	31005	-	IPR003961 Fibronectin, type III;	IPR003961 Fibronectin, type III; IPR003599 Immunoglobulin subtype; IPR003598 Immunoglobulin subtype 2; IPR007110 Immunoglobulin-like
A	DYSF	19743938	HGNC:3097	O75923	L2-I485	TTN	110349718	HGNC:12403	Q8WZ42	29802	30072	-	IPR003961 Fibronectin, type III (x2);	IPR003961 Fibronectin, type III; IPR007110 Immunoglobulin-like; IPR003598 Immunoglobulin subtype 2; IPR003599 Immunoglobulin subtype;
A	DYSF	19743938	HGNC:3097	O75923	L2-I485	XIRP2	119372316	HGNC:14303	A4UGR9	3204	3399	-	-	-
A	DYSF	19743938	HGNC:3097	O75923	L2-I485	XRCC6	51093847	HGNC:4055	P12956	23	171	IPR006165 DNA helicase, ATP-dependent, Ku70 subunit	-	IPR005161 Ku70/Ku80, N-terminal alpha/beta
A	DYSF	19743938	HGNC:3097	O75923	Q851-D1200	DNAJB6	34328906	HGNC:14888	O75190	78.6667	287.667	-	-	-
A	DYSF	19743938	HGNC:3097	O75923	Q851-D1200	MORF4L1	33337721	HGNC:16989	Q9UBU8	53	238	IPR008676 MRG	-	IPR000953 Chromo domain/shadow
A	DYSF	19743938	HGNC:3097	O75923	Q851-D1200	MYBPC1	46049118	HGNC:7549	Q00872	697	1108	-	IPR007110 Immunoglobulin-like ; IPR003598 Immunoglobulin subtype 2 ; IPR003599 Immunoglobulin subtype ; IPR003961 Fibronectin, type III (x2)	IPR007110 Immunoglobulin-like ; IPR003598 Immunoglobulin subtype 2 ; IPR003599 Immunoglobulin subtype ; IPR003961 Fibronectin, type III
A	DYSF	19743938	HGNC:3097	O75923	Q851-D1200	NEB	115527119	HGNC:7720	P20929	5329	5479	-	IPR000900 Nebulin 35 residue motif (x4)	IPR000900 Nebulin 35 residue motif
A	DYSF	19743938	HGNC:3097	O75923	Q851-D1200	NEB	115527119	HGNC:7720	P20929	3765	3967	-	IPR000900 Nebulin 35 residue motif (x5)	IPR000900 Nebulin 35 residue motif (x2)
A	DYSF	19743938	HGNC:3097	O75923	Q851-D1200	NEB	115527119	HGNC:7720	P20929	4484	4685	-	IPR000900 Nebulin 35 residue motif (x5)	IPR000900 Nebulin 35 residue motif (x2)
A	DYSF	19743938	HGNC:3097	O75923	Q851-D1200	SNAPIN	39725677	HGNC:17145	O95295	33.6667	138	-	-	-
A	DYSF	19743938	HGNC:3097	O75923	Q851-D1200	TTN	110349718	HGNC:12403	Q8WZ42	27500	27837	-	IPR003599 Immunoglobulin subtype; IPR003598 Immunoglobulin subtype 2 ;IPR007110 Immunoglobulin-like ; IPR003961 Fibronectin, type III	IPR003961 Fibronectin, type III (x2)
A	ENO1	16507965	HGNC:3350	P06733	K126-H371	FHL1	34147646	HGNC:3702	Q13642	89	213	-	-	-
A	ENO1	16507965	HGNC:3350	P06733	K126-H371	HSPA8	24234684	HGNC:5241	P11142	603	648	-	-	IPR001023 Heat shock protein Hsp70
A	ENO1	16507965	HGNC:3350	P06733	K126-H371	TTN	110349718	HGNC:12403	Q8WZ42	27456	27564	-	IPR003961 Fibronectin, type III	-
A	ENO1	16507965	HGNC:3350	P06733	K126-H371	TTN	110349718	HGNC:12403	Q8WZ42	20661	20819	-	IPR003961 Fibronectin, type III	IPR003598 Immunoglobulin subtype 2 ; IPR003599 Immunoglobulin subtype
A	ENO1	16507965	HGNC:3350	P06733	K126-H371	TTN	110349718	HGNC:12403	Q8WZ42	30403	30673	-	IPR003599 Immunoglobulin subtype; IPR003598 Immunoglobulin subtype 2; IPR007110 Immunoglobulin-like ;IPR003961 Fibronectin, type III	IPR003599 Immunoglobulin subtype; IPR003598 Immunoglobulin subtype 2; IPR003961 Fibronectin, type III
A	EZR	33869413	HGNC:12691	P15311	M1-S536	RDX	28436808	HGNC:9944	P35241	478	585	-	-	-
A	EZR	33869413	HGNC:12691	P15311	M1-S536	SLC9A3R2	71897228	HGNC:11076	Q15599	278	328	-	-	-
A	FBXO32	22547142	HGNC:16731	Q969P5	M1-F356	SKP1	25777712	HGNC:10899	P63208	58	152	-	-	IPR001232 SKP1 component (X2)
A	FHL1	34147646	HGNC:3702	Q13642	E3-L280	AKAP12	21493021	HGNC:370	Q02952	1364	1480	-	-	-
A	FHL1	34147646	HGNC:3702	Q13642	E3-L280	IGFBP5	46094066	HGNC:5474	P24593	130	263	-	-	IPR000716 Thyroglobulin type-1
A	FHL1	34147646	HGNC:3702	Q13642	E3-L280	MACF1	33188442	HGNC:13664	Q96PK2	4861	5121	-	IPR002017 Spectrin repeat (x2)	IPR002017 Spectrin repeat (x2)
A	FHL1	34147646	HGNC:3702	Q13642	E3-L280	MYBPC1	46049118	HGNC:7549	Q00872	633	1055	-	IPR003961 Fibronectin, type III (x2); IPR003599 Immunoglobulin subtype; IPR003598 Immunoglobulin subtype 2; IPR007110 Immunoglobulin-like; IPR003962 Fibronectin, type III subdomain (x4)	IPR003961 Fibronectin, type III; IPR007110 Immunoglobulin-like
A	FHL1	34147646	HGNC:3702	Q13642	E3-L280	PDLIM3	7656882	HGNC:20767	Q53GG5	123	342	-	-	-
A	FHL1	34147646	HGNC:3702	Q13642	E3-L280	TTN	110349718	HGNC:12403	Q8WZ42	9003	9089	-	-	-
A	HBXIP	38788352	HGNC:17955	O43504	M1-S173	AKR1C2	45446744	HGNC:385	P52895	4	243	IPR001395 Aldo/keto reductase (x2)	-	IPR001395 Aldo/keto reductase (x2)
A	HBXIP	38788352	HGNC:17955	O43504	M1-S173	C7orf59	56606126	HGNC:33772	Q0VGL1	1	101	-	-	-
A	HBXIP	38788352	HGNC:17955	O43504	M1-S173	CLIC5	82617631	HGNC:13517	Q9NZA1	154	253	-	IPR002946 Intracellular chloride channel (x2)	IPR002946 Intracellular chloride channel
A	HBXIP	38788352	HGNC:17955	O43504	M1-S173	GIT1	41393572	HGNC:4272	Q9Y2X7	191	302	-	-	-
A	HBXIP	38788352	HGNC:17955	O43504	M1-S173	SKP1	25777712	HGNC:10899	P63208	97	165	-	-	IPR001232 SKP1 component (X2)
A	HBXIP	38788352	HGNC:17955	O43504	M1-S173	TCAP	19924299	HGNC:11610	O15273	4	169	-	-	-
A	HSPA1B	26787974	HGNC:5233	P08107	M1-A641	MYBPC2	55956911	HGNC:7550	Q14324	511	662	-	-	IPR000941 Enolase (x2)
A	HSPA1B	26787974	HGNC:5233	P08107	M1-A641	STIP1	110225356	HGNC:11387	P31948	22	211	-	IPR006636 Heat shock chaperonin-binding; IPR001440 Tetratricopeptide TPR-1(x2)	IPR001440 Tetratricopeptide TPR-1 (x2)
A	HSPA1B	26787974	HGNC:5233	P08107	M1-A641	TOMM70A	54607134	HGNC:11985	O94826	106	346	-	IPR001440 Tetratricopeptide TPR-1(x3)	IPR001440 Tetratricopeptide TPR-1 (x2)
A	ITGB1BP2	6912437	HGNC:6154	Q9UKP3	M1-E347	HSP90AA1	63029936	HGNC:5253	P07900	159	344	-	IPR001404 Heat shock protein Hsp90 (x5) ; IPR003594 ATPase-like, ATP-binding domain	IPR001404 Heat shock protein Hsp90 (x2)
A	ITGB1BP2	6912437	HGNC:6154	Q9UKP3	M1-E347	HSP90AB1	20149593	HGNC:5258	P08238	25	212	-	IPR001404 Heat shock protein Hsp90 (x4) ; IPR003594 ATPase-like, ATP-binding domain	IPR001404 Heat shock protein Hsp90 (x3)
A	ITGB1BP2	6912437	HGNC:6154	Q9UKP3	M1-E347	KIAA0020	109948282	HGNC:29676	Q15397	101	332	-	IPR001313 Pumilio RNA-binding repeat (x3)	IPR001313 Pumilio RNA-binding repeat
A	ITGB1BP2	6912437	HGNC:6154	Q9UKP3	M1-E347	SH3GLB1	14727126	HGNC:10833	Q9Y371	142	266	-	-	IPR004148 BAR
A	ITGB5	33869594	HGNC:6160	P18084	K743-D799	FDFT1	292509	HGNC:3629	P37268	31	193	-	-	IPR006449 Farnesyl-diphosphate farnesyltransferase ; IPR002060 Squalene/phytoene synthase
A	ITGB5	33869594	HGNC:6160	P18084	K743-D799	GAPDH	83641890	HGNC:4141	P04406	4	148	IPR006424 Glyceraldehyde-3-phosphate dehydrogenase, type I	-	-
A	ITGB5	33869594	HGNC:6160	P18084	K743-D799	MYBPC2	55956911	HGNC:7550	Q14324	546	750	-	IPR003599 Immunoglobulin subtype; IPR003598 Immunoglobulin subtype 2; IPR003961 Fibronectin, type III ;IPR007110 Immunoglobulin-like	IPR003961 Fibronectin, type III ; IPR003599 Immunoglobulin subtype
A	ITGB5	33869594	HGNC:6160	P18084	K743-D799	TTN	110349718	HGNC:12403	Q8WZ42	33338	33425	-	-	IPR007110 Immunoglobulin-like; IPR003598 Immunoglobulin subtype 2; IPR003599 Immunoglobulin subtype
A	JPH1	61676191	HGNC:14201	Q9HDC5	M1-N638	TTN var novex 3	110349720	HGNC:12403	Q8WZ42	5499	5606	-	IPR003599 Immunoglobulin subtype ; IPR003598 Immunoglobulin subtype 2 ; IPR007110 Immunoglobulin-like	-
A	JPH1	61676191	HGNC:14201	Q9HDC5	M1-N638	UACA	59850761	HGNC:15947	Q9BZF9	393	466	-	-	-
A	KBTBD10	42741668	HGNC:16905	O60662	M1-L606	NEB	1205988	HGNC:7720	P20929	69	78	IPR000900 Nebulin 35 residue motif	-	-
A	KBTBD10	42741668	HGNC:16905	O60662	M1-L606	NEB	115527119	HGNC:7720	P20929	2616	2621	-	IPR000900 Nebulin 35 residue motif	-
A	KBTBD10	42741668	HGNC:16905	O60662	M1-L606	NEB	115527119	HGNC:7720	P20929	3647	3658	-	IPR000900 Nebulin 35 residue motif	-
A	KBTBD10	42741668	HGNC:16905	O60662	M1-L606	NEB	115527119	HGNC:7720	P20929	3841	3847	-	IPR000900 Nebulin 35 residue motif	-
A	KBTBD10	42741668	HGNC:16905	O60662	M1-L606	NEB	115527119	HGNC:7720	P20929	5328	5487	-	IPR000900 Nebulin 35 residue motif (x4)	IPR000900 Nebulin 35 residue motif
A	KBTBD10	42741668	HGNC:16905	O60662	M1-L606	NEB	115527119	HGNC:7720	P20929	1763	1890	-	IPR000900 Nebulin 35 residue motif (x2)	IPR000900 Nebulin 35 residue motif
A	KBTBD10	42741668	HGNC:16905	O60662	M1-L606	NEB	115527119	HGNC:7720	P20929	2738	2794	-	-	IPR000900 Nebulin 35 residue motif (x2)
A	KBTBD10	42741668	HGNC:16905	O60662	M1-L606	NEB	115527119	HGNC:7720	P20929	3099	3122	-	-	IPR000900 Nebulin 35 residue motif (x2)
A	KBTBD10	42741668	HGNC:16905	O60662	M1-L606	NEB	115527119	HGNC:7720	P20929	3411	3523	-	IPR000900 Nebulin 35 residue motif (x2)	IPR000900 Nebulin 35 residue motif (x2)
A	KBTBD10	42741668	HGNC:16905	O60662	M1-L606	NEB	115527119	HGNC:7720	P20929	1177	1334	-	IPR000900 Nebulin 35 residue motif (x3)	IPR000900 Nebulin 35 residue motif (x2)
A	KBTBD10	42741668	HGNC:16905	O60662	M1-L606	NEB	115527119	HGNC:7720	P20929	3767	3782	-	IPR000900 Nebulin 35 residue motif (x5)	IPR000900 Nebulin 35 residue motif (X2)
A	LIMS1	47078283	HGNC:6616	P48059	M1-K325	ADAMTS9	33624895	HGNC:13202	Q9P2N4	1456	1643	-	IPR000884 Thrombospondin, type 1 repeat (x2)	IPR000884 Thrombospondin, type 1 repeat (x2)
A	LIMS1	47078283	HGNC:6616	P48059	M1-K325	FMR1	50053960	HGNC:3775	Q06787	31	134	-	IPR008395 Agenet	-
A	LIMS1	47078283	HGNC:6616	P48059	M1-K325	ILK	62420874	HGNC:6040	Q13418	29	140	-	-	-
A	LIMS1	47078283	HGNC:6616	P48059	M1-K325	IPO7	5453997	HGNC:9852	O95373	602	788	-	-	-
A	LIMS1	47078283	HGNC:6616	P48059	M1-K325	TTN	110349718	HGNC:12403	Q8WZ42	28345	28531	-	IPR003599 Immunoglobulin subtype; IPR003598 Immunoglobulin subtype 2; IPR007110 Immunoglobulin-like	IPR003961 Fibronectin, type III
A	MAST2	112363079	HGNC:19035	Q6P0Q8	T1001-Q1734	MXRA7	56549132	HGNC:7541	P84157	159	179	-	-	-
A	MAST2	112363079	HGNC:19035	Q6P0Q8	T1001-Q1734	TPM2	47519592	HGNC:12011	P07951	223	286	-	IPR000533 Tropomyosin	IPR000533 Tropomyosin
A	MAST2	112363079	HGNC:19035	Q6P0Q8	T1001-Q1734	TPM3	114155139	HGNC:12012	P06753	228	287	-	IPR000533 Tropomyosin	IPR000533 Tropomyosin
A	MAST2	112363079	HGNC:19035	Q6P0Q8	T1001-Q1734	TTN	110349718	HGNC:12403	Q8WZ42	6704	7182	-	-	-
A	MAST2	112363079	HGNC:19035	Q6P0Q8	T1001-Q1734	ZNF417	112983682	HGNC:20646	Q8TAU3	1	139	-	IPR007087 Zinc finger, C2H2-type ; IPR001909 Krueppel-associated box	IPR007087 Zinc finger, C2H2-type
A	MLF2	4885486	HGNC:7126	Q15773	N84-W248	DNAJB6	34328906	HGNC:14888	O75190	102	207	-	-	-
A	MYBPC2	55956911	HGNC:7550	Q14324	V636-Q1141	FLNC	8885789	HGNC:3756	Q14315	1571	1705	-	-	IPR001298 Filamin/ABP280 repeat (x2)
A	MYBPC2	55956911	HGNC:7550	Q14324	V636-Q1141	FLNC	8885789	HGNC:3756	Q14315	162	353	-	-	IPR001298 Filamin/ABP280 repeat ; IPR001715 Calponin homology domain
A	MYBPC2	55956911	HGNC:7550	Q14324	V636-Q1141	MYBPC1	46049118	HGNC:7549	Q00872	854	906	IPR003599 Immunoglobulin subtype, IPR007110 Immunoglobulin-like	-	IPR003598 Immunoglobulin subtype 2
A	MYBPC2	55956911	HGNC:7550	Q14324	V636-Q1141	MYBPC1	46049118	HGNC:7549	Q00872	581	661	-	-	IPR007110 Immunoglobulin-like ; IPR003599 Immunoglobulin subtype ;IPR003598 Immunoglobulin subtype 2 ;IPR003961 Fibronectin, type III
A	MYBPC2	55956911	HGNC:7550	Q14324	V636-Q1141	MYBPC1	46049118	HGNC:7549	Q00872	947	1058	-	-	IPR007110 Immunoglobulin-like ; IPR003599 Immunoglobulin subtype ;IPR003598 Immunoglobulin subtype 2 ;IPR003961 Fibronectin, type III
A	MYBPC2	55956911	HGNC:7550	Q14324	V636-Q1141	PDE4DIP	50658072	HGNC:15580	Q5VU43	1884	2014	-	-	-
A	MYBPC2	55956911	HGNC:7550	Q14324	V636-Q1141	TRIM63	19924162	HGNC:16007	Q969Q1	129	307	-	-	IPR000315 Zinc finger, B-box
A	MYBPC2	55956911	HGNC:7550	Q14324	V636-Q1141	TTN	110349718	HGNC:12403	Q8WZ42	13667	13672	IPR003961 Fibronectin, type III	-	-
A	MYBPC2	55956911	HGNC:7550	Q14324	V636-Q1141	TTN	110349718	HGNC:12403	Q8WZ42	27204	27214	IPR003961 Fibronectin, type III	-	-
A	MYBPC2	55956911	HGNC:7550	Q14324	V636-Q1141	TTN	110349718	HGNC:12403	Q8WZ42	8641	8909	-	IPR003599 Immunoglobulin subtype(x2) ; IPR003598 Immunoglobulin subtype 2 ; IPR007110 Immunoglobulin-like	IPR003599 Immunoglobulin subtype ; IPR003598 Immunoglobulin subtype 2 ; IPR007110 Immunoglobulin-like
A	MYBPC2	55956911	HGNC:7550	Q14324	V636-Q1141	TTN	110349718	HGNC:12403	Q8WZ42	6272	6603	-	IPR003599 Immunoglobulin subtype(x3) ; IPR003598 Immunoglobulin subtype 2(x3) ; IPR003596 Immunoglobulin V-set, subgroup(x2) ; IPR007110 Immunoglobulin-like(x3)	IPR003599 Immunoglobulin subtype ; IPR003598 Immunoglobulin subtype 2 ; IPR007110 Immunoglobulin-like
A	MYBPC2	55956911	HGNC:7550	Q14324	V636-Q1141	TTN	110349718	HGNC:12403	Q8WZ42	30805	33425	-	IPR003961 Fibronectin, type III (x2); IPR003599 Immunoglobulin subtype (x12); IPR003598 Immunoglobulin subtype 2 (x11); IPR002016 Haem peroxidase, plant/fungal/bacterial; IPR007110 Immunoglobulin-like (x10); IPR001245 Serine-threonine/tyrosine-protein kinase; IPR002290 Serine/threonine-protein kinase domain; IPR008266 Tyrosine-protein kinase, active site; IPR000719 Protein kinase, catalytic domai…	IPR003961 Fibronectin, type III
A	MYBPC2	55956911	HGNC:7550	Q14324	V636-Q1141	TTN	110349718	HGNC:12403	Q8WZ42	28264	28449	-	IPR003599 Immunoglobulin subtype; IPR003598 Immunoglobulin subtype 2 ;IPR007110 Immunoglobulin-like	IPR003961 Fibronectin, type III
A	MYBPC2	55956911	HGNC:7550	Q14324	V636-Q1141	TTN	110349718	HGNC:12403	Q8WZ42	13910	14078	-	IPR003961 Fibronectin, type III (X1)	IPR003961 Fibronectin, type III (X1)
A	MYBPC2	55956911	HGNC:7550	Q14324	V636-Q1141	TTN	110349718	HGNC:12403	Q8WZ42	17423	17615	-	IPR003599 Immunoglobulin subtype ; IPR003598 Immunoglobulin subtype 2	IPR003961 Fibronectin, type III (x2)
A	MYBPC2	55956911	HGNC:7550	Q14324	V636-Q1141	TTN	110349718	HGNC:12403	Q8WZ42	14588	14841	-	IPR003961 Fibronectin, type III; IPR003599 Immunoglobulin subtype; IPR003598 Immunoglobulin subtype 2; IPR007110 Immunoglobulin-like	IPR003961 Fibronectin, type III
A	MYBPC2	55956911	HGNC:7550	Q14324	V636-Q1141	TTN	110349718	HGNC:12403	Q8WZ42	15302	15436	-	-	IPR003961 Fibronectin, type III, IPR003599 Immunoglobulin subtype, IPR003598 Immunoglobulin subtype 2, IPR007110 Immunoglobulin-like
A	MYBPC2	55956911	HGNC:7550	Q14324	V636-Q1141	TTN	110349718	HGNC:12403	Q8WZ42	15726	15895	-	-	IPR003961 Fibronectin, type III, IPR003599 Immunoglobulin subtype, IPR003598 Immunoglobulin subtype 2, IPR007110 Immunoglobulin-like
A	MYBPC2	55956911	HGNC:7550	Q14324	V636-Q1141	TTN	110349718	HGNC:12403	Q8WZ42	29236	29484	-	IPR003961 Fibronectin, type III (x2)	IPR007110 Immunoglobulin-like ; IPR003598 Immunoglobulin subtype 2 ; IPR003599 Immunoglobulin subtype
A	MYBPC2	55956911	HGNC:7550	Q14324	V636-Q1141	TTN	110349718	HGNC:12403	Q8WZ42	16327	16574	-	IPR003961 Fibronectin, type III	IPR007110 Immunoglobulin-like ; IPR003598 Immunoglobulin subtype 2 ; IPR003599 Immunoglobulin subtype ; IPR003961 Fibronectin, type III
A	MYBPH	28277416	HGNC:7552	Q13203	M1-H477	UBL7	41152105	HGNC:28221	Q96S82	105	242	-	-	-
A	MYOM2	4505314	HGNC:7614	P54296	M1-A122	SEC31A	116256339	HGNC:17052	O94979	565	804	-	-	-
A	MYOM2	4505314	HGNC:7614	P54296	M1-A122	TNNT1	21706666	HGNC:11948	P13805	83	168	IPR001978 Troponin	-	-
A	NAP1L1	33876637	HGNC:7637	P55209	M1-Q391	NAP1L1	33876637	HGNC:7637	P55209	57	119	-	-	IPR002164 Nucleosome assembly protein (NAP)
A	NAP1L1	33876637	HGNC:7637	P55209	M1-Q391	RPL23A	78190460	HGNC:10317	P62750	30	101	-	-	IPR005633 Ribosomal protein L23/L25, N-terminal ; IPR001014 Ribosomal protein L23/L25, conserved site
A	NAP1L1	33876637	HGNC:7637	P55209	M1-Q391	RPS15	124249379	HGNC:10388	P62841	23	119	IPR005713 Ribosomal protein S19A/S15e	-	IPR005713 Ribosomal protein S19A/S15e (x3)
A	OPTN	56549110	HGNC:17142	Q96CV9	M1-I 577	AKAP6	21493044	HGNC:376	Q13023	1066	1113	-	-	IPR002017 spectrin repeat
A	OPTN	56549110	HGNC:17142	Q96CV9	M1-I 577	CMYA5	62241002	HGNC:14305	Q8N3K9	3490	3586	-	-	-
A	OPTN	56549110	HGNC:17142	Q96CV9	M1-I 577	DZIP1	112789558	HGNC:20908	Q86YF9	136	380	-	IPR007087 Zinc finger, C2H2-type (x2)	-
A	OPTN	56549110	HGNC:17142	Q96CV9	M1-I 577	MYH3	98986452	HGNC:7573	P11055	1522	1646	IPR002928 Myosin tail	-	-
A	OPTN	56549110	HGNC:17142	Q96CV9	M1-I 577	OPTN	21619682	HGNC:17142	Q96CV9	346	443	-	-	-
A	OPTN	56549110	HGNC:17142	Q96CV9	M1-I 577	OPTN	21619682	HGNC:17142	Q96CV9	334	469	-	-	-
A	OPTN	56549110	HGNC:17142	Q96CV9	M1-I 577	SNX6	88703040	HGNC:14970	Q9UNH7	368	420	-	-	-
A	OPTN	56549110	HGNC:17142	Q96CV9	M1-I 577	TTN	110349718	HGNC:12403	Q8WZ42	28640	28810	-	IPR003599 Immunoglobulin subtype; IPR003598 Immunoglobulin subtype 2; IPR007110 Immunoglobulin-like	IPR003961 Fibronectin, type III
A	OPTN	56549110	HGNC:17142	Q96CV9	M1-I 577	ZNF181	71725372	HGNC:12971	Q2M3W8	240	435	-	IPR003656 Zinc finger, BED-type predicted;IPR007087 Zinc finger, C2H2-type(X12)	-
A	OPTN	56549110	HGNC:17142	Q96CV9	M1-I 577	ZNF302	59850750	HGNC:13848	Q9NR11	255	401	-	IPR007087 Zinc finger, C2H2-type (X10)	-
A	PDLIM3	20379874	HGNC:20767	Q53GG5	M1-Q110	MYOT	5803105	HGNC:12399	Q9UBF9	387	500	-	-	IPR007110 Immunoglobulin-like; IPR003598 Immunoglobulin subtype 2; IPR003599 Immunoglobulin subtype
A	PDLIM3	20379874	HGNC:20767	Q53GG5	M1-Q110	MYOZ2	19923486	HGNC:1330	Q9NPC6	156	266	IPR008438 Calcineurin-binding	-	-
A	PDLIM3	20379874	HGNC:20767	Q53GG5	M1-Q110	MYOZ3	31377622	HGNC:18565	Q8TDC0	236	253	IPR008438 Calcineurin-binding	-	-
A	PDLIM3	20379874	HGNC:20767	Q53GG5	M1-Q110	MYPN	14211894	HGNC:23246	Q86TC9	1277.67	1322	-	-	-
A	PDLIM3	20379874	HGNC:20767	Q53GG5	M1-Q110	PALLD	93102360	HGNC:17068	Q8WX93	1090	1108	-	-	IPR007110 Immunoglobulin-like; IPR003598 Immunoglobulin subtype 2; IPR003599 Immunoglobulin subtype
A	PDLIM3	20379874	HGNC:20767	Q53GG5	P123-C341	ACTN2	178053	HGNC:164	P35609	402	627	-	IPR002017 Spectrin repeat (x2)	-
A	PDLIM3	20379874	HGNC:20767	Q53GG5	P123-C341	PDLIM3	7656882	HGNC:20767	Q53GG5	329	366	-	-	-
A	PDLIM3	20379874	HGNC:20767	Q53GG5	P123-C341	RANBP2	19718756	HGNC:9848	P49792	1030	1244	-	-	-
A	PDLIM3	20379874	HGNC:20767	Q53GG5	P123-C341	RANBP2	19718756	HGNC:9848	P49792	2009	2078	-	-	-
A	PDLIM3	20379874	HGNC:20767	Q53GG5	P123-C341	RANBP2	19718756	HGNC:9848	P49792	2269	2392	-	-	-
A	POMP	15680037	HGNC:20330	Q9Y244	M1-L141	KBTBD10	33873545	HGNC:16905	O60662	345	608	-	IPR006652 Kelch repeat type 1 (x4)	IPR006652 Kelch repeat type 1
A	POMP	15680037	HGNC:20330	Q9Y244	M1-L141	PYGM	5032008	HGNC:9726	P11217	223	481	IPR000811 Glycosyl transferase, family 35	-	-
A	POMP	15680037	HGNC:20330	Q9Y244	M1-L141	TTN	110349718	HGNC:12403	Q8WZ42	32869	32974	-	-	IPR007110 Immunoglobulin-like; IPR003598 Immunoglobulin subtype 2; IPR003599 Immunoglobulin subtype
A	PPP1R3B	13375814	HGNC:14942	Q86XI6	M1-Y285	PPP1CB	46249375	HGNC:9282	P62140	5	329	-	IPR004843 Metallo-dependent phosphatase	IPR006186 Serine/threonine-specific protein phosphatase/bis(5-nucleosyl)-tetraphosphatase (x7)
A	PPP1R7	4506012	HGNC:9295	Q15435	M1-F360	PPP1CB	46249375	HGNC:9282	P62140	4	173	-	IPR006186 Serine/threonine-specific protein phosphatase/bis(5-nucleosyl)-tetraphosphatase (x2)	IPR006186 Serine/threonine-specific protein phosphatase/bis(5-nucleosyl)-tetraphosphatase (x3) ; IPR004843 Metallo-dependent phosphatase
A	PPP1R7	4506012	HGNC:9295	Q15435	M1-F360	PPP1CC	4506006	HGNC:9283	P36873	10	166	-	IPR006186 Serine/threonine-specific protein phosphatase/bis(5-nucleosyl)-tetraphosphatase (x2)	IPR006186 Serine/threonine-specific protein phosphatase/bis(5-nucleosyl)-tetraphosphatase (x2) ;IPR004843 Metallo-dependent phosphatase
A	PYGM	5032008	HGNC:9726	P11217	I160-Q481	AGTPBP1	38174517	HGNC:17258	Q9UPW5	595	816	-	-	-
A	PYGM	5032008	HGNC:9726	P11217	I160-Q481	ARID1B	40068461	HGNC:18040	Q8NFD5	1554	1636	-	-	-
A	PYGM	5032008	HGNC:9726	P11217	I160-Q481	FAM110A	108389153	HGNC:16188	Q9BQ89	247	297	-	-	-
A	PYGM	5032008	HGNC:9726	P11217	I160-Q481	PDE4DIP	50658072	HGNC:15580	Q5VU43	489	596	-	-	-
A	PYGM	5032008	HGNC:9726	P11217	I160-Q481	SRP72	109638748	HGNC:11303	O76094	42	173	-	IPR001440 Tetratricopeptide TPR-1	IPR001440 Tetratricopeptide TPR-1 ; IPR001440 Tetratricopeptide TPR-1
A	PYGM	5032008	HGNC:9726	P11217	I160-Q481	TRIM54	34878869	HGNC:16008	Q9BYV2	20	166	-	IPR001841 Zinc finger, RING-type(X2);IPR000315 Zinc finger, B-box	-
A	RDX	28436808	HGNC:9944	P35241	M1-M583	PSME3	30410793	HGNC:9570	P61289	79	244	-	-	IPR003186 Proteasome activator pa28, REG beta subunit
A	REPS1	39645197	HGNC:15578	Q96D71	M1-L743	RALBP1	46358409	HGNC:9841	Q15311	460	530	-	-	-
A	RRAD	4759053	HGNC:10446	P55042	M1-L308	CCDC141	39725716	HGNC:26821	Q6ZP82	211	572	-	-	-
A	SGCA	19344018	HGNC:10805	Q16586	M313-H388	FSTL1	33990756	HGNC:3972	Q12841	252	270	-	-	-
A	SGCG	1054902	HGNC:10809	Q13326	M1-L36	CCT6A	76827910	HGNC:1620	P40227	66	254	IPR002423 Chaperonin Cpn60/TCP-1	IPR002194 Chaperonin TCP-1, conserved site; IPR001844 Chaperonin Cpn60; IPR002423 Chaperonin Cpn60/TCP-	IPR002194 Chaperonin TCP-1, conserved site; IPR002423 Chaperonin Cpn60/TCP-1
A	SGCG	1054902	HGNC:10809	Q13326	M1-L36	DNAJB6	34328906	HGNC:14888	O75190	102	264	-	-	-
A	SGCG	1054902	HGNC:10809	Q13326	M1-L36	DYSF	19743938	HGNC:3097	O75923	1559	1671	-	IPR000008 C2 calcium-dependent membrane targeting	-
A	SGCG	1054902	HGNC:10809	Q13326	M1-L36	DYSF	19743938	HGNC:3097	O75923	1162	1318	-	-	IPR000008 C2 calcium-dependent membrane targeting
A	SGCG	1054902	HGNC:10809	Q13326	M1-L36	ENO1	16507965	HGNC:3350	P06733	126	278	-	-	IPR000941 Enolase (x2)
A	SGCG	1054902	HGNC:10809	Q13326	M1-L36	HSPA1B	39645781	HGNC:5233	P08107	75	420	IPR001023 Heat shock protein Hsp70	IPR001023 Heat shock protein Hsp70 *5 IPR001023 Heat shock protein Hsp7	-
A	SGCG	1054902	HGNC:10809	Q13326	M1-L36	MYBPC1	46049118	HGNC:7549	Q00872	698	984	-	IPR007110 Immunoglobulin-like ; IPR003598 Immunoglobulin subtype 2 ; IPR003599 Immunoglobulin subtype ; IPR003961 Fibronectin, type III (x2)	IPR007110 Immunoglobulin-like ; IPR003598 Immunoglobulin subtype 2 ; IPR003599 Immunoglobulin subtype ; IPR003961 Fibronectin, type III
A	SGCG	1054902	HGNC:10809	Q13326	M1-L36	MYBPC2	55956911	HGNC:7550	Q14324	469	581	-	-	IPR007110 Immunoglobulin-like (X2); IPR003598 Immunoglobulin subtype 2; IPR003599 Immunoglobulin subtype (X2)
A	SGCG	1054902	HGNC:10809	Q13326	M1-L36	MYBPC2	55956911	HGNC:7550	Q14324	415	421	IPR003599 Immunoglobulin subtype, IPR003598 Immunoglobulin subtype 2, IPR007110 Immunoglobulin-like	-	-
A	SGCG	1054902	HGNC:10809	Q13326	M1-L36	PSAP	110224477	HGNC:9498	P07602	441	526	-	IPR003119 Saposin type A; IPR008373 Saposin(x2); IPR008138 Saposin-like type B, 2	IPR008373 Saposin; IPR008139 Saposin B; IPR007856 Saposin-like type B, 1;
A	SGCG	1054902	HGNC:10809	Q13326	M1-L36	SUCLG2	29788999	HGNC:11450	Q96I99	114	208	IPR005809 Succinyl-CoA synthetase, beta subunit	-	-
A	SGCG	1054902	HGNC:10809	Q13326	M1-L36	TTN	110349718	HGNC:12403	Q8WZ42	27509	27656	-	IPR003599 Immunoglobulin subtype; IPR003598 Immunoglobulin subtype 2 ;IPR007110 Immunoglobulin-like	IPR003961 Fibronectin, type III
A	SH3GLB1	34782815	HGNC:10833	Q9Y371	Q68-N365	SH3GLB1	14727126	HGNC:10833	Q9Y371	49	99	IPR004148 BAR, IPR004148 BAR	-	-
A	SNAPIN	39725677	HGNC:17145	O95295	R34-K136	ATP1A1	48762680	HGNC:799	P05023	570	774	IPR005775 ATPase, P-type cation exchange, alpha subunit, eukaryotic	IPR001757 ATPase, P-type, K/Mg/Cd/Cu/Zn/Na/Ca/Na/H-transporter (x3)	IPR005834 Haloacid dehalogenase-like hydrolase ;IPR001757 ATPase, P-type, K/Mg/Cd/Cu/Zn/Na/Ca/Na/H-transporter
A	SNAPIN	39725677	HGNC:17145	O95295	R34-K136	BLOC1S2	46852397	HGNC:20984	Q6QNY1	86	144	-	-	-
A	SNAPIN	39725677	HGNC:17145	O95295	R34-K136	CMYA5	62241002	HGNC:14305	Q8N3K9	3532	3586	-	-	-
A	SNAPIN	39725677	HGNC:17145	O95295	R34-K136	DTNBP1	34304371	HGNC:17328	Q96EV8	90	248	-	-	IPR007531 Dysbindin
A	SNAPIN	39725677	HGNC:17145	O95295	R34-K136	KRT10	40354191	HGNC:6413	nd	164	246	IPR001664 Intermediate filament protein	IPR002957 Keratin, type I	-
A	SNAPIN	39725677	HGNC:17145	O95295	R34-K136	MYH14	116284395	HGNC:23212	Q7Z406	1501	1631	IPR002928 Myosin tail	-	-
A	SNAPIN	39725677	HGNC:17145	O95295	R34-K136	MYH3	98986452	HGNC:7573	P11055	1337	1454	IPR002928 Myosin tail	-	-
A	SNAPIN	39725677	HGNC:17145	O95295	R34-K136	MYH3	98986452	HGNC:7573	P11055	1514	1622	IPR002928 Myosin tail	-	-
A	SNAPIN	39725677	HGNC:17145	O95295	R34-K136	RABEP1	49574500	HGNC:17677	Q15276	485	620	-	IPR003914 Rabaptin (X2)	IPR003914 Rabaptin (X2)
A	SNAPIN	39725677	HGNC:17145	O95295	R34-K136	TPM1	63252897	HGNC:12010	P09493	79	119	IPR000533 Tropomyosin	-	-
A	SNAPIN	39725677	HGNC:17145	O95295	R34-K136	TPM2	47519592	HGNC:12011	P07951	176	187	IPR000533 Tropomyosin *2	-	-
A	SNAPIN	39725677	HGNC:17145	O95295	R34-K136	TPM2	47519592	HGNC:12011	P07951	91	133	IPR000533 Tropomyosin	-	IPR000533 Tropomyosin
A	STRADB	21359970	HGNC:13205	Q9C0K7	M1-418	CAB39	7706481	HGNC:20292	Q9Y376	1	321	-	-	-
A	TCAP	19924299	HGNC:11610	O15273	M1-G167	ATXN1	51479157	HGNC:10548	P54253	599	759	-	-	IPR003652 Ataxin, AXH domain
A	TCAP	19924299	HGNC:11610	O15273	M1-G167	ENO1	16507965	HGNC:3350	P06733	141	278	-	-	IPR000941 Enolase (x2)
A	TCAP	19924299	HGNC:11610	O15273	M1-G167	ENO3	33878987	HGNC:3354	P13929	158	265	IPR000941 Enolase *2		-
A	TCAP	19924299	HGNC:11610	O15273	M1-G167	HBXIP	38512187	HGNC:17955	O43504	97	175	-	-	-
A	TCAP	19924299	HGNC:11610	O15273	M1-G167	MDM2	46488903	HGNC:6973	Q00987	7	108	-	IPR003121 SWIB/MDM2 domain	-
A	TCAP	19924299	HGNC:11610	O15273	M1-G167	TTC19	22547158	HGNC:26006	Q6DKK2	406	452	IPR001440 Tetratricopeptide TPR-1	-	IPR001440 Tetratricopeptide TPR-1
A	TCAP	19924299	HGNC:11610	O15273	M1-G167	TTN	110349718	HGNC:12403	Q8WZ42	31802	31896	-	IPR007110 Immunoglobulin-like; IPR003598 Immunoglobulin subtype 2; IPR003599 Immunoglobulin subtype	-
A	TCAP	19924299	HGNC:11610	O15273	M1-G167	TTN	110349718	HGNC:12403	Q8WZ42	30944	31153	IPR003599 Immunoglobulin subtype; IPR003598 Immunoglobulin subtype 2; IPR007110 Immunoglobulin-like	IPR002016 Haem peroxidase, plant/fungal/bacterial ;IPR003599 Immunoglobulin subtype; IPR007110 Immunoglobulin-like	IPR003961 Fibronectin, type III
A	TCAP	19924299	HGNC:11610	O15273	M1-G167	TTN	110349718	HGNC:12403	Q8WZ42	11	224	-	IPR003599 Immunoglobulin subtype(x2) ; IPR003598 Immunoglobulin subtype 2 (x2) ; IPR007110 Immunoglobulin-like	IPR007110 Immunoglobulin-like
A	TP53RK	16307276	HGNC:16197	Q96S44	M1-G253	OSGEP	50726965	HGNC:18028	Q9NPF4	93	337	-	IPR000905 Peptidase M22, glycoprotease (X4)	IPR000905 Peptidase M22, glycoprotease
A	TP53RK	16307276	HGNC:16197	Q96S44	M1-G253	TPRKB	7705589	HGNC:24259	Q9Y3C4	1	177	-	-	-
A	TRAPPC2	30851693	HGNC:23068	P0DI81	M1-S140	EIF3C	83700232	HGNC:3279	Q99613	752	844	IPR000717 Proteasome component (PCI) domain	-	-
A	TRAPPC2	30851693	HGNC:23068	P0DI81	M1-S140	ENO3	33878987	HGNC:3354	P13929	112	139	IPR000941 Enolase	-	IPR000941 Enolase
A	TRIM32	758422	HGNC:16380	Q13049	L66-P654	AKTIP	33876026	HGNC:16710	Q9H8T0	64	221	-	IPR000608 Ubiquitin-conjugating enzyme, E2	-
A	TRIM63	19924162	HGNC:16007	Q969Q1	M1-Q354	TRIM63	19924162	HGNC:16007	Q969Q1	215	231	-	-	-
A	TRIM63	19924162	HGNC:16007	Q969Q1	M1-Q354	TTN	110349718	HGNC:12403	Q8WZ42	30988	31208	-	IPR002016 Haem peroxidase, plant/fungal/bacterial ;IPR007110 Immunoglobulin-like ; IPR003599 Immunoglobulin subtype ; IPR003961 Fibronectin, type III	IPR007110 Immunoglobulin-like ; IPR003598 Immunoglobulin subtype 2 ; IPR003599 Immunoglobulin subtype
A	TTN	110349718	HGNC:12403	Q8WZ42	A8831-E9158	DNAJB5	56549114	HGNC:14887	O75953	172	328	-	-	-
A	TTN	110349718	HGNC:12403	Q8WZ42	A8831-E9158	FHL1	34147646	HGNC:3702	Q13642	36	282	-	-	-
A	TTN	110349718	HGNC:12403	Q8WZ42	E29808-P30118	FNDC3B	27477058	HGNC:24670	Q53EP0	904	956	-	-	IPR003961 Fibronectin, type III
A	TTN	110349718	HGNC:12403	Q8WZ42	E29808-P30118	FNDC3B	27477058	HGNC:24670	Q53EP0	724	855	-	IPR003961 Fibronectin, type III (X1)	IPR003961 Fibronectin, type III (X1)
A	TTN	110349718	HGNC:12403	Q8WZ42	E29808-P30118	MYBPC2	55956911	HGNC:7550	Q14324	770	1000	-	IPR003599 Immunoglobulin subtype ; IPR003598 Immunoglobulin subtype 2 ; IPR007110 Immunoglobulin-like ;IPR003961 Fibronectin, type III (x2)	IPR003961 Fibronectin, type III (x2)
A	TTN	110349718	HGNC:12403	Q8WZ42	E29808-P30118	MYOM1	46249363	HGNC:7613	P52179	1082	1207	-	-	IPR003599 Immunoglobulin subtype ;IPR003598 Immunoglobulin subtype 2 ; IPR007110 Immunoglobulin-like ;IPR003961 Fibronectin, type III (x2)
A	TTN	110349718	HGNC:12403	Q8WZ42	E29808-P30118	NEO1	4505374	HGNC:7754	Q92859	489	646	-	IPR003961 Fibronectin, type III (X1)	IPR003961 Fibronectin, type III (X2)
A	TTN	110349718	HGNC:12403	Q8WZ42	E29808-P30118	TTN	110349718	HGNC:12403	Q8WZ42	5976	6261	-	IPR003599 Immunoglobulin subtype(x2) ; IPR003598 Immunoglobulin subtype 2(x3) ; IPR003596 Immunoglobulin V-set, subgroup ; IPR007110 Immunoglobulin-like(x2)	IPR003599 Immunoglobulin subtype(x2) ; IPR007110 Immunoglobulin-like(x2)
A	TTN	110349718	HGNC:12403	Q8WZ42	E29808-P30118	TTN	110349718	HGNC:12403	Q8WZ42	19593	20048	-	IPR003961 Fibronectin, type III (x3) ;IPR003599 Immunoglobulin subtype; IPR003598 Immunoglobulin subtype 2	IPR003599 Immunoglobulin subtype; IPR003598 Immunoglobulin subtype 2
A	TTN	110349718	HGNC:12403	Q8WZ42	E29808-P30118	TTN	110349718	HGNC:12403	Q8WZ42	28300	28452	-	IPR003599 Immunoglobulin subtype; IPR003598 Immunoglobulin subtype 2; IPR007110 Immunoglobulin-like	IPR003961 Fibronectin, type III
A	TTN	110349718	HGNC:12403	Q8WZ42	E29808-P30118	TTN	110349718	HGNC:12403	Q8WZ42	21799	22073	-	IPR003961 Fibronectin, type III ;IPR003599 Immunoglobulin subtype; IPR003598 Immunoglobulin subtype 2 ;IPR007110 Immunoglobulin-like	IPR003961 Fibronectin, type III (x2)
A	TTN	110349718	HGNC:12403	Q8WZ42	E29808-P30118	TTN	110349718	HGNC:12403	Q8WZ42	30099	30164	-	-	IPR003961 Fibronectin, type III; IPR003599 Immunoglobulin subtype; IPR003598 Immunoglobulin subtype 2
A	TTN	110349718	HGNC:12403	Q8WZ42	E29808-P30118	TTN	110349718	HGNC:12403	Q8WZ42	16053	16200	-	-	IPR003961 Fibronectin, type III; IPR003599 Immunoglobulin subtype; IPR003598 Immunoglobulin subtype 2; IPR007110 Immunoglobulin-like ;
A	TTN	110349718	HGNC:12403	Q8WZ42	E29808-P30118	TTN	110349718	HGNC:12403	Q8WZ42	15712	15895	-	-	IPR003961 Fibronectin, type III; IPR003599 Immunoglobulin subtype; IPR007110 Immunoglobulin-like
A	TTN	110349718	HGNC:12403	Q8WZ42	E29808-P30118	TTN	110349718	HGNC:12403	Q8WZ42	26931	27104	-	IPR003961 Fibronectin, type III	IPR007110 Immunoglobulin-like ; IPR003598 Immunoglobulin subtype 2 ; IPR003599 Immunoglobulin subtype ; IPR003961 Fibronectin, type III
A	TTN	110349718	HGNC:12403	Q8WZ42	I741-G948	ACTN2	178053	HGNC:164	P35609	404	627	-	IPR002017 Spectrin repeat (x2)	-
A	TTN	110349718	HGNC:12403	Q8WZ42	R2120-L2564	HSPA1B	39645781	HGNC:5233	P08107	374	472	IPR001023 Heat shock protein Hsp70	IPR001023 Heat shock protein Hsp70	IPR001023 Heat shock protein Hsp70
A	TTN	110349718	HGNC:12403	Q8WZ42	R2120-L2564	MYBPC1	46049118	HGNC:7549	Q00872	370	403	IPR007110 Immunoglobulin-like, IPR003599 Immunoglobulin subtype	-	IPR003598 Immunoglobulin subtype 2
A	TTN	110349718	HGNC:12403	Q8WZ42	R2120-L2564	MYOM1	46249363	HGNC:7613	P52179	949	1064	-	-	IPR003961 Fibronectin, type III (x2)
A	TTN	110349718	HGNC:12403	Q8WZ42	R2120-L2564	TTN	110349718	HGNC:12403	Q8WZ42	18781	18973	-	IPR007110 Immunoglobulin-like ; IPR003598 Immunoglobulin subtype 2 ; IPR003599 Immunoglobulin subtype ; IPR003961 Fibronectin, type III	-
A	TTN	110349718	HGNC:12403	Q8WZ42	R2120-L2564	TTN	110349718	HGNC:12403	Q8WZ42	29693	29800	-	-	IPR003599 Immunoglobulin subtype; IPR003598 Immunoglobulin subtype 2; IPR007110 Immunoglobulin-like
A	TTN	110349718	HGNC:12403	Q8WZ42	R2120-L2564	TTN	110349718	HGNC:12403	Q8WZ42	26083	26329	-	IPR003599 Immunoglobulin subtype; IPR003598 Immunoglobulin subtype 2 ;IPR007110 Immunoglobulin-like ;IPR003961 Fibronectin, type III	IPR003961 Fibronectin, type III
A	TTN	110349718	HGNC:12403	Q8WZ42	R2120-L2564	TTN	110349718	HGNC:12403	Q8WZ42	29317	29487	-	IPR003961 Fibronectin, type III	IPR007110 Immunoglobulin-like ; IPR003598 Immunoglobulin subtype 2 ; IPR003599 Immunoglobulin subtype ; IPR003961 Fibronectin, type III
A	TTN	110349718	HGNC:12403	Q8WZ42	T32840-I33423	TTN	110349718	HGNC:12403	Q8WZ42	27495	27735	-	IPR003599 Immunoglobulin subtype; IPR003598 Immunoglobulin subtype 2 ;IPR007110 Immunoglobulin-like	IPR003961 Fibronectin, type III (x2)
A	TTN	110349718	HGNC:12403	Q8WZ42	T32840-I33423	TTN	110349718	HGNC:12403	Q8WZ42	24800	25139	-	IPR003961 Fibronectin, type III (x3)	IPR007110 Immunoglobulin-like ; IPR003598 Immunoglobulin subtype 2 ; IPR003599 Immunoglobulin subtype
A	TTN	110349718	HGNC:12403	Q8WZ42	V97-K469	ACTN2	178053	HGNC:164	P35609	830	896	-	IPR002017 Spectrin repeat ; IPR002048 Calcium-binding EF-hand ; IPR002048 Calcium-binding EF-hand	IPR002017 Spectrin repeat
A	TTN	110349718	HGNC:12403	Q8WZ42	V97-K469	ACTN3	4557240	HGNC:165	Q08043	831	902	-	IPR000634 Serine/threonine dehydratase, pyridoxal-phosphate-binding site	-
A	TULP3	42544229	HGNC:12425	O75386	M1-E442	BTBD1	59814145	HGNC:1120	Q9H0C5	100	312	-	-	IPR000210 BTB/POZ-like
A	TULP3	42544229	HGNC:12425	O75386	M1-E442	CLIP4	31982880	HGNC:26108	Q8N3C7	209	520	-	-	-
A	TULP3	42544229	HGNC:12425	O75386	M1-E442	MAP3K5	21536459	HGNC:6857	Q99683	962	1099	-	-	-
A	TULP3	42544229	HGNC:12425	O75386	M1-E442	MYBPC2	55956911	HGNC:7550	Q14324	236	489	-	IPR001394 Peptidase C19, ubiquitin carboxyl-terminal hydrolase 2	IPR006615 Peptidase C19, ubiquitin-specific peptidase, DUSP domain ; IPR001394 Peptidase C19, ubiquitin carboxyl-terminal hydrolase 2
A	TULP3	42544229	HGNC:12425	O75386	M1-E442	PDE4DIP	50658072	HGNC:15580	Q5VU43	2117	2338	-	-	-
A	TULP3	42544229	HGNC:12425	O75386	M1-E442	RCOR3	33620752	HGNC:25594	Q9P2K3	1	148	-	IPR000949 ELM2 domain ; IPR001005 SANT domain, DNA binding	-
A	TULP3	42544229	HGNC:12425	O75386	M1-E442	WNK1	12711659	HGNC:14540	Q9H4A3	1104	1317	-	-	-
A	WASL	33946268	HGNC:12735	O00401	M1-N405	ITCH	27477108	HGNC:13890	Q96J02	271	468	-	IPR001202 WW/Rsp5/WWP (x6)	IPR001202 WW/Rsp5/WWP (x2)
A	WASL	33946268	HGNC:12735	O00401	M1-N405	WIPF1	116284399	HGNC:12736	O43516	433	466	-	-	-
A	WASL	33946268	HGNC:12735	O00401	M1-N405	WIPF2	75812910	HGNC:30923	Q8TF74	385	423	-	-	-
A	WASL	33946268	HGNC:12735	O00401	M1-N405	WIPF3	122937495	HGNC:22004	A6NGB9	420	439	-	-	-
A	WASL	33946268	HGNC:12735	O00401	M1-N405	WWP1	33946331	HGNC:17004	Q9H0M0	453	490	-	IPR001202 WW/Rsp5/WWP	IPR001202 WW/Rsp5/WWP
A	WASL	33946268	HGNC:12735	O00401	M1-N405	WWP1	33946331	HGNC:17004	Q9H0M0	341	412	-	IPR001202 WW/Rsp5/WWP (x2)	IPR001202 WW/Rsp5/WWP (x2)
B	ABI1	61743943	HGNC:11320	Q8IZP0	M1-D476	MRFAP1L1	10834727	HGNC:28796	Q96HT8	66	126	-	-	-
B	ACO1	8659554	HGNC:117	P21399	M1-K889	PXN	4506344	HGNC:9718	P49023	288	483	-	-	-
B	AKTIP	61743932	HGNC:16710	Q9H8T0	M1-T292	DMXL2	119120893	HGNC:2938	Q8TDJ6	2454	2566	-	-	-
B	AKTIP	61743932	HGNC:16710	Q9H8T0	M1-T292	RASGRF2	38373676	HGNC:9876	O14827	614	758	-	-	IPR000651 Ras-like guanine nucleotide exchange factor, N-terminal
B	AMOT	63252911	HGNC:17810	Q4VCS5	M410-I1084	SOCS6	118402588	HGNC:16833	O14544	251	530	-	-	-
B	ANKRD1	38327521	HGNC:15819	Q15327	M1-F319	REPS1	39645197	HGNC:15578	Q96D71	514	745	-	-	-
B	ANKRD28	46195712	HGNC:29024	O15084	R42-G693	ANKRD28	68131556	HGNC:29024	O15084	151	540	-	-	-
B	ANKRD28	46195712	HGNC:29024	O15084	R42-G693	ANKRD28	68131556	HGNC:29024	O15084	821	999	-	-	-
B	ANKRD28	46195712	HGNC:29024	O15084	R42-G693	BCL3	20336471	HGNC:998	P20749	174	297	-	-	-
B	ANKRD28	46195712	HGNC:29024	O15084	R42-G693	CD164	34222157	HGNC:1632	Q04900	47	119	IPR007947 CD164-related protein	IPR007947 CD164-related protein	-
B	ANKRD28	46195712	HGNC:29024	O15084	R42-G693	UACA	59850761	HGNC:15947	Q9BZF9	153	290	-	-	-
B	APPL1	34192027	HGNC:24035	Q9UKG1	M1-A709	BIN1	4757748	HGNC:1052	O00499	154	296	-	IPR003005 Amphiphysin (X2); IPR003023 Amphiphysin, isoform 2 (X2)	IPR003023 Amphiphysin, isoform 2; IPR004148 BAR
B	APPL1	34192027	HGNC:24035	Q9UKG1	M1-A709	HSPB1	15126734	HGNC:5246	P04792	157	207	IPR001436 Alpha crystallin/Heat shock protein (x2)	-	IPR002068 Heat shock protein Hsp20
B	APPL1	34192027	HGNC:24035	Q9UKG1	M1-A709	KIAA1737	32307174	HGNC:20365	Q9C0C6	269	393	-	-	-
B	ASH2L	34193485	HGNC:744	Q9UBL3	M1-P628	COPS6	38027945	HGNC:21749	Q7L5N1	6	147	-	-	IPR000555 Mov34/MPN/PAD-1 (X2)
B	ASH2L	34193485	HGNC:744	Q9UBL3	M1-P628	MKRN1	21359891	HGNC:7112	Q9UHC7	434	484	-	-	-
B	ATXN1	51479157	HGNC:10548	P54253	M1-K815	SETD6	13376287	HGNC:26116	Q8TBK2	223	329	-	-	IPR001214 SET domain
B	C1QTNF9	31341752	HGNC:28732	P0C862	N16-P333	DST	34577048	HGNC:1090	Q03001	4170	4396	-	IPR002017 Spectrin repeat	IPR002017 Spectrin repeat (x2)
B	C1QTNF9	31341752	HGNC:28732	P0C862	N16-P333	NDUFS1	33519474	HGNC:7707	P28331	216	504	-	-	IPR006656 Molybdopterin oxidoreductase
B	C1QTNF9	31341752	HGNC:28732	P0C862	N16-P333	RDX	28436808	HGNC:9944	P35241	168	295	-	-	-
B	C1QTNF9	31341752	HGNC:28732	P0C862	N16-P333	UTRN	110611227	HGNC:12635	P46939	2407	2552	-	-	IPR002017 Spectrin repeat (x2)
B	CAB39	7764081	HGNC:20292	Q9Y376	M1-A341	RSL1D1	118498358	HGNC:24534	O76021	9	242	-	-	IPR002143 Ribosomal protein L1
B	CAPN3	27765081	HGNC:1480	P20807	T417-S643	MMP2	11342665	HGNC:7166	P08253	434	555	-	IPR000585 Hemopexin/matrixin; IPR001818 Peptidase M10, metallopeptidase	IPR000585 Hemopexin/matrixin; IPR001818 Peptidase M10, metallopeptidase; IPR006026 Peptidase, metallopeptidase
B	CCT6A	58331169	HGNC:1620	P40227	M1-G530	IMPA2	16877898	HGNC:6051	O14732	17	280	IPR000760 Inositol monophosphatase	IPR000760 Inositol monophosphatase*3	-
B	CCT6A	58331169	HGNC:1620	P40227	M1-G530	KDM5A	110618243	HGNC:9886	P29375	1329	1488	-	-	-
B	CHORDC1	6581055	HGNC:14525	Q9UHD1	M1-D332	NAP1L1	33876637	HGNC:7637	P55209	151	302	IPR002164 Nucleosome assembly protein (NAP)	-	-
B	CLIP4	31982880	HGNC:26108	Q8N3C7	M1-C705	CDK5RAP2	58535450	HGNC:18672	Q96SN8	1455	1630	-	-	-
B	CLIP4	31982880	HGNC:26108	Q8N3C7	M1-C705	PDE4DIP	50658074	HGNC:15580	Q5VU43	148	236	-	-	-
B	CLIP4	31982880	HGNC:26108	Q8N3C7	M1-C705	PEG10	94421474	HGNC:14005	Q86TG7	7	138	-	-	IPR005162 Retrotransposon gag protein
B	DNAJB5	56549114	HGNC:14887	O75953	T118-Q339	OBSCN	22046663	HGNC:15719	Q5VST9	4224	4378	-	-	-
B	DNAJB6	34328906	HGNC:14888	O75190	G79-R287	ASAP1	46094080	HGNC:2720	Q9ULH1	1071	1131	-	-	-
B	DNAJB6	34328906	HGNC:14888	O75190	G79-R287	MRTO4	118572609	HGNC:18477	Q9UKD2	116	226	-	-	-
B	DOCK9	24308028	HGNC:14132	Q9BZ29	M1-V887	NEB	115527119	HGNC:7720	P20929	5323	5479	-	IPR000900 Nebulin 35 residue motif (x4)	IPR000900 Nebulin 35 residue motif
B	DYSF	19743938	HGNC:3097	O75923	I1145-L2026	PHF1	13435396	HGNC:8919	O43189	499	569	-	-	-
B	DYSF	19743938	HGNC:3097	O75923	I1145-L2026	RNF2	54792140	HGNC:10061	Q99496	209	318	-	-	-
B	DYSF	19743938	HGNC:3097	O75923	I1145-L2026	ZNF23	23308736	HGNC:13023	P17027	511	645	-	IPR007087 Zinc finger, C2H2-type(X8)	-
B	DYSF	19743938	HGNC:3097	O75923	L2-I485	GNL3	45593129	HGNC:29931	Q9BVP2	75	404	-	IPR002917 GTP-binding domain, HSR1-related	-
B	DYSF	19743938	HGNC:3097	O75923	L2-I485	OS9	63252864	HGNC:16994	Q13438	505.667	668.667	-	-	-
B	DYSF	19743938	HGNC:3097	O75923	L2-I485	RNF10	156630998	HGNC:10055	Q8N5U6	48	297	-	IPR001841 Zinc finger, RING-type(X2)	-
B	DYSF	19743938	HGNC:3097	O75923	Q851-D1200	DES	55749931	HGNC:2770	P17661	333	472	-	-	IPR001664 Intermediate filament protein (x2)
B	DYSF	19743938	HGNC:3097	O75923	Q851-D1200	OPTN	56549110	HGNC:17142	Q96CV9	346	443	-	-	-
B	ENO1	16507965	HGNC:3350	P06733	K126-H371	ALDOA	34577108	HGNC:414	P04075	1	263	-	-	IPR000741 Fructose-bisphosphate aldolase, class-I
B	ENO1	16507965	HGNC:3350	P06733	K126-H371	COL14A1	55743095	HGNC:2191	Q05707	739	880	-	IPR003961 Fibronectin, type III	IPR003961 Fibronectin, type III
B	ENO1	16507965	HGNC:3350	P06733	K126-H371	HK2	40806188	HGNC:4923	P52789	499	639	IPR001312 Hexokinase	IPR001312 Hexokinase	-
B	ENO1	16507965	HGNC:3350	P06733	K126-H371	IVNS1ABP	54144638	HGNC:16951	Q9Y6Y0	256	353	-	-	-
B	ENO1	16507965	HGNC:3350	P06733	K126-H371	LONRF3	73747839	HGNC:21152	Q496Y0	422	585	-	IPR001841 Zinc finger, RING-type(X2)	-
B	ENO1	16507965	HGNC:3350	P06733	K126-H371	P4HB	121256637	HGNC:8548	P07237	121	288	IPR005792 Protein disulphide isomerase	-	-
B	EZR	33869413	HGNC:12691	P15311	M1-S536	USP1	63053520	HGNC:12607	O94782	674	787	IPR001394 Peptidase C19, ubiquitin carboxyl-terminal hydrolase 2	-	-
B	FHL1	34147646	HGNC:3702	Q13642	E3-L280	CLMN	46250004	HGNC:19972	Q96JQ2	368	567	-	-	-
B	FHL1	34147646	HGNC:3702	Q13642	E3-L280	CSRP3	48762935	HGNC:2472	P50461	1	160	-	-	-
B	FHL1	34147646	HGNC:3702	Q13642	E3-L280	LAMA4	9845494	HGNC:6484	Q16363	181	319	-	IPR002049 EGF-like, laminin (x2); IPR006210 Epidermal growth factor-like	IPR002049 EGF-like, laminin (x2); IPR006210 Epidermal growth factor-like
B	FHL1	34147646	HGNC:3702	Q13642	E3-L280	NFIL3	52630428	HGNC:7787	Q16649	158	340	-	-	-
B	FHL1	34147646	HGNC:3702	Q13642	E3-L280	ZBTB40	37221179	HGNC:29045	Q9NUA8	1142	1241	-	-	IPR007087 Zinc finger, C2H2-type (x2)
B	HBXIP	38788352	HGNC:17955	O43504	M1-S173	ACAA2	12804930	HGNC:83	P42765	25	170	IPR002155 Thiolase		-
B	HBXIP	38788352	HGNC:17955	O43504	M1-S173	ANKRD46	50053931	HGNC:27229	Q86W74	202	230	-	-	-
B	HBXIP	38788352	HGNC:17955	O43504	M1-S173	EIF3A	83367067	HGNC:3271	Q14152	462	688	-	-	IPR000717 Proteasome component (PCI) domain
B	HBXIP	38788352	HGNC:17955	O43504	M1-S173	GIT2	27886591	HGNC:4273	Q14161	247	293	-	-	-
B	HBXIP	38788352	HGNC:17955	O43504	M1-S173	MYOG	115387121	HGNC:7612	P15173	95	131	IPR001092 Helix-loop-helix DNA-binding domain	-	-
B	HBXIP	38788352	HGNC:17955	O43504	M1-S173	SNX5	23111046	HGNC:14969	Q9Y5X3	1	242	-	-	-
B	ITGB1BP1	20143950	HGNC:23927	O14713	K48-P200	SLC35F5	21361958	HGNC:23617	Q8WV83	468	525	-	-	-
B	ITGB1BP1	20143950	HGNC:23927	O14713	K48-P200	UTRN	110611227	HGNC:12635	P46939	1304	1505	-	-	IPR002017 Spectrin repeat (x2)
B	ITGB1BP2	6912437	HGNC:6154	Q9UKP3	M1-E347	PPHLN1	41872348	HGNC:19369	Q8NEY8	94	321	-	-	-
B	ITGB1BP2	6912437	HGNC:6154	Q9UKP3	M1-E347	STAG2	112789533	HGNC:11355	Q8N3U4	55	449	-	-	-
B	ITGB1BP2	6912437	HGNC:6154	Q9UKP3	M1-E347	UGDH	63053519	HGNC:12525	O60701	170	315	-	IPR001732 UDP-glucose/GDP-mannose dehydrogenase, N-terminal	IPR001732 UDP-glucose/GDP-mannose dehydrogenase, N-terminal
B	ITGB1BP2	6912437	HGNC:6154	Q9UKP3	M1-E347	WASL	33946268	HGNC:12735	O00401	1	244	-	-	-
B	JPH1	61676191	HGNC:14201	Q9HDC5	M1-N638	JPH1	61676191	HGNC:14201	Q9HDC5	195	417	-	IPR003409 MORN motif (x2)	-
B	KIF1B	41393558	HGNC:16636	O60333	G797-Q1041	PGM1	21361620	HGNC:8905	P36871	8	215	-	IPR005845 Alpha-D-phosphohexomutase, alpha/beta/alpha domain II (x2)	IPR005845 Alpha-D-phosphohexomutase, alpha/beta/alpha domain II
B	LIMS1	47078283	HGNC:6616	P48059	M1-K325	OSR2	15418951	HGNC:15830	Q8N2R0	97	192	-	-	IPR007087 Zinc finger, C2H2-type (x2)
B	LIMS1	47078283	HGNC:6616	P48059	M1-K325	PEG3	33354284	HGNC:8826	Q9GZU2	300	578	-	IPR007087 Zinc finger, C2H2-type(X4)	-
B	LIMS1	47078283	HGNC:6616	P48059	M1-K325	RSU1	34577084	HGNC:10464	Q15404	44	241	-	IPR003591 Leucine-rich repeat, typical subtype(x6); IPR001611 Leucine-rich repeat(x6)	IPR003591 Leucine-rich repeat, typical subtype; IPR001611 Leucine-rich repeat
B	LIMS1	47078283	HGNC:6616	P48059	M1-K325	TRIO	45439358	HGNC:12303	O75962	2549	2719	-	-	-
B	LIMS1	47078283	HGNC:6616	P48059	M1-K325	USP11	75992939	HGNC:12609	P51784	722	849	IPR001394 Peptidase C19, ubiquitin carboxyl-terminal hydrolase 2	-	-
B	LIMS1	47078283	HGNC:6616	P48059	M1-K325	USP11	75992939	HGNC:12609	P51784	153	350	-	IPR001394 Peptidase C19, ubiquitin carboxyl-terminal hydrolase 2	IPR001394 Peptidase C19, ubiquitin carboxyl-terminal hydrolase 2 ; IPR006615 Peptidase C19, ubiquitin-specific peptidase, DUSP domain
B	LIMS1	47078283	HGNC:6616	P48059	M1-K325	ZMYM4	44890067	HGNC:13055	Q5VZL5	581	852	-	-	-
B	LIMS1	47078283	HGNC:6616	P48059	M1-K325	ZNF160	38788301	HGNC:12948	Q9HCG1	115	402	-	IPR007087 Zinc finger, C2H2-type(X10)	-
B	MYBPC2	55956911	HGNC:7550	Q14324	V636-Q1141	COL12A1	93141048	HGNC:2188	Q99715	790	823	IPR003961 Fibronectin, type III	-	-
B	MYBPC2	55956911	HGNC:7550	Q14324	V636-Q1141	COL12A1	93141048	HGNC:2188	Q99715	516	728	-	IPR003961 Fibronectin, type III	IPR003961 Fibronectin, type III(x2)
B	MYBPC2	55956911	HGNC:7550	Q14324	V636-Q1141	GAS7	41406075	HGNC:4169	O60861	102	303	-	-	IPR001060 Fps/Fes/Fer/CIP4 homology
B	MYBPC2	55956911	HGNC:7550	Q14324	V636-Q1141	MAD2L2	6006019	HGNC:6764	Q9UI95	13	186	IPR003511 DNA-binding HORMA	-	-
B	MYBPC2	55956911	HGNC:7550	Q14324	V636-Q1141	MYOM2	31418211	HGNC:7614	P54296	852	1047	-	IPR007110 Immunoglobulin-like ; IPR003599 Immunoglobulin subtype	IPR003961 Fibronectin, type III
B	MYBPC2	55956911	HGNC:7550	Q14324	V636-Q1141	MYOM2	31418211	HGNC:7614	P54296	409	735	-	IPR003961 Fibronectin, type III (X2)	IPR003961 Fibronectin, type III (X2)
B	MYBPC2	55956911	HGNC:7550	Q14324	V636-Q1141	RANBP2	19718756	HGNC:9848	P49792	1030	1244	-	-	-
B	MYBPH	28277416	HGNC:7552	Q13203	M1-H477	TTN	110349718	HGNC:12403	Q8WZ42	27176	27566	-	IPR007110 Immunoglobulin-like ; IPR003598 Immunoglobulin subtype 2 ; IPR003599 Immunoglobulin subtype ; IPR003961 Fibronectin, type III (x2)	IPR003961 Fibronectin, type III
B	MYBPH	28277416	HGNC:7552	Q13203	M1-H477	TTN	110349718	HGNC:12403	Q8WZ42	13898	14085	-	IPR003961 Fibronectin, type III (X1)	IPR003961 Fibronectin, type III (X1)
B	MYBPH	28277416	HGNC:7552	Q13203	M1-H477	TTN	110349718	HGNC:12403	Q8WZ42	16633	16816	-	IPR003961 Fibronectin, type III (X1)	IPR003961 Fibronectin, type III (X1)
B	MYOM2	31418211	HGNC:7614	P54296	G512-Q1465	MYOM2	31418211	HGNC:7614	P54296	234	495	-	IPR003599 Immunoglobulin subtype ; IPR003598 Immunoglobulin subtype 2 ; IPR007110 Immunoglobulin-like ; IPR003961 Fibronectin, type III	IPR003599 Immunoglobulin subtype ; IPR003598 Immunoglobulin subtype 2 ; IPR007110 Immunoglobulin-like
B	MYOM2	4505314	HGNC:7614	P54296	M1-A122	JMJD1C	118600980	HGNC:12313	Q15652	620	768	-	-	-
B	OPTN	56549110	HGNC:17142	Q96CV9	M1-I 577	C2orf67	40217793	HGNC:26310	A0AUZ9	181	268	-	-	-
B	OPTN	56549110	HGNC:17142	Q96CV9	M1-I 577	CLTC	115527063	HGNC:2092	Q00610	1056	1329	-	IPR000547 Clathrin, heavy chain/VPS, 7-fold repeat	IPR000547 Clathrin, heavy chain/VPS, 7-fold repeat (x2)
B	OPTN	56549110	HGNC:17142	Q96CV9	M1-I 577	SLMAP	56550042	HGNC:16643	Q14BN4	84	327	-	-	IPR000253 Forkhead-associated (FHA) domain
B	OPTN	56549110	HGNC:17142	Q96CV9	M1-I 577	TBK1	19743810	HGNC:11584	Q9UHD2	661	731	-	-	-
B	OPTN	56549110	HGNC:17142	Q96CV9	M1-I 577	TNIP1	116256480	HGNC:16903	Q15025	21	108	-	-	-
B	OPTN	56549110	HGNC:17142	Q96CV9	M1-I 577	ZNF711	95147562	HGNC:13128	Q9Y462	306	447	-	-	-
B	POMP	15680037	HGNC:20330	Q9Y244	M1-L141	ATXN1	51479157	HGNC:10548	P54253	599	759	-	-	IPR003652 Ataxin, AXH domain
B	POMP	15680037	HGNC:20330	Q9Y244	M1-L141	C6orf211	13375745	HGNC:17872	Q9H993	152	358	IPR002791 Domain of unknown function DUF89	-	-
B	POMP	15680037	HGNC:20330	Q9Y244	M1-L141	GPD1	33695087	HGNC:4455	P21695	1	156	-	IPR006168 Glycerol-3-phosphate dehydrogenase, NAD-dependent	IPR006168 Glycerol-3-phosphate dehydrogenase, NAD-dependent (X2)
B	POMP	15680037	HGNC:20330	Q9Y244	M1-L141	RBM5	5032030	HGNC:9902	P52756	71	271	-	IPR001876 Zinc finger, RanBP2-type (x2) ; IPR000504 RNA recognition motif domain	IPR000504 RNA recognition motif domain
B	POMP	15680037	HGNC:20330	Q9Y244	M1-L141	SSR4	5454089	HGNC:11326	P51571	50	165	IPR008855 Translocon-associated	-	-
B	POMP	15680037	HGNC:20330	Q9Y244	M1-L141	VCL	50593538	HGNC:12665	P18206	189	455	IPR006077 Vinculin/alpha-catenin	IPR000633 Vinculin, conserved site*2	-
B	PPP1R7	4506012	HGNC:9295	Q15435	M1-F360	SPRED1	31872018	HGNC:20249	Q7Z699	227	282	-	-	-
B	PPP1R7	4506012	HGNC:9295	Q15435	M1-F360	TNFRSF6B	29893809	HGNC:11921	O95407	156	302	-	-	IPR001368 TNFR/CD27/30/40/95 cysteine-rich region
B	PTPN11	33356176	HGNC:9644	Q06124	M1-R593	NEB	115527119	HGNC:7720	P20929	5329	5478	-	IPR000900 Nebulin 35 residue motif (x4)	IPR000900 Nebulin 35 residue motif
B	PYGM	5032008	HGNC:9726	P11217	I160-Q481	CDC42BPB	115527096	HGNC:1738	Q9Y5S2	727	844	-	-	-
B	PYGM	5032008	HGNC:9726	P11217	I160-Q481	GBAS	30583062	HGNC:4179	O75323	68	183	-	-	-
B	PYGM	5032008	HGNC:9726	P11217	I160-Q481	IGBP1	48375183	HGNC:5461	P78318	168	302	IPR007304 TAP42-like protein	-	-
B	PYGM	5032008	HGNC:9726	P11217	I160-Q481	LMNA	27436944	HGNC:6636	P02545	240	406	-	-	IPR001664 Intermediate filament protein (x2)
B	PYGM	5032008	HGNC:9726	P11217	I160-Q481	TRIM55	34878843	HGNC:14215	Q9BYV6	1	125	-	IPR001841 Zinc finger, RING-type(X2)	-
B	PYGM	5032008	HGNC:9726	P11217	I160-Q481	WWP1	33946331	HGNC:17004	Q9H0M0	697	924	IPR000569 HECT	-	-
B	REPS1	39645197	HGNC:15578	Q96D71	M1-L743	MZT1	115392147	HGNC:33830	Q08AG7	22	84	-	-	-
B	REPS1	39645197	HGNC:15578	Q96D71	M1-L743	TRAPPC2	30851693	HGNC:23068	P0DI81	1	142	-	IPR006722 Sedlin	-
B	SGCA	19344018	HGNC:10805	Q16586	M313-H388	FN1	47132548	HGNC:3778	P02751	75	226	-	IPR000083 Fibronectin, type I (x2); IPR006209 EGF	IPR000083 Fibronectin, type I(x2)
B	SGCA	19344018	HGNC:10805	Q16586	M313-H388	ITGB1BP2	6912437	HGNC:6154	Q9UKP3	170	349	-	IPR007052 CS-like domain	IPR007051 Cysteine/histidine-rich domain
B	SGCB	1794188	HGNC:10806	Q16585	E10-A65	TRIM63	19924162	HGNC:16007	Q969Q1	217	326	-	-	-
B	SGCG	1054902	HGNC:10809	Q13326	M1-L36	MYLPF	28372498	HGNC:29824	Q96A32	1	161	-	IPR002048 Calcium-binding EF-hand (x3)	IPR002048 Calcium-binding EF-hand
B	SGCG	1054902	HGNC:10809	Q13326	M1-L36	TTN var novex 3	110349720	HGNC:12403	Q8WZ42	5265	5422	-	-	IPR003599 Immunoglobulin subtype ; IPR003598 Immunoglobulin subtype 2 ; IPR007110 Immunoglobulin-like
B	SH3GLB1	34782815	HGNC:10833	Q9Y371	Q68-N365	F8A1	56790933	HGNC:3547	P23610	299	373	-	-	-
B	SH3GLB1	34782815	HGNC:10833	Q9Y371	Q68-N365	FN1	47132548	HGNC:3778	P02751	1669	1711	IPR003961 Fibronectin, type III	-	-
B	SH3GLB1	34782815	HGNC:10833	Q9Y371	Q68-N365	GSTP1	6552334	HGNC:4638	P09211	1	193	-	IPR003082 Glutathione S-transferase, Pi class(X4)	-
B	SH3GLB1	34782815	HGNC:10833	Q9Y371	Q68-N365	SH3GLB2	24431995	HGNC:10834	Q9NR46	163	270	IPR004148 BAR, IPR004148 BAR	-	-
B	SH3GLB1	34782815	HGNC:10833	Q9Y371	Q68-N365	TTN	110349718	HGNC:12403	Q8WZ42	31485	31865	-	IPR003599 Immunoglobulin subtype (x2); IPR003598 Immunoglobulin subtype 2 (x2); IPR007110 Immunoglobulin-like (x2)	IPR003599 Immunoglobulin subtype; IPR003598 Immunoglobulin subtype 2; IPR007110 Immunoglobulin-like ; IPR000719 Protein kinase, catalytic domain ;IPR002290 Serine/threonine-protein kinase domain ; IPR001245 Serine-threonine/tyrosine-protein kinase
B	SNAPIN	39725677	HGNC:17145	O95295	R34-K136	CDC42BPA	30089959	HGNC:1737	Q5VT25	662	777	-	-	-
B	SNAPIN	39725677	HGNC:17145	O95295	R34-K136	CEP170	109255229	HGNC:28920	Q5SW79	1062	1417	-	-	-
B	SNAPIN	39725677	HGNC:17145	O95295	R34-K136	LAMA2	119466531	HGNC:6482	P24043	1738	1872	-	-	-
B	SNAPIN	39725677	HGNC:17145	O95295	R34-K136	NEDD9	33667045	HGNC:7733	Q14511	553	733	-	-	-
B	SNAPIN	39725677	HGNC:17145	O95295	R34-K136	SPTB	67782318	HGNC:11274	P11277	788	805	IPR002017 Spectrin repeat	-	-
B	SNAPIN	39725677	HGNC:17145	O95295	R34-K136	SPTB	67782318	HGNC:11274	P11277	1	328	-	IPR001715 Calponin homology domain (x2) ; IPR001589 Actinin-type, actin-binding, conserved site (x2)	IPR002017 Spectrin repeat
B	SNAPIN	39725677	HGNC:17145	O95295	R34-K136	SPTB	67782318	HGNC:11274	P11277	663	767	-	-	IPR002017 Spectrin repeat (x2)
B	TCAP	19924299	HGNC:11610	O15273	M1-G167	CHORDC1	47940671	HGNC:14525	Q9UHD1	199	334	-	IPR007052 CS-like domain	IPR007051 Cysteine/histidine-rich domain
B	TCAP	19924299	HGNC:11610	O15273	M1-G167	HSPA8	24234684	HGNC:5241	P11142	336	495	IPR001023 Heat shock protein Hsp70	IPR001023 Heat shock protein Hsp70 *3	IPR001023 Heat shock protein Hsp70
B	TCAP	19924299	HGNC:11610	O15273	M1-G167	HSPB3	5453687	HGNC:5248	Q12988	71	152	IPR001436 Alpha crystallin/Heat shock protein (x3)	-	IPR002068 Heat shock protein Hsp20
B	TP53RK	16307276	HGNC:16197	Q96S44	M1-G253	DCTN1	13259509	HGNC:2711	Q14203	272	415	-	-	-
B	TP53RK	16307276	HGNC:16197	Q96S44	M1-G253	LRRC2	27545327	HGNC:14676	Q9BYS8	58	336	-	IPR003591 Leucine-rich repeat, typical subtype(x4); IPR001611 Leucine-rich repeat(x5)	-
B	TRAPPC2	30851693	HGNC:23068	P0DI81	M1-S140	ABRA	31543660	HGNC:30655	Q8N0Z2	192	326	-	-	-
B	TRAPPC2	30851693	HGNC:23068	P0DI81	M1-S140	ENO1	16507965	HGNC:3350	P06733	69	180	IPR000941 Enolase	IPR000941 Enolase	IPR000941 Enolase
B	TTN	110349718	HGNC:12403	Q8WZ42	A8831-E9158	TAB2	21735557	HGNC:17075	Q9NYJ8	439	491	-	-	-
B	TTN	110349718	HGNC:12403	Q8WZ42	E29808-P30118	ABLIM2	40316949	HGNC:19195	Q6H8Q1	104	274	-	-	-
B	TTN	110349718	HGNC:12403	Q8WZ42	E29808-P30118	FN1	47132548	HGNC:3778	P02751	1773	1911	-	IPR003961 Fibronectin, type III (X1)	IPR003961 Fibronectin, type III (X2)
B	TTN	110349718	HGNC:12403	Q8WZ42	R2120-L2564	RPL12	15431291	HGNC:10302	P30050	32	97	-	-	IPR000911 Ribosomal protein L11 (x2)
B	TTN	110349718	HGNC:12403	Q8WZ42	V97-K469	ACTN4	34452697	HGNC:166	O43707	821	913	-	-	IPR002048 Calcium-binding EF-hand; IPR002048 Calcium-binding EF-hand
B	TULP3	42544229	HGNC:12425	O75386	M1-E442	ACTN2	178053	HGNC:164	P35609	480	574	-	-	IPR002017 Spectrin repeat (x2)
B	TULP3	42544229	HGNC:12425	O75386	M1-E442	ARHGAP21	50345878	HGNC:23725	Q5T5U3	1520	1771	-	-	-
B	TULP3	42544229	HGNC:12425	O75386	M1-E442	ARMCX2	41327765	HGNC:16869	Q7L311	274	496	-	IPR000225 Armadillo	IPR006911 Protein of unknown function DUF634
B	TULP3	42544229	HGNC:12425	O75386	M1-E442	ATP2A1	47132613	HGNC:811	O14983	658	746	IPR005782 ATPase, P-type, calcium-transporting; IPR001757 ATPase, P-type, K/Mg/Cd/Cu/Zn/Na/Ca/Na/H-transporter	IPR000695 ATPase, P-type, H+ transporting proton pump (x2)	IPR005834 Haloacid dehalogenase-like hydrolase; IPR000695 ATPase, P-type, H+ transporting proton pump; IPR001757 ATPase, P-type, K/Mg/Cd/Cu/Zn/Na/Ca/Na/H-transporter
B	TULP3	42544229	HGNC:12425	O75386	M1-E442	BOC	38372928	HGNC:17173	Q9BWV1	407	683	-	IPR003961 Fibronectin, type III (X1)	IPR003961 Fibronectin, type III (X1); IPR003599 Immunoglobulin subtype (X2)
B	TULP3	42544229	HGNC:12425	O75386	M1-E442	CCNB1	34304372	HGNC:1579	P14635	1	303	-	IPR006671 Cyclin, N-terminal ; IPR006670 does not exist	IPR004367 Cyclin, C-terminal ; IPR006670 probablement inclus dans IPR006671 Cyclin, N-terminal
B	TULP3	42544229	HGNC:12425	O75386	M1-E442	DROSHA	21359821	HGNC:17904	Q9NRR4	414	605	-	-	-
B	TULP3	42544229	HGNC:12425	O75386	M1-E442	DST	34577048	HGNC:1090	Q03001	3714	4023	-	IPR002017 Spectrin repeat (x2)	IPR002017 Spectrin repeat (x2)
B	TULP3	42544229	HGNC:12425	O75386	M1-E442	DST	34577048	HGNC:1090	Q03001	4263	4566	-	IPR002017 Spectrin repeat (x2)	IPR002017 Spectrin repeat (x2)
B	TULP3	42544229	HGNC:12425	O75386	M1-E442	KLF10	73760402	HGNC:11810	Q13118	296	439	-	IPR007087 Zinc finger, C2H2-type(X4)	-
B	TULP3	42544229	HGNC:12425	O75386	M1-E442	MORF4L1	33337721	HGNC:16989	Q9UBU8	182	307	IPR008676 MRG	-	-
B	TULP3	42544229	HGNC:12425	O75386	M1-E442	MYH7	115496168	HGNC:7577	P12883	1433	1578	IPR002928 Myosin tail	-	-
B	TULP3	42544229	HGNC:12425	O75386	M1-E442	MYO18B	51317365	HGNC:18150	Q8IUG5	1816	1952	-	-	-
B	TULP3	42544229	HGNC:12425	O75386	M1-E442	MYO18B	51317365	HGNC:18150	Q8IUG5	1992	2007	-	-	-
B	TULP3	42544229	HGNC:12425	O75386	M1-E442	NEB	115527119	HGNC:7720	P20929	1040	1357	-	IPR000900 Nebulin 35 residue motif (x8)	IPR000900 Nebulin 35 residue motif (x2)
B	TULP3	42544229	HGNC:12425	O75386	M1-E442	NRIP1	57232745	HGNC:8001	P48552	185	491	-	-	-
B	TULP3	42544229	HGNC:12425	O75386	M1-E442	RIOK3	22325376	HGNC:11451	O14730	1	158	-	-	-
B	TULP3	42544229	HGNC:12425	O75386	M1-E442	RYR1	113204616	HGNC:10483	P21817	1833	2046	-	-	-
C	ACO1	8659554	HGNC:117	P21399	M1-K889	CCDC69	45935390	HGNC:24487	A6NI79	57	214	-	-	-
C	ACO1	8659554	HGNC:117	P21399	M1-K889	CLTC	115527063	HGNC:2092	Q00610	1340	1585	-	IPR000547 Clathrin, heavy chain/VPS, 7-fold repeat	IPR000547 Clathrin, heavy chain/VPS, 7-fold repeat
C	ACO1	8659554	HGNC:117	P21399	M1-K889	CLTC	115527063	HGNC:2092	Q00610	875	1334	-	IPR000547 Clathrin, heavy chain/VPS, 7-fold repeat (x2)	IPR000547 Clathrin, heavy chain/VPS, 7-fold repeat (x2)
C	ACO1	8659554	HGNC:117	P21399	M1-K889	MYBPC1	46049118	HGNC:7549	Q00872	727	1106	-	IPR003599 Immunoglobulin subtype ; IPR003598 Immunoglobulin subtype 2 ; IPR003961 Fibronectin, type III ( x4); IPR007110 Immunoglobulin-like	IPR003961 Fibronectin, type III ; IPR003599 Immunoglobulin subtype ; IPR003598 Immunoglobulin subtype 2 ; IPR007110 Immunoglobulin-like
C	AMOT	63252911	HGNC:17810	Q4VCS5	M410-I1084	MYOM3	40255105	HGNC:26679	Q5VTT5	1	138	-	IPR003599 Immunoglobulin subtype ; IPR003598 Immunoglobulin subtype 2 ; IPR007110 Immunoglobulin-like	IPR003961 Fibronectin, type III
C	AMOT	63252911	HGNC:17810	Q4VCS5	M410-I1084	SMC1A	30581134	HGNC:11111	Q14683	902	1235	-	IPR003439 ABC transporter-like	IPR003395 RecF/RecN/SMC
C	ANKRD1	38327521	HGNC:15819	Q15327	M1-F319	ARHGDIB	404044	HGNC:679	P52566	20	124	IPR000406 RHO protein GDP dissociation inhibitor	IPR000406 RHO protein GDP dissociation inhibitor	IPR000406 RHO protein GDP dissociation inhibitor
C	ANKRD1	38327521	HGNC:15819	Q15327	M1-F319	MYOM2	31418211	HGNC:7614	P54296	910	1203	-	IPR003599 Immunoglobulin subtype ; IPR007110 Immunoglobulin-like	-
C	ANKRD1	38327521	HGNC:15819	Q15327	M1-F319	TULP3	42544229	HGNC:12425	O75386	130	277	-	-	IPR000007 Tubby, C-terminal (X2)
C	ANKRD28	46195712	HGNC:29024	O15084	R42-G693	ANKFY1	110815812	HGNC:20763	Q9P2R3	269	531	-	-	-
C	ANKRD28	46195712	HGNC:29024	O15084	R42-G693	ANKRD50	62988327	HGNC:29223	Q9ULJ7	693	1431	-	-	-
C	ANKRD28	46195712	HGNC:29024	O15084	R42-G693	EHMT2	18426878	HGNC:14129	Q96KQ7	659	887	-	-	-
C	ANKRD28	46195712	HGNC:29024	O15084	R42-G693	MYOM1	46249363	HGNC:7613	P52179	1098	1189	-	-	IPR003599 Immunoglobulin subtype ; IPR003598 Immunoglobulin subtype 2 ; IPR007110 Immunoglobulin-like ; IPR003961 Fibronectin, type III (x2)
C	ANKRD28	46195712	HGNC:29024	O15084	R42-G693	TGS1	15077007	HGNC:17843	Q96RS0	1	161	-	-	-
C	APPL1	34192027	HGNC:24035	Q9UKG1	M1-A709	DACT1	118498369	HGNC:17748	Q9NYF0	48	193	-	-	-
C	APPL1	34192027	HGNC:24035	Q9UKG1	M1-A709	DNM2	56549124	HGNC:2974	P50570	513	741	-	-	-
C	APPL1	34192027	HGNC:24035	Q9UKG1	M1-A709	GPC3	5360213	HGNC:4451	P51654	381	545	IPR001863 Glypican	-	-
C	APPL1	34192027	HGNC:24035	Q9UKG1	M1-A709	LUC7L	41393553	HGNC:6723	Q9NQ29	103	253	IPR004882 LUC7-related	-	-
C	APPL1	34192027	HGNC:24035	Q9UKG1	M1-A709	MYCBP2	126116564	HGNC:23386	O75592	3114	3389	-	-	-
C	ASH2L	34193485	HGNC:744	Q9UBL3	M1-P628	MYOM3	40255105	HGNC:26679	Q5VTT5	713	927	-	IPR002048 Calcium-binding EF-hand	IPR003599 Immunoglobulin subtype (x2); IPR003598 Immunoglobulin subtype 2; IPR007110 Immunoglobulin-like
C	C1QTNF9	31341752	HGNC:28732	P0C862	N16-P333	ACTC1	46411161	HGNC:143	P68032	4	94	-	-	-
C	C1QTNF9	31341752	HGNC:28732	P0C862	N16-P333	EIF4G2	34782923	HGNC:3297	P78344	200	352	-	IPR003307 eIF4-gamma/eIF5/eIF2-epsilon	-
C	C1QTNF9	31341752	HGNC:28732	P0C862	N16-P333	LARP4B	57634535	HGNC:28987	Q92615	108	344	-	IPR006630 RNA-binding protein Lupus La	-
C	C1QTNF9	31341752	HGNC:28732	P0C862	N16-P333	ZNF407	7020314	HGNC:19904	Q9C0G0	453	1003	-	IPR007087 Zinc finger, C2H2-type(X15) ; IPR003604 Zinc finger, U1-type	-
C	CAB39	7764081	HGNC:20292	Q9Y376	M1-A341	IPO5	51873051	HGNC:6402	O00410	1008	1117	-	-	-
C	CAPN3	27765081	HGNC:1480	P20807	T417-S643	RNF167	14149701	HGNC:24544	Q9H6Y7	219	352	-	IPR001841 Zinc finger, RING-type	-
C	CCT6A	58331169	HGNC:1620	P40227	M1-G530	MLX	38201611	HGNC:11645	Q9UH92	3	224	-	IPR001092 Helix-loop-helix DNA-binding domain	-
C	CLIP4	31982880	HGNC:26108	Q8N3C7	M1-C705	CLIP1	38044111	HGNC:10461	P30622	1098	1394	-	-	-
C	CLIP4	31982880	HGNC:26108	Q8N3C7	M1-C705	SON	17046372	HGNC:11183	P18583	1841	2102	-	IPR000467 D111/G-patch	IPR001159 Double-stranded RNA-binding
C	DNAJB5	56549114	HGNC:14887	O75953	T118-Q339	ANK2	52426734	HGNC:493	Q01484	3484	3849	-	-	-
C	DNAJB5	56549114	HGNC:14887	O75953	T118-Q339	CCRN4L	31083027	HGNC:14254	Q9UK39	94	311	-	-	IPR005135 Endonuclease/exonuclease/phosphatase
C	DNAJB6	34328906	HGNC:14888	O75190	G79-R287	MLF1	33636694	HGNC:7125	P58340	12	225	-	-	-
C	DNAJB6	34328906	HGNC:14888	O75190	G79-R287	SKAP2	38202227	HGNC:15687	O75563	199	361	-	-	-
C	DNAJB6	34328906	HGNC:14888	O75190	G79-R287	TUBGCP3	34222302	HGNC:18598	Q96CW5	719	909	-	-	IPR007259 Spc97/Spc98
C	DOCK9	24308028	HGNC:14132	Q9BZ29	M1-V887	ATG12	290560745	HGNC:588	O94817	1	89	-	-	-
C	DOCK9	24308028	HGNC:14132	Q9BZ29	M1-V887	NEDD9	33667045	HGNC:7733	Q14511	819	836	-	-	-
C	DOCK9	24308028	HGNC:14132	Q9BZ29	M1-V887	NUCKS1	181336713	HGNC:29923	Q9H1E3	1	144	-	-	-
C	DOCK9	24308028	HGNC:14132	Q9BZ29	M1-V887	PPP2R5E	31083295	HGNC:9313	Q16537	233	469	-	-	IPR002554 Protein phosphatase 2A, regulatory B subunit, B56
C	DOCK9	24308028	HGNC:14132	Q9BZ29	M1-V887	SNAPIN	39725677	HGNC:17145	O95295	38	138	-	-	-
C	DYSF	19743938	HGNC:3097	O75923	I1145-L2026	EEF1A1	83367078	HGNC:3189	P68104	301	463	-	IPR004160 Translation elongation factor EFTu/EF1A, C-terminal	IPR004539 Translation elongation factor EF1A, eukaryotic/archaeal ; IPR004161 Translation elongation factor EFTu/EF1A, domain 2
C	DYSF	19743938	HGNC:3097	O75923	L2-I485	COL12A1	93141048	HGNC:2188	Q99715	543	690	-	IPR003961 Fibronectin, type III	IPR003961 Fibronectin, type III(x2)
C	DYSF	19743938	HGNC:3097	O75923	L2-I485	DHX15	68509925	HGNC:2738	O43143	62	293	-	IPR002464 DNA/RNA helicase, ATP-dependent, DEAH-box type, conserved site	IPR011545 DNA/RNA helicase, DEAD/DEAH box type, N-terminal
C	DYSF	19743938	HGNC:3097	O75923	L2-I485	EEF1G	83656774	HGNC:3213	P26641	229	402	-	-	IPR001662 Translation elongation factor EF1B, gamma chain, conserved
C	DYSF	19743938	HGNC:3097	O75923	L2-I485	FAM120A	68299753	HGNC:13247	Q9NZB2	432.667	668	-	-	-
C	DYSF	19743938	HGNC:3097	O75923	L2-I485	KIF1B	41393558	HGNC:16636	O60333	803.667	988.333	-	-	-
C	DYSF	19743938	HGNC:3097	O75923	L2-I485	NPHP3	34304359	HGNC:7907	Q7Z494	87.6667	358.333	-	-	-
C	ENO1	16507965	HGNC:3350	P06733	K126-H371	ARID1B	40068461	HGNC:18040	Q8NFD5	1758	1928	-	-	-
C	ENO1	16507965	HGNC:3350	P06733	K126-H371	FLNC	8885789	HGNC:3756	Q14315	1691	1761	-	-	IPR001298 Filamin/ABP280 repeat (x2)
C	ENO1	16507965	HGNC:3350	P06733	K126-H371	ITGB1	19743818	HGNC:6153	P05556	1	101	-	IPR003659 Plexin/semaphorin/integrin ; IPR002369 Integrin beta subunit, N-terminal	IPR002369 Integrin beta subunit, N-terminal
C	ENO1	16507965	HGNC:3350	P06733	K126-H371	PPP2R5E	31083295	HGNC:9313	Q16537	34	275	-	-	IPR002554 Protein phosphatase 2A, regulatory B subunit, B57
C	ENO1	16507965	HGNC:3350	P06733	K126-H371	SNAPC3	89242151	HGNC:11136	Q92966	23	192	-	-	-
C	ENO3	16554591	HGNC:3354	P13929	M1-K434	ALDOA	34577108	HGNC:414	P04075	102	359	IPR000741 Fructose-bisphosphate aldolase, class-I	-	-
C	ENO3	16554591	HGNC:3354	P13929	M1-K434	SNAPIN	39725677	HGNC:17145	O95295	34	138	-	-	-
C	ENO3	16554591	HGNC:3354	P13929	M1-K434	SPTB	67782318	HGNC:11274	P11277	1675	1814	-	IPR002017 Spectrin repeat	IPR002017 Spectrin repeat (x2)
C	ENO3	16554591	HGNC:3354	P13929	M1-K434	TTN	110349718	HGNC:12403	Q8WZ42	21905	22171	-	IPR003961 Fibronectin, type III (x2)	IPR007110 Immunoglobulin-like (x2); IPR003598 Immunoglobulin subtype 2 (x2); IPR003599 Immunoglobulin subtype (x2)
C	HBXIP	38788352	HGNC:17955	O43504	M1-S173	EIF4B	83722280	HGNC:3285	P23588	20	127	-	-	IPR000504 RNA recognition motif domain
C	HBXIP	38788352	HGNC:17955	O43504	M1-S173	HEBP2	41393567	HGNC:15716	Q9Y5Z4	62	207	-	-	IPR006917 SOUL haem-binding protein
C	HBXIP	38788352	HGNC:17955	O43504	M1-S173	ITGB1	19743818	HGNC:6153	P05556	79	156	IPR002369 Integrin beta subunit, N-terminal	-	IPR002369 Integrin beta subunit, N-terminal *2
C	HBXIP	38788352	HGNC:17955	O43504	M1-S173	MED12L	93277088	HGNC:16050	Q86YW9	105	311	-	-	-
C	HBXIP	38788352	HGNC:17955	O43504	M1-S173	MKLN1	46094063	HGNC:7109	Q9UL63	56	339	-	IPR006652 Kelch repeat type 1 ; IPR006594 LisH dimerisation motif	-
C	HBXIP	38788352	HGNC:17955	O43504	M1-S173	MLL5	91199542	HGNC:18541	Q8IZD2	494	644	-	-	-
C	HBXIP	38788352	HGNC:17955	O43504	M1-S173	MYF6	4505298	HGNC:7566	P23409	107	138	IPR001092 Helix-loop-helix DNA-binding domain	-	-
C	HBXIP	38788352	HGNC:17955	O43504	M1-S173	PEG10	94421474	HGNC:14005	Q86TG7	518	594	-	-	-
C	HBXIP	38788352	HGNC:17955	O43504	M1-S173	PPARA	61744437	HGNC:9232	Q07869	15	234	-	IPR000315 Zinc finger, B-box(X5);IPR001723 Steroid hormone receptor;IPR001628 Zinc finger, nuclear hormone receptor-type(X4)	-
C	HBXIP	38788352	HGNC:17955	O43504	M1-S173	SFPQ	4826997	HGNC:10774	P23246	260	441	-	IPR000504 RNA recognition motif domain	IPR000504 RNA recognition motif domain
C	HBXIP	38788352	HGNC:17955	O43504	M1-S173	SHB	106879209	HGNC:10838	Q15464	321	436	-	-	-
C	HBXIP	38788352	HGNC:17955	O43504	M1-S173	SMAD4	34147555	HGNC:6770	Q13485	423	554	-	-	-
C	HBXIP	38788352	HGNC:17955	O43504	M1-S173	TCF12	46370078	HGNC:11623	Q99081	237	623	-	-	IPR001092 Helix-loop-helix DNA-binding domain
C	HSPA1B	26787974	HGNC:5233	P08107	M1-A641	TRIM38	24497622	HGNC:10059	O00635	140	467	-	IPR003879 Butyrophylin-like (x6) ; IPR003877 SPla/RYanodine receptor SPRY ; IPR001870 B302/SPRY domain ; IPR006574 SPRY-associated	-
C	ITGB1BP1	20143950	HGNC:23927	O14713	K48-P200	DFNA5	116734721	HGNC:2810	O60443	1	287	IPR007677 Gasdermin	-	-
C	ITGB1BP2	6912437	HGNC:6154	Q9UKP3	M1-E347	TKT	388890	HGNC:11834	P29401	87	245	IPR005474 Transketolase, N-terminal	-	-
C	ITGB1BP2	6912437	HGNC:6154	Q9UKP3	M1-E347	TTN	110349718	HGNC:12403	Q8WZ42	32276	32451	-	-	IPR007110 Immunoglobulin-like; IPR003598 Immunoglobulin subtype 2; IPR003599 Immunoglobulin subtype
C	ITGB5	33869594	HGNC:6160	P18084	K743-D799	GON4L	82830423	HGNC:25973	Q3T8J9	1446	1724	-	IPR003822 Paired amphipathic helix	-
C	MAST2	112363079	HGNC:19035	Q6P0Q8	T1001-Q1734	TPM1	63252897	HGNC:12010	P09493	226	286	-	IPR000533 Tropomyosin	IPR000533 Tropomyosin
C	MLF2	4885486	HGNC:7126	Q15773	N84-W248	P4HA1	114631196	HGNC:8546	P13674	1	181	-	-	-
C	MYBPC2	55956911	HGNC:7550	Q14324	V636-Q1141	CMYA5	62241002	HGNC:14305	Q8N3K9	3666	3923	-	IPR003961 Fibronectin, type III	IPR001870 B302/SPRY domain
C	MYBPC2	55956911	HGNC:7550	Q14324	V636-Q1141	FSD2	55741631	HGNC:18024	A1L4K1	318	568	-	IPR003961 Fibronectin, type III(x2)	IPR003879 Butyrophylin-like
C	MYBPC2	55956911	HGNC:7550	Q14324	V636-Q1141	TRIP11	10863904	HGNC:12305	Q15643	1101	1379	-	-	-
C	MYBPH	28277416	HGNC:7552	Q13203	M1-H477	ZBTB38	122937220	HGNC:26636	Q8NAP3	2	273	-	IPR000210 BTB/POZ-like	-
C	NAP1L1	33876637	HGNC:7637	P55209	M1-Q391	ANKRD23	89264742	HGNC:24470	Q86SG2	1	239	-	-	-
C	OPTN	56549110	HGNC:17142	Q96CV9	M1-I 577	ZNF426	13129115	HGNC:20725	Q9BUY5	199	357	-	IPR007087 Zinc finger, C2H2-type(X6)	-
C	PYGM	5032008	HGNC:9726	P11217	I160-Q481	CLASP2	57863300	HGNC:17078	O75122	773	1044	-	-	-
C	PYGM	5032008	HGNC:9726	P11217	I160-Q481	INTS4	50086623	HGNC:25048	Q96HW7	370	560	-	IPR000357 HEAT (x2)	-
C	PYGM	5032008	HGNC:9726	P11217	I160-Q481	PPP1R3B	27696644	HGNC:14942	Q86XI6	114	287	-	IPR005036 Putative phosphatase regulatory subunit	-
C	RNF167	14149701	HGNC:24544	Q9H6Y7	H219-V350	ACTA1	47078293	HGNC:129	P68133	131	377	IPR004000 Actin-like	IPR004000 Actin-like (x2); IPR004001 Actin, conserved site *	-
C	RNF167	14149701	HGNC:24544	Q9H6Y7	H219-V350	UBE2E3	33359693	HGNC:12479	Q969T4	1	189	-	IPR000608 Ubiquitin-conjugating enzyme, E2	IPR000608 Ubiquitin-conjugating enzyme, E2
C	SGCD	1495426	HGNC:10807	Q92629	E1-Y36	SERPINA3	13097704	HGNC:16	P01011	369	425	IPR000215 Protease inhibitor I4, serpin	IPR000215 Protease inhibitor I4, serpin	-
C	SGCG	1054902	HGNC:10809	Q13326	M1-L36	ENO3	33878987	HGNC:3354	P13929	126	268	-	-	IPR000941 Enolase (x2)
C	SH3GLB1	34782815	HGNC:10833	Q9Y371	Q68-N365	RABGGTB	21359853	HGNC:9796	P53611	14	225	-	IPR001330 Prenyltransferase/squalene oxidase (x3)	IPR001330 Prenyltransferase/squalene oxidase
C	SH3GLB1	34782815	HGNC:10833	Q9Y371	Q68-N365	UBL7	41152105	HGNC:28221	Q96S82	105	247	-	-	-
C	SNAPIN	39725677	HGNC:17145	O95295	R34-K136	DES	55749931	HGNC:2770	P17661	209	307	IPR001664 Intermediate filament protein	-	-
C	SNAPIN	39725677	HGNC:17145	O95295	R34-K136	DNM2	56549124	HGNC:2974	P50570	564	768	-	-	-
C	SNAPIN	39725677	HGNC:17145	O95295	R34-K136	DST	34577048	HGNC:1090	Q03001	3794	3897	-	-	IPR002017 Spectrin repeat (x2)
C	SNAPIN	39725677	HGNC:17145	O95295	R34-K136	FAM114A1	29789372	HGNC:25087	Q8IWE2	295	477	-	-	IPR007998 Protein of unknown function DUF719
C	SNAPIN	39725677	HGNC:17145	O95295	R34-K136	KPNB1	24797084	HGNC:6400	Q14974	186	402	-	IPR000357 HEAT (x2)	IPR000225 Armadillo
C	SNAPIN	39725677	HGNC:17145	O95295	R34-K136	KRT17	4557700	HGNC:6427	Q04695	114	191	IPR001664 Intermediate filament protein	IPR002957 Keratin, type I	IPR002957 Keratin, type I
C	SNAPIN	39725677	HGNC:17145	O95295	R34-K136	KRT17	4557700	HGNC:6427	Q04695	262	355	IPR001664 Intermediate filament protein	IPR002957 Keratin, type I	IPR002957 Keratin, type I
C	SNAPIN	39725677	HGNC:17145	O95295	R34-K136	RABGEF1	7657495	HGNC:17676	Q9UJ41	71	493	-	IPR003123 Vacuolar sorting protein 9	-
C	SNAPIN	39725677	HGNC:17145	O95295	R34-K136	TRIM63	19924162	HGNC:16007	Q969Q1	217	317	-	-	-
C	TRAPPC2	30851693	HGNC:23068	P0DI81	M1-S140	HLAE	34783126	HGNC:4962	P13747	313	360	-	-	-
C	TTN	110349718	HGNC:12403	Q8WZ42	A8831-E9158	JPH1	61676191	HGNC:14201	Q9HDC5	270	461	-	IPR003409 MORN motif (x2)	-
C	TTN	110349718	HGNC:12403	Q8WZ42	E29808-P30118	MYOM2	31418211	HGNC:7614	P54296	854	1192	-	IPR007110 Immunoglobulin-like ; IPR003599 Immunoglobulin subtype	IPR007110 Immunoglobulin-like ; IPR003599 Immunoglobulin subtype
C	TTN	110349718	HGNC:12403	Q8WZ42	E29808-P30118	OBSCN	22046663	HGNC:15719	Q5VST9	2572	2725	-	-	-
C	TTN	110349718	HGNC:12403	Q8WZ42	L31800-K31981	TTC3	49640010	HGNC:12393	P53804	1416	1584	-	-	-
C	TTN	110349718	HGNC:12403	Q8WZ42	R2120-L2564	UGP2	48255967	HGNC:12527	Q16851	79	256	IPR002618 UTP--glucose-1-phosphate uridylyltransferase	-	-
C	TULP3	42544229	HGNC:12425	O75386	M1-E442	C14orf118	40018643	HGNC:20210	Q9NWQ4	160	405	-	-	-
C	TULP3	42544229	HGNC:12425	O75386	M1-E442	KIF3A	33620740	HGNC:6319	Q9Y496	375	636	-	-	-
C	TULP3	42544229	HGNC:12425	O75386	M1-E442	PHAX	66392145	HGNC:10241	Q9H814	6	292	-	-	-
C	TULP3	42544229	HGNC:12425	O75386	M1-E442	SLAIN2	113416081	HGNC:29282	Q9P270	273	595	-	-	-
C	TULP3	42544229	HGNC:12425	O75386	M1-E442	SPTB	67782318	HGNC:11274	P11277	254	581	-	IPR002017 Spectrin repeat (x2)	IPR001715 Calponin homology domain ; IPR002017 Spectrin repeat
C	TULP3	42544229	HGNC:12425	O75386	M1-E442	SPTB	67782318	HGNC:11274	P11277	1675	1814	-	IPR002017 Spectrin repeat	IPR002017 Spectrin repeat (x2)
C	TULP3	42544229	HGNC:12425	O75386	M1-E442	SRP72	109638748	HGNC:11303	O76094	71	268	-	IPR001440 Tetratricopeptide TPR-1 (x4)	IPR001440 Tetratricopeptide TPR-1
C	TULP3	42544229	HGNC:12425	O75386	M1-E442	ZNF462	114431235	HGNC:21684	Q96JM2	2188	2452	-	IPR007087 Zinc finger, C2H2-type(X8)	-
D	ABI1	61743943	HGNC:11320	Q8IZP0	M1-D476	DST	34577048	HGNC:1090	Q03001	2831	3268
D	ABI1	61743943	HGNC:11320	Q8IZP0	M1-D476	DST	34577048	HGNC:1090	Q03001	3809	4030
D	ABI1	61743943	HGNC:11320	Q8IZP0	M1-D476	FILIP1	46852180	HGNC:21015	Q7Z7B0	718	980
D	ABI1	61743943	HGNC:11320	Q8IZP0	M1-D476	KIF11	13699823	HGNC:6388	P52732	459	711
D	ABI1	61743943	HGNC:11320	Q8IZP0	M1-D476	KTN1	33620774	HGNC:6467	Q86UP2	615	871
D	ABI1	61743943	HGNC:11320	Q8IZP0	M1-D476	NAV3	120953250	HGNC:15998	Q8IVL0	1489	1617
D	ABI1	61743943	HGNC:11320	Q8IZP0	M1-D476	RABGEF1	7657495	HGNC:17676	Q9UJ41	71	493
D	ABI1	61743943	HGNC:11320	Q8IZP0	M1-D476	SORBS1	78000162	HGNC:14565	Q9BX66	711	967
D	ABI1	61743943	HGNC:11320	Q8IZP0	M1-D476	USP11	75992939	HGNC:12609	P51784	722	965
D	ACO1	8659554	HGNC:117	P21399	M1-K889	NEB	115527119	HGNC:7720	P20929	4210	4465
D	ACO1	8659554	HGNC:117	P21399	M1-K889	PDE4DIP	50658072	HGNC:15580	Q5VU43	177	355
D	ACO1	8659554	HGNC:117	P21399	M1-K889	RNF41	37588857	HGNC:18401	Q9H4P4	118	264
D	ACO1	8659554	HGNC:117	P21399	M1-K889	SPTB	67782318	HGNC:11274	P11277	950	1084
D	ACO1	8659554	HGNC:117	P21399	M1-K889	XIRP1	40255271	HGNC:14301	Q702N8	321	518
D	ACO1	8659554	HGNC:117	P21399	M1-K889	ZFHX3	118498344	HGNC:777	Q15911	1247	1491
D	AKTIP	61743932	HGNC:16710	Q9H8T0	M1-T292	ACTN2	178053	HGNC:164	P35609	1	88
D	AKTIP	61743932	HGNC:16710	Q9H8T0	M1-T292	ACTN2	178053	HGNC:164	P35609	477	675
D	AKTIP	61743932	HGNC:16710	Q9H8T0	M1-T292	C5orf42	38604072	HGNC:25801	Q9H799	717	974
D	AKTIP	61743932	HGNC:16710	Q9H8T0	M1-T292	CAB39	7706481	HGNC:20292	Q9Y376	27	280
D	AKTIP	61743932	HGNC:16710	Q9H8T0	M1-T292	FLRT3	37181756	HGNC:3762	Q9NZU0	288	395
D	AKTIP	61743932	HGNC:16710	Q9H8T0	M1-T292	HOOK2	7019410	HGNC:19885	Q96ED9	525	713
D	AKTIP	61743932	HGNC:16710	Q9H8T0	M1-T292	KIF16B	41327690	HGNC:15869	Q96L93	689	904
D	AKTIP	61743932	HGNC:16710	Q9H8T0	M1-T292	MYH8	4505300	HGNC:7578	P13535	933	1306
D	AKTIP	61743932	HGNC:16710	Q9H8T0	M1-T292	NEB	115527119	HGNC:7720	P20929	4189	4334
D	AKTIP	61743932	HGNC:16710	Q9H8T0	M1-T292	PAM	21070981	HGNC:8596	P19021	742	778
D	AKTIP	61743932	HGNC:16710	Q9H8T0	M1-T292	PGM5	68299819	HGNC:8908	Q15124	100	383
D	AKTIP	61743932	HGNC:16710	Q9H8T0	M1-T292	PHF20L1	111120330	HGNC:24280	A8MW92	837	1019
D	AKTIP	61743932	HGNC:16710	Q9H8T0	M1-T292	SENP1	45505133	HGNC:17927	Q9P0U3	373	484
D	AKTIP	61743932	HGNC:16710	Q9H8T0	M1-T292	UPF2	18375674	HGNC:17854	Q9HAU5	388	747
D	AKTIP	61743932	HGNC:16710	Q9H8T0	M1-T292	ZNF638	53733626	HGNC:17894	Q14966	115	333
D	AMOT	63252911	HGNC:17810	Q4VCS5	M410-I1084	FRMD4A	116063561	HGNC:25491	Q9P2Q2	360	555
D	AMOT	63252911	HGNC:17810	Q4VCS5	M410-I1084	IQGAP1	57242794	HGNC:6110	P46940	1296	1605
D	AMOT	63252911	HGNC:17810	Q4VCS5	M410-I1084	MYOM1	46249363	HGNC:7613	P52179	188	1687
D	AMOT	63252911	HGNC:17810	Q4VCS5	M410-I1084	NF2	32967259	HGNC:7773	P35240	444	550
D	AMOT	63252911	HGNC:17810	Q4VCS5	M410-I1084	RRAD	33871575	HGNC:10446	P55042	1	310
D	ANKRD1	38327521	HGNC:15819	Q15327	M1-F319	C6orf203	24475976	HGNC:17971	Q9P0P8	85	227
D	ANKRD1	38327521	HGNC:15819	Q15327	M1-F319	LMOD2	113419772	HGNC:6648	Q6P5Q4	107	348
D	ANKRD1	38327521	HGNC:15819	Q15327	M1-F319	LRPPRC	31621305	HGNC:15714	P42704	793	1210
D	ANKRD1	38327521	HGNC:15819	Q15327	M1-F319	OS9	63252864	HGNC:16994	Q13438	506	669
D	ANKRD1	38327521	HGNC:15819	Q15327	M1-F319	PHF11	94681068	HGNC:17024	Q9UIL8	238	294
D	ANKRD1	38327521	HGNC:15819	Q15327	M1-F319	REPS2	125625325	HGNC:9963	Q8NFH8	550	662
D	ANKRD28	46195712	HGNC:29024	O15084	R42-G693	ANK2	52426734	HGNC:493	Q01484	244	507
D	ANKRD28	46195712	HGNC:29024	O15084	R42-G693	ANK2	52426734	HGNC:493	Q01484	680	3959
D	ANKRD28	46195712	HGNC:29024	O15084	R42-G693	ANK3	32967600	HGNC:494	Q12955	400	821
D	ANKRD28	46195712	HGNC:29024	O15084	R42-G693	ANKHD1	46519152	HGNC:24714	Q8IWZ3	1315	1451
D	ANKRD28	46195712	HGNC:29024	O15084	R42-G693	ASB2	22208962	HGNC:16012	Q96Q27	209	589
D	ANKRD28	46195712	HGNC:29024	O15084	R42-G693	CSE1L	29029558	HGNC:2431	P55060	816	926
D	ANKRD28	46195712	HGNC:29024	O15084	R42-G693	GIT1	41393572	HGNC:4272	Q9Y2X7	167	328
D	ANKRD28	46195712	HGNC:29024	O15084	R42-G693	NFKB1	34577121	HGNC:7794	P19838	466	715
D	ANKRD28	46195712	HGNC:29024	O15084	R42-G693	PEX5	694004	HGNC:9719	P50542	78	292
D	ANKRD28	46195712	HGNC:29024	O15084	R42-G693	RIOK1	23510355	HGNC:18656	Q9BRS2	1	201
D	ANKRD28	46195712	HGNC:29024	O15084	R42-G693	ROCK2	41872582	HGNC:10252	O75116	1356	1390
D	ANKRD28	46195712	HGNC:29024	O15084	R42-G693	SOS1	15529995	HGNC:11187	Q07889	178	1335
D	ANKRD28	46195712	HGNC:29024	O15084	R42-G693	STRADB	21359970	HGNC:13205	Q9C0K7	250	420
D	ANKRD28	46195712	HGNC:29024	O15084	R42-G693	TTN var novex 3	110349720	HGNC:12403	Q8WZ42	5006	5606
D	APPL1	34192027	HGNC:24035	Q9UKG1	M1-A709	ACSL3	42794751	HGNC:3570	O95573	98	270
D	APPL1	34192027	HGNC:24035	Q9UKG1	M1-A709	AGL	116734859	HGNC:321	P35573	1496	1534
D	APPL1	34192027	HGNC:24035	Q9UKG1	M1-A709	APPL2	82617617	HGNC:18242	Q8NEU8	1	241
D	APPL1	34192027	HGNC:24035	Q9UKG1	M1-A709	ARHGEF6	47078220	HGNC:685	Q15052	135	310
D	APPL1	34192027	HGNC:24035	Q9UKG1	M1-A709	ATP2A2	27886536	HGNC:812	P16615	423	560
D	APPL1	34192027	HGNC:24035	Q9UKG1	M1-A709	ATP2A3	28373104	HGNC:813	Q93084	427	536
D	APPL1	34192027	HGNC:24035	Q9UKG1	M1-A709	BEND5	13375806	HGNC:25668	Q7L4P6	62	144
D	APPL1	34192027	HGNC:24035	Q9UKG1	M1-A709	BTBD1	59814145	HGNC:1120	Q9H0C5	159	309
D	APPL1	34192027	HGNC:24035	Q9UKG1	M1-A709	CAMSAP1L1	44955928	HGNC:29188	Q08AD1	15	1480
D	APPL1	34192027	HGNC:24035	Q9UKG1	M1-A709	CDC37	30582430	HGNC:1735	Q16543	245	330
D	APPL1	34192027	HGNC:24035	Q9UKG1	M1-A709	CTTNBP2	92091570	HGNC:15679	Q8WZ74	253	1665
D	APPL1	34192027	HGNC:24035	Q9UKG1	M1-A709	DIP2A	45827691	HGNC:17217	Q14689	1456	1567
D	APPL1	34192027	HGNC:24035	Q9UKG1	M1-A709	DTNA	42717996	HGNC:3057	Q9Y4J8	468	515
D	APPL1	34192027	HGNC:24035	Q9UKG1	M1-A709	DUSP12	50500783	HGNC:3067	Q9UNI6	36	193
D	APPL1	34192027	HGNC:24035	Q9UKG1	M1-A709	HECTD1	118498336	HGNC:20157	Q9ULT8	213	2612
D	APPL1	34192027	HGNC:24035	Q9UKG1	M1-A709	MYH3	98986452	HGNC:7573	P11055	1138	1221
D	APPL1	34192027	HGNC:24035	Q9UKG1	M1-A709	OSBPL9	22547175	HGNC:16386	Q96SU4	147	376
D	APPL1	34192027	HGNC:24035	Q9UKG1	M1-A709	PCNT	81295808	HGNC:16068	O95613	2420	2553
D	APPL1	34192027	HGNC:24035	Q9UKG1	M1-A709	PDE4DIP	50658072	HGNC:15580	Q5VU43	256	2348
D	APPL1	34192027	HGNC:24035	Q9UKG1	M1-A709	PTPRM	18860903	HGNC:9675	P28827	1360	1454
D	APPL1	34192027	HGNC:24035	Q9UKG1	M1-A709	RBM22	8922327	HGNC:25503	Q9NW64	32	190
D	APPL1	34192027	HGNC:24035	Q9UKG1	M1-A709	RPA3	52851430	HGNC:10291	P35244	1	123
D	APPL1	34192027	HGNC:24035	Q9UKG1	M1-A709	RPS11	113424022	HGNC:10384	P62280	1	104
D	APPL1	34192027	HGNC:24035	Q9UKG1	M1-A709	SMARCC1	109731272	HGNC:11104	Q92922	523	1107
D	APPL1	34192027	HGNC:24035	Q9UKG1	M1-A709	SMARCC2	21237807	HGNC:11105	Q8TAQ2	534	735
D	APPL1	34192027	HGNC:24035	Q9UKG1	M1-A709	SPG20	40806197	HGNC:18514	Q8N0X7	27	124
D	APPL1	34192027	HGNC:24035	Q9UKG1	M1-A709	TIAM2	73695941	HGNC:11806	Q8IVF5	999	1173
D	APPL1	34192027	HGNC:24035	Q9UKG1	M1-A709	TRAF3IP1	20070261	HGNC:17861	Q8TDR0	535	693
D	APPL1	34192027	HGNC:24035	Q9UKG1	M1-A709	TRIM24	47419908	HGNC:11812	O15164	75	1018
D	APPL1	34192027	HGNC:24035	Q9UKG1	M1-A709	TRIM27	115387097	HGNC:9975	P14373	231	353
D	APPL1	34192027	HGNC:24035	Q9UKG1	M1-A709	TRIM3	32454736	HGNC:10064	O75382	99	288
D	ASH2L	34193485	HGNC:744	Q9UBL3	M1-P628	ACTC1	46411161	HGNC:143	P68032	151	303
D	ASH2L	34193485	HGNC:744	Q9UBL3	M1-P628	ACTN2	178053	HGNC:164	P35609	1	305
D	ASH2L	34193485	HGNC:744	Q9UBL3	M1-P628	CCNC	61676090	HGNC:1581	P24863	1	276
D	ASH2L	34193485	HGNC:744	Q9UBL3	M1-P628	PTPN1	18104977	HGNC:9642	P18031	10	176
D	ATXN1	51479157	HGNC:10548	P54253	M1-K815	HIVEP1	116805341	HGNC:4920	P15822	2288	2504
D	BIRC6	61744455	HGNC:13516	Q9NR09	H370-V1648	MYOM1	46249363	HGNC:7613	P52179	736	1687
D	BIRC6	61744455	HGNC:13516	Q9NR09	H370-V1648	MYOM2	31418211	HGNC:7614	P54296	509	1467
D	BIRC6	61744455	HGNC:13516	Q9NR09	H370-V1648	SMC2	110347424	HGNC:14011	O95347	361	589
D	BIRC6	61744455	HGNC:13516	Q9NR09	H370-V1648	SPTBN1	112382251	HGNC:11275	Q01082	1062	1322
D	BIRC6	61744455	HGNC:13516	Q9NR09	H370-V1648	VCL	50593538	HGNC:12665	P18206	945	1068
D	C1QTNF9	31341752	HGNC:28732	P0C862	N16-P333	ABTB2	21956638	HGNC:23842	Q8N961	454	809
D	C1QTNF9	31341752	HGNC:28732	P0C862	N16-P333	AMPD1	4557310	HGNC:468	P23109	318	607
D	C1QTNF9	31341752	HGNC:28732	P0C862	N16-P333	GYG1	976399	HGNC:4699	P46976	1	160
D	C1QTNF9	31341752	HGNC:28732	P0C862	N16-P333	HIPK3	114796629	HGNC:4915	Q9H422	779	974
D	C1QTNF9	31341752	HGNC:28732	P0C862	N16-P333	INADL	112382256	HGNC:28881	Q8NI35	385	728
D	C1QTNF9	31341752	HGNC:28732	P0C862	N16-P333	IPO7	5453997	HGNC:9852	O95373	483	744
D	C1QTNF9	31341752	HGNC:28732	P0C862	N16-P333	PRKDC	31340617	HGNC:9413	P78527	1746	1982
D	C1QTNF9	31341752	HGNC:28732	P0C862	N16-P333	PTRF	42734429	HGNC:9688	Q6NZI2	287	392
D	C1QTNF9	31341752	HGNC:28732	P0C862	N16-P333	RNF4	22658346	HGNC:10067	P78317	262	541
D	C1QTNF9	31341752	HGNC:28732	P0C862	N16-P333	SH3GL1	42476326	HGNC:10830	Q99961	155	289
D	C1QTNF9	31341752	HGNC:28732	P0C862	N16-P333	TLN2	22035664	HGNC:15447	Q9Y4G6	1798	1934
D	C1QTNF9	31341752	HGNC:28732	P0C862	N16-P333	USP9X	88853063	HGNC:12632	Q93008	2080	2432
D	CAPN3	27765081	HGNC:1480	P20807	T417-S643	COL12A1	93141048	HGNC:2188	Q99715	181	480
D	CAPN3	27765081	HGNC:1480	P20807	T417-S643	KTN1	33620774	HGNC:6467	Q86UP2	265	613
D	CAPN3	27765081	HGNC:1480	P20807	T417-S643	PPP1R3B	27696644	HGNC:14942	Q86XI6	122	287
D	CAPN3	27765081	HGNC:1480	P20807	T417-S643	PREPL	108860687	HGNC:30228	Q4J6C6	421	729
D	CAPN3	27765081	HGNC:1480	P20807	T417-S643	PRKD3	34783221	HGNC:9408	O94806	345	613
D	CAPN3	27765081	HGNC:1480	P20807	T417-S643	PSMC3	133987588	HGNC:9549	P17980	43	206
D	CCT6A	58331169	HGNC:1620	P40227	M1-G530	CA3	6996001	HGNC:1374	P07451	132	240
D	CCT6A	58331169	HGNC:1620	P40227	M1-G530	PARP4	112789549	HGNC:271	Q9UKK3	1398	1651
D	CCT6A	58331169	HGNC:1620	P40227	M1-G530	SUPT16H	19924176	HGNC:11465	Q9Y5B9	760	958
D	CDC42BPA	30089959	HGNC:1737	Q5VT25	P978-P1638	CDC42BPA	30089959	HGNC:1737	Q5VT25	875	1136
D	CHORDC1	6581055	HGNC:14525	Q9UHD1	M1-D332	SPTB	67782318	HGNC:11274	P11277	875	1112
D	CLIP4	31982880	HGNC:26108	Q8N3C7	M1-C705	ANKRD28	68131556	HGNC:29024	O15084	731	1055
D	CLIP4	31982880	HGNC:26108	Q8N3C7	M1-C705	ARID1B	40068461	HGNC:18040	Q8NFD5	1754	2180
D	CLIP4	31982880	HGNC:26108	Q8N3C7	M1-C705	ASH1L	110349787	HGNC:19088	Q9NR48	2397	2708
D	CLIP4	31982880	HGNC:26108	Q8N3C7	M1-C705	C1orf25	30181237	nd	nd	42	186
D	CLIP4	31982880	HGNC:26108	Q8N3C7	M1-C705	CASP8AP2	16306505	HGNC:1510	Q9UKL3	926	1196
D	CLIP4	31982880	HGNC:26108	Q8N3C7	M1-C705	CCAR1	46852387	HGNC:24236	Q8IX12	280	512
D	CLIP4	31982880	HGNC:26108	Q8N3C7	M1-C705	CEP70	50658081	HGNC:29972	Q8NHQ1	245	374
D	CLIP4	31982880	HGNC:26108	Q8N3C7	M1-C705	CHST12	105554462	HGNC:17423	Q9NRB3	45	226
D	CLIP4	31982880	HGNC:26108	Q8N3C7	M1-C705	CTNND1	3152864	HGNC:2515	O60716	243	473
D	CLIP4	31982880	HGNC:26108	Q8N3C7	M1-C705	DCAF6	63252907	HGNC:30002	Q58WW2	630	769
D	CLIP4	31982880	HGNC:26108	Q8N3C7	M1-C705	DES	55749931	HGNC:2770	P17661	333	463
D	CLIP4	31982880	HGNC:26108	Q8N3C7	M1-C705	GATM	126090880	HGNC:4175	P50440	62	317
D	CLIP4	31982880	HGNC:26108	Q8N3C7	M1-C705	ISG20L2	45181558	HGNC:25745	Q9H9L3	61	266
D	CLIP4	31982880	HGNC:26108	Q8N3C7	M1-C705	JAKMIP3	157502224	HGNC:23523	Q5VZ66	241	569
D	CLIP4	31982880	HGNC:26108	Q8N3C7	M1-C705	KDM3B	54873608	HGNC:1337	Q7LBC6	798	980
D	CLIP4	31982880	HGNC:26108	Q8N3C7	M1-C705	KIF1B	41393558	HGNC:16636	O60333	804	1091
D	CLIP4	31982880	HGNC:26108	Q8N3C7	M1-C705	MACF1	33188442	HGNC:13664	Q96PK2	5634	5821
D	CLIP4	31982880	HGNC:26108	Q8N3C7	M1-C705	MED14	28558972	HGNC:2370	O60244	1060	1256
D	CLIP4	31982880	HGNC:26108	Q8N3C7	M1-C705	MGA	122937387	HGNC:14010	Q8IWI9	1657	1868
D	CLIP4	31982880	HGNC:26108	Q8N3C7	M1-C705	MYH3	98986452	HGNC:7573	P11055	1423	1695
D	CLIP4	31982880	HGNC:26108	Q8N3C7	M1-C705	MYNN	65301120	HGNC:14955	Q9NPC7	300	484
D	CLIP4	31982880	HGNC:26108	Q8N3C7	M1-C705	NCOA5	62953138	HGNC:15909	Q9HCD5	9	292
D	CLIP4	31982880	HGNC:26108	Q8N3C7	M1-C705	OLFML2B	46195718	HGNC:24558	Q68BL8	402	592
D	CLIP4	31982880	HGNC:26108	Q8N3C7	M1-C705	OSR2	15418951	HGNC:15830	Q8N2R0	158	314
D	CLIP4	31982880	HGNC:26108	Q8N3C7	M1-C705	PHAX	66392145	HGNC:10241	Q9H814	12	164
D	CLIP4	31982880	HGNC:26108	Q8N3C7	M1-C705	PTCD3	38683854	HGNC:24717	Q96EY7	536	691
D	CLIP4	31982880	HGNC:26108	Q8N3C7	M1-C705	SLAIN2	113416081	HGNC:29282	Q9P270	575	780
D	CLIP4	31982880	HGNC:26108	Q8N3C7	M1-C705	SLITRK5	40217822	HGNC:20295	O94991	320	500
D	CLIP4	31982880	HGNC:26108	Q8N3C7	M1-C705	SMYD1	48476974	HGNC:20986	Q8NB12	125	236
D	CLIP4	31982880	HGNC:26108	Q8N3C7	M1-C705	SNX4	23111044	HGNC:11175	O95219	1	452
D	CLIP4	31982880	HGNC:26108	Q8N3C7	M1-C705	SPARCL1	21359870	HGNC:11220	Q14515	333	666
D	CLIP4	31982880	HGNC:26108	Q8N3C7	M1-C705	TACC2	45827756	HGNC:11523	O95359	2681	2930
D	CLIP4	31982880	HGNC:26108	Q8N3C7	M1-C705	TBC1D22A	47678354	HGNC:1309	Q8WUA7	78	312
D	CLIP4	31982880	HGNC:26108	Q8N3C7	M1-C705	TLK2	45643116	HGNC:11842	Q86UE8	127	487
D	CLIP4	31982880	HGNC:26108	Q8N3C7	M1-C705	TPM1	63252897	HGNC:12010	P09493	159	286
D	CLIP4	31982880	HGNC:26108	Q8N3C7	M1-C705	TRIP11	10863904	HGNC:12305	Q15643	1577	1981
D	CLIP4	31982880	HGNC:26108	Q8N3C7	M1-C705	TSPYL1	133778911	HGNC:12382	Q9H0U9	150	333
D	CLIP4	31982880	HGNC:26108	Q8N3C7	M1-C705	TULP3	42544229	HGNC:12425	O75386	55	277
D	CLIP4	31982880	HGNC:26108	Q8N3C7	M1-C705	VHL	38045904	HGNC:12687	P40337	36	121
D	CLIP4	31982880	HGNC:26108	Q8N3C7	M1-C705	VIM	62414288	HGNC:12692	P08670	193	468
D	CLIP4	31982880	HGNC:26108	Q8N3C7	M1-C705	WHSC1	6594682	HGNC:12766	O96028	77	268
D	CLIP4	31982880	HGNC:26108	Q8N3C7	M1-C705	ZNF41	23510454	HGNC:13107	P51814	586	781
D	CLIP4	31982880	HGNC:26108	Q8N3C7	M1-C705	ZNF516	113427979	HGNC:28990	Q92618	856	1005
D	CLIP4	31982880	HGNC:26108	Q8N3C7	M1-C705	ZNF600	39930584	HGNC:30951	Q6ZNG1	450	724
D	CLIP4	31982880	HGNC:26108	Q8N3C7	M1-C705	ZNF627	42734386	HGNC:30570	Q7L945	1	463
D	CMYA5	62241002	HGNC:14305	Q8N3K9	M1-P1000	ADAR	70167112	HGNC:225	P55265	315	457
D	CMYA5	62241002	HGNC:14305	Q8N3K9	M1-P1000	ARCN1	21626463	HGNC:649	P48444	353	513
D	CMYA5	62241002	HGNC:14305	Q8N3K9	M1-P1000	ARRB1	58219795	HGNC:711	P49407	1	182
D	CMYA5	62241002	HGNC:14305	Q8N3K9	M1-P1000	ARRB2	39812034	HGNC:712	P32121	1	411
D	CMYA5	62241002	HGNC:14305	Q8N3K9	M1-P1000	ERAL1	52851406	HGNC:3424	O75616	48	434
D	CMYA5	62241002	HGNC:14305	Q8N3K9	M1-P1000	KBTBD10	33873545	HGNC:16905	O60662	303	530
D	CMYA5	62241002	HGNC:14305	Q8N3K9	M1-P1000	KIAA0564	57863270	HGNC:29071	A3KMH1	1179	1907
D	CMYA5	62241002	HGNC:14305	Q8N3K9	M1-P1000	MUM1	31652258	HGNC:29641	Q2TAK8	24	155
D	CMYA5	62241002	HGNC:14305	Q8N3K9	M1-P1000	NR2F2	27781284	HGNC:7976	P24468	277	349
D	CMYA5	62241002	HGNC:14305	Q8N3K9	M1-P1000	RNMT	4506566	HGNC:10075	O43148	420	478
D	CMYA5	62241002	HGNC:14305	Q8N3K9	M1-P1000	ZFR	38202203	HGNC:17277	Q96KR1	658	854
D	CSRP3	48762935	HGNC:2472	P50461	M1-V159	ASXL1	91199555	HGNC:18318	Q8IXJ9	1511	1543
D	CSRP3	48762935	HGNC:2472	P50461	M1-V159	VWF	89191867	HGNC:12726	P04275	2167	2311
D	CSRP3	48762935	HGNC:2472	P50461	M1-V159	ZNF280D	50811870	HGNC:25953	Q6N043	1	981
D	DNAJB5	56549114	HGNC:14887	O75953	T118-Q339	DLG2	91199537	HGNC:2901	Q15700	1	872
D	DNAJB5	56549114	HGNC:14887	O75953	T118-Q339	FRMD8	31982912	HGNC:25462	Q9BZ67	1	466
D	DNAJB5	56549114	HGNC:14887	O75953	T118-Q339	MADD	18860876	HGNC:6766	Q8WXG6	557	676
D	DNAJB5	56549114	HGNC:14887	O75953	T118-Q339	MYH1	115527081	HGNC:7567	P12882	1446	1598
D	DNAJB5	56549114	HGNC:14887	O75953	T118-Q339	PTPN21	18375656	HGNC:9651	Q16825	94	232
D	DNAJB5	56549114	HGNC:14887	O75953	T118-Q339	RIC8B	95113665	HGNC:25555	Q9NVN3	1	197
D	DNAJB5	56549114	HGNC:14887	O75953	T118-Q339	TPT1	4507668	HGNC:12022	P13693	9	174
D	DNAJB5	56549114	HGNC:14887	O75953	T118-Q339	ZCCHC7	110815843	HGNC:26209	Q8N3Z6	67	276
D	DNAJB5	56549114	HGNC:14887	O75953	T118-Q339	ZFX	71061445	HGNC:12869	P17010	237	454
D	DNAJB6	34328906	HGNC:14888	O75190	G79-R287	ACACB	61743949	HGNC:85	O00763	651	2460
D	DNAJB6	34328906	HGNC:14888	O75190	G79-R287	AKAP6	21493044	HGNC:376	Q13023	881	1089
D	DNAJB6	34328906	HGNC:14888	O75190	G79-R287	CAND2	112420976	HGNC:30689	O75155	149	1121
D	DNAJB6	34328906	HGNC:14888	O75190	G79-R287	COPG	35250828	HGNC:2236	Q9Y678	721	821
D	DNAJB6	34328906	HGNC:14888	O75190	G79-R287	DAAM1	21071076	HGNC:18142	Q9Y4D1	889	1070
D	DNAJB6	34328906	HGNC:14888	O75190	G79-R287	DUSP18	51093844	HGNC:18484	Q8NEJ0	116	190
D	DNAJB6	34328906	HGNC:14888	O75190	G79-R287	GIMAP7	55774985	HGNC:22404	Q8NHV1	49	302
D	DNAJB6	34328906	HGNC:14888	O75190	G79-R287	PID1	40255259	HGNC:26084	Q7Z2X4	170	250
D	DNAJB6	34328906	HGNC:14888	O75190	G79-R287	PLCB4	33469932	HGNC:9059	Q15147	1039	1182
D	DNAJB6	34328906	HGNC:14888	O75190	G79-R287	PPP2R4	30065642	HGNC:9308	Q15257	62	239
D	DNAJB6	34328906	HGNC:14888	O75190	G79-R287	SPTAN1	4507190	HGNC:11273	Q13813	2087	2257
D	DNAJB6	34328906	HGNC:14888	O75190	G79-R287	SSR4	5454089	HGNC:11326	P51571	19	175
D	DNAJB6	34328906	HGNC:14888	O75190	G79-R287	SUPT6H	75677341	HGNC:11470	Q7KZ85	1035	1306
D	DNAJB6	34328906	HGNC:14888	O75190	G79-R287	TIMM44	33636718	HGNC:17316	O43615	219	403
D	DNAJB6	34328906	HGNC:14888	O75190	G79-R287	YWHAG	21464100	HGNC:12852	P61981	140	249
D	DOCK9	24308028	HGNC:14132	Q9BZ29	M1-V887	CLK1	67551262	HGNC:2068	P49759	47	138
D	DOCK9	24308028	HGNC:14132	Q9BZ29	M1-V887	FBN2	66346694	HGNC:3604	P35556	2893	2914
D	DOCK9	24308028	HGNC:14132	Q9BZ29	M1-V887	FHL1	34147646	HGNC:3702	Q13642	1	282
D	DOCK9	24308028	HGNC:14132	Q9BZ29	M1-V887	FKBP15	113421193	HGNC:23397	Q5T1M5	461	726
D	DOCK9	24308028	HGNC:14132	Q9BZ29	M1-V887	MEF2C	114599246	HGNC:6996	Q06413	1	221
D	DOCK9	24308028	HGNC:14132	Q9BZ29	M1-V887	MYOT	5803105	HGNC:12399	Q9UBF9	1	500
D	DOCK9	24308028	HGNC:14132	Q9BZ29	M1-V887	MYPN	14211894	HGNC:23246	Q86TC9	1278	1322
D	DOCK9	24308028	HGNC:14132	Q9BZ29	M1-V887	RPS12	71164877	HGNC:10385	P25398	27	117
D	DYSF	19743938	HGNC:3097	O75923	I1145-L2026	ADCY3	10947058	HGNC:234	O60266	830	989
D	DYSF	19743938	HGNC:3097	O75923	I1145-L2026	AOF2	58761545	HGNC:29079	O60341	128	854
D	DYSF	19743938	HGNC:3097	O75923	I1145-L2026	CASQ1	87196335	HGNC:1512	P31415	1	133
D	DYSF	19743938	HGNC:3097	O75923	I1145-L2026	CKM	21536287	HGNC:1994	P06732	31	375
D	DYSF	19743938	HGNC:3097	O75923	I1145-L2026	COL14A1	55743095	HGNC:2191	Q05707	710	912
D	DYSF	19743938	HGNC:3097	O75923	I1145-L2026	CTNND1	3152864	HGNC:2515	O60716	603	853
D	DYSF	19743938	HGNC:3097	O75923	I1145-L2026	EFR3A	109087489	HGNC:28970	Q14156	1	206
D	DYSF	19743938	HGNC:3097	O75923	I1145-L2026	ERBB2IP	56237019	HGNC:15842	Q96RT1	1070	1373
D	DYSF	19743938	HGNC:3097	O75923	I1145-L2026	FKBP15	113421193	HGNC:23397	Q5T1M5	109	362
D	DYSF	19743938	HGNC:3097	O75923	I1145-L2026	HNRPLL	20149708	HGNC:25127	Q8WVV9	63	419
D	DYSF	19743938	HGNC:3097	O75923	I1145-L2026	LHFP	108773775	HGNC:6586	Q9Y693	1	202
D	DYSF	19743938	HGNC:3097	O75923	I1145-L2026	ME2	62953132	HGNC:6984	P23368	48	116
D	DYSF	19743938	HGNC:3097	O75923	I1145-L2026	RBM12B	118722348	HGNC:32310	Q8IXT5	99	462
D	DYSF	19743938	HGNC:3097	O75923	I1145-L2026	RPL7L1	50053871	HGNC:21370	Q6DKI1	70	248
D	DYSF	19743938	HGNC:3097	O75923	I1145-L2026	RPS20	33987935	HGNC:10405	P60866	1	121
D	DYSF	19743938	HGNC:3097	O75923	I1145-L2026	SDHB	115387093	HGNC:10681	P21912	81	282
D	DYSF	19743938	HGNC:3097	O75923	I1145-L2026	TLK2	45643116	HGNC:11842	Q86UE8	60.6667	304.333
D	DYSF	19743938	HGNC:3097	O75923	I1145-L2026	TPT1	114651486	HGNC:12022	P13693	1	223
D	DYSF	19743938	HGNC:3097	O75923	I1145-L2026	WASL	33946268	HGNC:12735	O00401	1	507
D	DYSF	19743938	HGNC:3097	O75923	I1145-L2026	ZNF251	113420567	HGNC:13045	Q9BRH9	1	783
D	DYSF	19743938	HGNC:3097	O75923	I1145-L2026	ZNF623	126722919	HGNC:29084	O75123	293	538
D	DYSF	19743938	HGNC:3097	O75923	L2-I485	ALMS1	110349785	HGNC:428	Q8TCU4	3903.67	4129.33
D	DYSF	19743938	HGNC:3097	O75923	L2-I485	AOX1	71773479	HGNC:553	Q06278	554	752
D	DYSF	19743938	HGNC:3097	O75923	L2-I485	APEX1	18375500	HGNC:587	P27695	14	297
D	DYSF	19743938	HGNC:3097	O75923	L2-I485	ARAF	122114652	HGNC:646	P10398	212	415
D	DYSF	19743938	HGNC:3097	O75923	L2-I485	ARMCX1	7706142	HGNC:18073	Q9P291	48	394
D	DYSF	19743938	HGNC:3097	O75923	L2-I485	ASH2L	34193485	HGNC:744	Q9UBL3	159	349
D	DYSF	19743938	HGNC:3097	O75923	L2-I485	CCDC80	41152075	HGNC:30649	Q76M96	586	844
D	DYSF	19743938	HGNC:3097	O75923	L2-I485	CHD8	114326454	HGNC:20153	Q9HCK8	152	598
D	DYSF	19743938	HGNC:3097	O75923	L2-I485	CMYA5	62241002	HGNC:14305	Q8N3K9	124.667	260.667
D	DYSF	19743938	HGNC:3097	O75923	L2-I485	COL1A1	110349771	HGNC:2197	P02452	380	1466
D	DYSF	19743938	HGNC:3097	O75923	L2-I485	CRNKL1	124256488	HGNC:15762	Q9BZJ0	174	542
D	DYSF	19743938	HGNC:3097	O75923	L2-I485	CUL5	67514034	HGNC:2556	Q93034	274	608
D	DYSF	19743938	HGNC:3097	O75923	L2-I485	DCAF6	63252907	HGNC:30002	Q58WW2	594	787
D	DYSF	19743938	HGNC:3097	O75923	L2-I485	DDX18	38327633	HGNC:2741	Q9NVP1	26	317
D	DYSF	19743938	HGNC:3097	O75923	L2-I485	DHX29	67782361	HGNC:15815	Q7Z478	281	832
D	DYSF	19743938	HGNC:3097	O75923	L2-I485	DNAJB4	24431959	HGNC:14886	Q9UDY4	198	339
D	DYSF	19743938	HGNC:3097	O75923	L2-I485	EI24	59710114	HGNC:13276	O14681	231	427
D	DYSF	19743938	HGNC:3097	O75923	L2-I485	EPRS	62241041	HGNC:3418	P07814	955	1235
D	DYSF	19743938	HGNC:3097	O75923	L2-I485	ERAL1	52851406	HGNC:3424	O75616	48	439
D	DYSF	19743938	HGNC:3097	O75923	L2-I485	H2AFY	93141010	HGNC:4740	O75367	85	247
D	DYSF	19743938	HGNC:3097	O75923	L2-I485	KAT2B	40805842	HGNC:8638	Q92831	406	834
D	DYSF	19743938	HGNC:3097	O75923	L2-I485	KIAA1324L	33356135	HGNC:21945	A8MWY0	134	327
D	DYSF	19743938	HGNC:3097	O75923	L2-I485	MED13L	47575843	HGNC:22962	Q71F56	1516	2212
D	DYSF	19743938	HGNC:3097	O75923	L2-I485	MYOM2	31418211	HGNC:7614	P54296	503	860
D	DYSF	19743938	HGNC:3097	O75923	L2-I485	NARS	7262387	HGNC:7643	O43776	1	383
D	DYSF	19743938	HGNC:3097	O75923	L2-I485	PAK2	45827795	HGNC:8591	Q13177	150	391
D	DYSF	19743938	HGNC:3097	O75923	L2-I485	PDZD8	31341089	HGNC:26974	Q8NEN9	591	1156
D	DYSF	19743938	HGNC:3097	O75923	L2-I485	PRKG1	31708	HGNC:9414	Q13976	72	291
D	DYSF	19743938	HGNC:3097	O75923	L2-I485	RNF213	66529202	HGNC:14539	Q63HN8	235	441
D	DYSF	19743938	HGNC:3097	O75923	L2-I485	SCMH1	142383813	HGNC:19003	Q96GD3	182	593
D	DYSF	19743938	HGNC:3097	O75923	L2-I485	SEC14L1	88758566	HGNC:10698	Q92503	216	721
D	DYSF	19743938	HGNC:3097	O75923	L2-I485	SLC12A6	110224455	HGNC:10914	Q9UHW9	15	288
D	DYSF	19743938	HGNC:3097	O75923	L2-I485	SLC4A2	1809029	HGNC:11028	P04920	467	574
D	DYSF	19743938	HGNC:3097	O75923	L2-I485	SMARCAL1	21071059	HGNC:11102	Q9NZC9	23	264
D	DYSF	19743938	HGNC:3097	O75923	L2-I485	TAB3	98991766	HGNC:30681	Q8N5C8	460	714
D	DYSF	19743938	HGNC:3097	O75923	L2-I485	TRIM22	117938315	HGNC:16379	Q8IYM9	5	500
D	DYSF	19743938	HGNC:3097	O75923	L2-I485	UBE3B	35493958	HGNC:13478	Q7Z3V4	32	288
D	DYSF	19743938	HGNC:3097	O75923	L2-I485	VAV2	40549447	HGNC:12658	P52735	551	820
D	DYSF	19743938	HGNC:3097	O75923	L2-I485	WHSC1	6594682	HGNC:12766	O96028	77	268
D	DYSF	19743938	HGNC:3097	O75923	L2-I485	ZRANB1	110815808	HGNC:18224	Q9UGI0	1	408
D	DYSF	19743938	HGNC:3097	O75923	Q851-D1200	ACTN2	178053	HGNC:164	P35609	438	729
D	DYSF	19743938	HGNC:3097	O75923	Q851-D1200	APPL1	34192027	HGNC:24035	Q9UKG1	1	711
D	DYSF	19743938	HGNC:3097	O75923	Q851-D1200	CKM	21536287	HGNC:1994	P06732	1	383
D	DYSF	19743938	HGNC:3097	O75923	Q851-D1200	CLPX	12597621	HGNC:2088	O76031	65	432
D	DYSF	19743938	HGNC:3097	O75923	Q851-D1200	COL11A1	98985809	HGNC:2186	P12107	550	718
D	DYSF	19743938	HGNC:3097	O75923	Q851-D1200	COL6A3	55743105	HGNC:2213	P12111	2111	2137
D	DYSF	19743938	HGNC:3097	O75923	Q851-D1200	DGKD	25777595	HGNC:2851	Q16760	95	300
D	DYSF	19743938	HGNC:3097	O75923	Q851-D1200	EXTL3	30583544	HGNC:3518	O43909	619	869
D	DYSF	19743938	HGNC:3097	O75923	Q851-D1200	FLNC	8885789	HGNC:3756	Q14315	1813	2693
D	DYSF	19743938	HGNC:3097	O75923	Q851-D1200	GLUL	74271825	HGNC:4341	P15104	189	375
D	DYSF	19743938	HGNC:3097	O75923	Q851-D1200	HLA-DRB1	93277069	HGNC:4948	P01911	101	334
D	DYSF	19743938	HGNC:3097	O75923	Q851-D1200	LAMA5	21264601	HGNC:6485	O15230	231	417
D	DYSF	19743938	HGNC:3097	O75923	Q851-D1200	MYOM2	31418211	HGNC:7614	P54296	504	758
D	DYSF	19743938	HGNC:3097	O75923	Q851-D1200	ODZ4	113423046	HGNC:29945	Q6N022	1002	1267
D	DYSF	19743938	HGNC:3097	O75923	Q851-D1200	PCOLCE	21619970	HGNC:8738	Q15113	257	431
D	DYSF	19743938	HGNC:3097	O75923	Q851-D1200	RBM12	33469952	HGNC:9898	Q9NTZ6	203	351
D	DYSF	19743938	HGNC:3097	O75923	Q851-D1200	RPL4	16579884	HGNC:10353	P36578	1	348
D	DYSF	19743938	HGNC:3097	O75923	Q851-D1200	SAMHD1	38016913	HGNC:15925	Q9Y3Z3	1	228
D	DYSF	19743938	HGNC:3097	O75923	Q851-D1200	SUN2	31742497	HGNC:14210	Q9UH99	396	619
D	DYSF	19743938	HGNC:3097	O75923	Q851-D1200	TLE4	38327621	HGNC:11840	Q04727	323	577
D	DYSF	19743938	HGNC:3097	O75923	Q851-D1200	TPT1	4507668	HGNC:12022	P13693	1	154
D	DYSF	19743938	HGNC:3097	O75923	Q851-D1200	UBA1	33989140	HGNC:12469	P22314	572	752
D	DYSF	19743938	HGNC:3097	O75923	Q851-D1200	ZNF202	56699474	HGNC:12994	O95125	347	555
D	ENO1	16507965	HGNC:3350	P06733	K126-H371	ADD1	29826320	HGNC:243	P35611	100	352
D	ENO1	16507965	HGNC:3350	P06733	K126-H371	AP1G1	71772941	HGNC:555	O43747	456	824
D	ENO1	16507965	HGNC:3350	P06733	K126-H371	ARIH1	9966762	HGNC:689	Q9Y4X5	310	559
D	ENO1	16507965	HGNC:3350	P06733	K126-H371	BCL6	21040335	HGNC:1001	P41182	213	384
D	ENO1	16507965	HGNC:3350	P06733	K126-H371	CBX5	6912291	HGNC:1555	P45973	1	168
D	ENO1	16507965	HGNC:3350	P06733	K126-H371	CPNE1	23397701	HGNC:2314	Q99829	404	539
D	ENO1	16507965	HGNC:3350	P06733	K126-H371	DDX23	41327770	HGNC:17347	Q9BUQ8	403	513
D	ENO1	16507965	HGNC:3350	P06733	K126-H371	DES	55749931	HGNC:2770	P17661	185	430
D	ENO1	16507965	HGNC:3350	P06733	K126-H371	GLIS3	109637783	HGNC:28510	Q8NEA6	464	679
D	ENO1	16507965	HGNC:3350	P06733	K126-H371	GORASP2	29826293	HGNC:17500	Q9H8Y8	10	190
D	ENO1	16507965	HGNC:3350	P06733	K126-H371	KPNA4	34190272	HGNC:6397	O00629	1	164
D	ENO1	16507965	HGNC:3350	P06733	K126-H371	MED13	102468716	HGNC:22474	Q9UHV7	1526	1652
D	ENO1	16507965	HGNC:3350	P06733	K126-H371	NANS	12056472	HGNC:19237	Q9NR45	44	173
D	ENO1	16507965	HGNC:3350	P06733	K126-H371	PAF1	42476168	HGNC:25459	Q8N7H5	181	332
D	ENO1	16507965	HGNC:3350	P06733	K126-H371	PCCB	119943099	HGNC:8654	P05166	175	400
D	ENO1	16507965	HGNC:3350	P06733	K126-H371	RCN2	33873105	HGNC:9935	Q14257	132	319
D	ENO1	16507965	HGNC:3350	P06733	K126-H371	SART3	119393885	HGNC:16860	Q15020	542	669
D	ENO1	16507965	HGNC:3350	P06733	K126-H371	SET	34604765	HGNC:10760	Q01105	153	260
D	ENO1	16507965	HGNC:3350	P06733	K126-H371	STAC3	21450837	HGNC:28423	Q96MF2	75	263
D	ENO1	16507965	HGNC:3350	P06733	K126-H371	TEAD1	11386150	HGNC:11714	P28347	1	135
D	ENO1	16507965	HGNC:3350	P06733	K126-H371	TEX2	21749531	HGNC:30884	Q8IWB9	331	520
D	ENO1	16507965	HGNC:3350	P06733	K126-H371	TSEN15	24308389	HGNC:16791	Q8WW01	1	173
D	ENO1	16507965	HGNC:3350	P06733	K126-H371	TXNDC5	42794770	HGNC:21073	Q8NBS9	85	142
D	ENO1	16507965	HGNC:3350	P06733	K126-H371	YWHAG	21464100	HGNC:12852	P61981	1	188
D	ENO1	16507965	HGNC:3350	P06733	K126-H371	ZBTB44	21040474	HGNC:25001	Q8NCP5	287	382
D	ENO1	16507965	HGNC:3350	P06733	K126-H371	ZC3H7A	27369403	HGNC:30959	Q8IWR0	522	712
D	ENO3	16554591	HGNC:3354	P13929	M1-K434	ABCF3	8922935	HGNC:72	Q9NUQ8	152	340
D	ENO3	16554591	HGNC:3354	P13929	M1-K434	C9orf93	38348728	HGNC:29828	Q6TFL3	1087	1290
D	ENO3	16554591	HGNC:3354	P13929	M1-K434	COBRA1	20070259	HGNC:24324	Q8WX92	41	274
D	ENO3	16554591	HGNC:3354	P13929	M1-K434	CUL3	45827792	HGNC:2553	Q13618	20	241
D	ENO3	16554591	HGNC:3354	P13929	M1-K434	DSP	58530839	HGNC:3052	P15924	487	906
D	ENO3	16554591	HGNC:3354	P13929	M1-K434	EIF3G	30582616	HGNC:3274	O75821	119	272
D	ENO3	16554591	HGNC:3354	P13929	M1-K434	ENO3	33878987	HGNC:3354	P13929	192	430
D	ENO3	16554591	HGNC:3354	P13929	M1-K434	FAM120A	68299753	HGNC:13247	Q9NZB2	500	656
D	ENO3	16554591	HGNC:3354	P13929	M1-K434	FBN2	66346694	HGNC:3604	P35556	2893	2914
D	ENO3	16554591	HGNC:3354	P13929	M1-K434	HIVEP2	110347462	HGNC:4921	P31629	116	2448
D	ENO3	16554591	HGNC:3354	P13929	M1-K434	INTS8	70608108	HGNC:26048	Q75QN2	169	676
D	ENO3	16554591	HGNC:3354	P13929	M1-K434	KALRN	68362739	HGNC:4814	O60229	617	790
D	ENO3	16554591	HGNC:3354	P13929	M1-K434	KBTBD10	33873545	HGNC:16905	O60662	1	245
D	ENO3	16554591	HGNC:3354	P13929	M1-K434	KLHL5	55770879	HGNC:6356	Q96PQ7	177	453
D	ENO3	16554591	HGNC:3354	P13929	M1-K434	LONRF3	73747839	HGNC:21152	Q496Y0	373	585
D	ENO3	16554591	HGNC:3354	P13929	M1-K434	MAF	73427804	HGNC:6776	O75444	322	405
D	ENO3	16554591	HGNC:3354	P13929	M1-K434	MAN2A2	51477715	HGNC:6825	P49641	960	1077
D	ENO3	16554591	HGNC:3354	P13929	M1-K434	MORF4L1	33337721	HGNC:16989	Q9UBU8	54	238
D	ENO3	16554591	HGNC:3354	P13929	M1-K434	MTMR14	117938273	HGNC:26190	Q8NCE2	8	236
D	ENO3	16554591	HGNC:3354	P13929	M1-K434	MYH1	115527081	HGNC:7567	P12882	1413	1509
D	ENO3	16554591	HGNC:3354	P13929	M1-K434	NAP1L4	56549646	HGNC:7640	Q99733	124	225
D	ENO3	16554591	HGNC:3354	P13929	M1-K434	NEB	115527119	HGNC:7720	P20929	5328	5479
D	ENO3	16554591	HGNC:3354	P13929	M1-K434	PGM1	21361620	HGNC:8905	P36871	1	218
D	ENO3	16554591	HGNC:3354	P13929	M1-K434	PIBF1	55769582	HGNC:23352	Q8WXW3	560	696
D	ENO3	16554591	HGNC:3354	P13929	M1-K434	PKM2	33286421	HGNC:9021	P14618	198	446
D	ENO3	16554591	HGNC:3354	P13929	M1-K434	USP9X	88853063	HGNC:12632	Q93008	555	913
D	ENO3	16554591	HGNC:3354	P13929	M1-K434	UXT	24041015	HGNC:12641	Q9UBK9	1	159
D	EZR	33869413	HGNC:12691	P15311	M1-S536	ANKRD36B	124517694	HGNC:29333	Q8N2N9	519	696
D	EZR	33869413	HGNC:12691	P15311	M1-S536	FKBP5	17149847	HGNC:3721	Q13451	143	405
D	EZR	33869413	HGNC:12691	P15311	M1-S536	SLC9A3R1	15079984	HGNC:11075	O14745	134	360
D	FBXO32	22547142	HGNC:16731	Q969P5	M1-F356	MYOG	115387121	HGNC:7612	P15173	45	185
D	FHL1	34147646	HGNC:3702	Q13642	E3-L280	IGF2R	119964725	HGNC:5467	P11717	728	879
D	FHL1	34147646	HGNC:3702	Q13642	E3-L280	LIMD1	111378389	HGNC:6612	Q9UGP4	533	678
D	FHL1	34147646	HGNC:3702	Q13642	E3-L280	NPEPPS	15451906	HGNC:7900	P55786	365	546
D	FHL1	34147646	HGNC:3702	Q13642	E3-L280	ODZ4	113423046	HGNC:29945	Q6N022	1002	1267
D	FHL1	34147646	HGNC:3702	Q13642	E3-L280	PDE4DIP	50658072	HGNC:15580	Q5VU43	1723	1859
D	FHL1	34147646	HGNC:3702	Q13642	E3-L280	PDLIM1	20127594	HGNC:2067	O00151	126	276
D	FHL1	34147646	HGNC:3702	Q13642	E3-L280	ROBO1	19743804	HGNC:10249	Q9Y6N7	231	374
D	FHL1	34147646	HGNC:3702	Q13642	E3-L280	ZNF542	59809004	HGNC:25393	Q5EBM4	1	226
D	FHL1	34147646	HGNC:3702	Q13642	E3-L280	ZNF644	41152092	HGNC:29222	Q9H582	84	465
D	GNL3	45593129	HGNC:29931	Q9BVP2	M1-V549	CKM	21536287	HGNC:1994	P06732	1	383
D	GNL3	45593129	HGNC:29931	Q9BVP2	M1-V549	MSN	53729335	HGNC:7373	P26038	4	309
D	GNL3	45593129	HGNC:29931	Q9BVP2	M1-V549	PCM1	34878901	HGNC:8727	Q15154	1173	1433
D	GNL3	45593129	HGNC:29931	Q9BVP2	M1-V549	TOPORS	40805103	HGNC:21653	Q9NS56	455	665
D	HBXIP	38788352	HGNC:17955	O43504	M1-S173	A2M	25303945	HGNC:7	P01023	317	405
D	HBXIP	38788352	HGNC:17955	O43504	M1-S173	ACADM	21327681	HGNC:89	P11310	84	313
D	HBXIP	38788352	HGNC:17955	O43504	M1-S173	ACYP2	20336764	HGNC:180	P14621	1	79
D	HBXIP	38788352	HGNC:17955	O43504	M1-S173	ADSL	4557268	HGNC:291	P30566	199	285
D	HBXIP	38788352	HGNC:17955	O43504	M1-S173	AFTPH	50409902	HGNC:25951	Q6ULP2	722	911
D	HBXIP	38788352	HGNC:17955	O43504	M1-S173	ANKLE2	113423575	HGNC:29101	Q86XL3	167	401
D	HBXIP	38788352	HGNC:17955	O43504	M1-S173	ANO2	9966844	HGNC:1183	Q9NQ90	118	290
D	HBXIP	38788352	HGNC:17955	O43504	M1-S173	ANXA2	50845389	HGNC:537	P07355	236	341
D	HBXIP	38788352	HGNC:17955	O43504	M1-S173	ARHGAP18	39932588	HGNC:21035	Q8N392	223	665
D	HBXIP	38788352	HGNC:17955	O43504	M1-S173	DLST	32307170	HGNC:2911	P36957	6	86
D	HBXIP	38788352	HGNC:17955	O43504	M1-S173	DLST	32307170	HGNC:2911	P36957	182	342
D	HBXIP	38788352	HGNC:17955	O43504	M1-S173	DUSP27	122937242	HGNC:25034	Q5VZP5	432	561
D	HBXIP	38788352	HGNC:17955	O43504	M1-S173	ECT2	21735571	HGNC:3155	Q9H8V3	581	685
D	HBXIP	38788352	HGNC:17955	O43504	M1-S173	EEF1A1	83367078	HGNC:3189	P68104	220	463
D	HBXIP	38788352	HGNC:17955	O43504	M1-S173	FKBP7	31317230	HGNC:3723	Q9Y680	85	211
D	HBXIP	38788352	HGNC:17955	O43504	M1-S173	GNB2L1	83641897	HGNC:4399	P63244	90	311
D	HBXIP	38788352	HGNC:17955	O43504	M1-S173	HSPA9	39812281	HGNC:5244	P38646	446	586
D	HBXIP	38788352	HGNC:17955	O43504	M1-S173	KIAA0564	57863270	HGNC:29071	A3KMH1	1729	1907
D	HBXIP	38788352	HGNC:17955	O43504	M1-S173	KIF1B	41393558	HGNC:16636	O60333	57	1155
D	HBXIP	38788352	HGNC:17955	O43504	M1-S173	MYBPC1	46049118	HGNC:7549	Q00872	620	899
D	HBXIP	38788352	HGNC:17955	O43504	M1-S173	MYH3	98986452	HGNC:7573	P11055	988	1117
D	HBXIP	38788352	HGNC:17955	O43504	M1-S173	PACS2	59709422	HGNC:23794	Q86VP3	320	544
D	HBXIP	38788352	HGNC:17955	O43504	M1-S173	PEX1	94421467	HGNC:8850	O43933	181	360
D	HBXIP	38788352	HGNC:17955	O43504	M1-S173	PLA2G6	52486193	HGNC:9039	O60733	664	808
D	HBXIP	38788352	HGNC:17955	O43504	M1-S173	PRPF40A	113414054	HGNC:16463	O75400	718	955
D	HBXIP	38788352	HGNC:17955	O43504	M1-S173	PSMD3	25777611	HGNC:9560	O43242	386	477
D	HBXIP	38788352	HGNC:17955	O43504	M1-S173	RPL9	37590562	HGNC:10369	P32969	2	156
D	HBXIP	38788352	HGNC:17955	O43504	M1-S173	SERPINF1	54792142	HGNC:8824	P36955	245	371
D	HBXIP	38788352	HGNC:17955	O43504	M1-S173	SLC3A2	65506890	HGNC:11026	P08195	160	310
D	HBXIP	38788352	HGNC:17955	O43504	M1-S173	SUPT5H	20149523	HGNC:11469	O00267	106	297
D	HBXIP	38788352	HGNC:17955	O43504	M1-S173	SVIL	11496981	HGNC:11480	O95425	1535	1653
D	HBXIP	38788352	HGNC:17955	O43504	M1-S173	TBC1D4	114688045	HGNC:19165	O60343	360	633
D	HBXIP	38788352	HGNC:17955	O43504	M1-S173	TCF4	115527738	HGNC:11634	P15884	385	617
D	HBXIP	38788352	HGNC:17955	O43504	M1-S173	ZMYM4	44890067	HGNC:13055	Q5VZL5	491	689
D	HBXIP	38788352	HGNC:17955	O43504	M1-S173	ZNF592	108860696	HGNC:28986	Q92610	821	920
D	HBXIP	38788352	HGNC:17955	O43504	M1-S173	ZNF638	53733626	HGNC:17894	Q14966	613	744
D	HSPA1B	26787974	HGNC:5233	P08107	M1-A641	BNIP2	558843	HGNC:1083	Q12982	1	282
D	ITGB1BP1	20143950	HGNC:23927	O14713	K48-P200	BCL6	21040335	HGNC:1001	P41182	213	384
D	ITGB1BP1	20143950	HGNC:23927	O14713	K48-P200	CDC123	3551741	HGNC:16827	O75794	225	303
D	ITGB1BP1	20143950	HGNC:23927	O14713	K48-P200	LRP10	58530882	HGNC:14553	Q7Z4F1	211	353
D	ITGB1BP1	20143950	HGNC:23927	O14713	K48-P200	OGFOD1	94536835	HGNC:25585	Q8N543	252	383
D	ITGB1BP1	20143950	HGNC:23927	O14713	K48-P200	PDE3B	40254433	HGNC:8779	Q13370	1041	1114
D	ITGB1BP1	20143950	HGNC:23927	O14713	K48-P200	RGS12	108773791	HGNC:9994	O14924	468	742
D	ITGB1BP1	20143950	HGNC:23927	O14713	K48-P200	SMOC2	24308276	HGNC:20323	Q9H3U7	244	459
D	ITGB1BP1	20143950	HGNC:23927	O14713	K48-P200	YWHAG	21464100	HGNC:12852	P61981	1	249
D	ITGB1BP2	6912437	HGNC:6154	Q9UKP3	M1-E347	CASP8AP2	16306505	HGNC:1510	Q9UKL3	1	347
D	ITGB1BP2	6912437	HGNC:6154	Q9UKP3	M1-E347	CENPC1	68508960	HGNC:1854	Q03188	713	944
D	ITGB1BP2	6912437	HGNC:6154	Q9UKP3	M1-E347	METTL9	116014335	HGNC:24586	Q9H1A3	208	320
D	ITGB1BP2	6912437	HGNC:6154	Q9UKP3	M1-E347	PRDX6	28559000	HGNC:16753	P30041	73	226
D	ITGB1BP2	6912437	HGNC:6154	Q9UKP3	M1-E347	PRKRIR	19923267	HGNC:9440	O43422	111	728
D	ITGB1BP2	6912437	HGNC:6154	Q9UKP3	M1-E347	PTEN	110224474	HGNC:9588	P60484	160	405
D	ITGB5	33869594	HGNC:6160	P18084	K743-D799	AHCYL1	111120323	HGNC:344	O43865	52	299
D	ITGB5	33869594	HGNC:6160	P18084	K743-D799	CUL1	32307160	HGNC:2551	Q13616	262	513
D	ITGB5	33869594	HGNC:6160	P18084	K743-D799	MCL1	33519459	HGNC:6943	Q07820	130	273
D	ITGB5	33869594	HGNC:6160	P18084	K743-D799	PCDH1	27754772	HGNC:8655	Q08174	273	1239
D	ITGB5	33869594	HGNC:6160	P18084	K743-D799	SETD3	40068480	HGNC:20493	Q86TU7	319	447
D	ITGB5	33869594	HGNC:6160	P18084	K743-D799	TINF2	17939564	HGNC:11824	Q9BSI4	122	311
D	ITGB5	33869594	HGNC:6160	P18084	K743-D799	VPS35	41352714	HGNC:13487	Q96QK1	1	102
D	JPH1	61676191	HGNC:14201	Q9HDC5	M1-N638	ALMS1	110349785	HGNC:428	Q8TCU4	3043	3291
D	JPH1	61676191	HGNC:14201	Q9HDC5	M1-N638	CD248	45387956	HGNC:18219	Q9HCU0	292	460
D	JPH1	61676191	HGNC:14201	Q9HDC5	M1-N638	CMYA5	62241002	HGNC:14305	Q8N3K9	39	220
D	JPH1	61676191	HGNC:14201	Q9HDC5	M1-N638	DENND4B	113412372	HGNC:29044	O75064	1425	1527
D	JPH1	61676191	HGNC:14201	Q9HDC5	M1-N638	GRLF1	88861552	nd	nd	1072	1188
D	JPH1	61676191	HGNC:14201	Q9HDC5	M1-N638	NUP35	56788372	HGNC:29797	Q8NFH5	154	328
D	JPH1	61676191	HGNC:14201	Q9HDC5	M1-N638	PAM	21070981	HGNC:8596	P19021	354	471
D	JPH1	61676191	HGNC:14201	Q9HDC5	M1-N638	RPIA	94536841	HGNC:10297	P49247	58	300
D	JPH1	61676191	HGNC:14201	Q9HDC5	M1-N638	SCYL3	41281932	HGNC:19285	Q8IZE3	638	744
D	JPH1	61676191	HGNC:14201	Q9HDC5	M1-N638	SMARCB1	55956799	HGNC:11103	Q12824	142	342
D	JPH1	61676191	HGNC:14201	Q9HDC5	M1-N638	SPTB	67782318	HGNC:11274	P11277	2088	2139
D	JPH1	61676191	HGNC:14201	Q9HDC5	M1-N638	TBC1D8	4514652	HGNC:17791	O95759	654	899
D	JPH1	61676191	HGNC:14201	Q9HDC5	M1-N638	ZFP3	87116670	HGNC:12861	Q96NJ6	100	504
D	KBTBD10	42741668	HGNC:16905	O60662	M1-L606	MYBPC1	46049118	HGNC:7549	Q00872	16	290
D	KBTBD10	42741668	HGNC:16905	O60662	M1-L606	NRAP	46049104	HGNC:7988	Q86VF7	1458	1615
D	KTN1	33620774	HGNC:6467	Q86UP2	Y233-E1188	TGFB2	4507462	HGNC:11768	P61812	115	292
D	LIMS1	47078283	HGNC:6616	P48059	M1-K325	ATXN10	51093837	HGNC:10549	Q9UBB4	38	367
D	LIMS1	47078283	HGNC:6616	P48059	M1-K325	CSRP3	48762935	HGNC:2472	P50461	1	160
D	LIMS1	47078283	HGNC:6616	P48059	M1-K325	CTGF	98986335	HGNC:2500	P29279	162	351
D	LIMS1	47078283	HGNC:6616	P48059	M1-K325	CTPS	4503132	HGNC:2519	P17812	272	593
D	LIMS1	47078283	HGNC:6616	P48059	M1-K325	EEF1A1	83367078	HGNC:3189	P68104	185	288
D	LIMS1	47078283	HGNC:6616	P48059	M1-K325	LMCD1	14277673	HGNC:6633	Q9NZU5	1	165
D	LIMS1	47078283	HGNC:6616	P48059	M1-K325	MLH3	91992161	HGNC:7128	Q9UHC1	1253	1415
D	LIMS1	47078283	HGNC:6616	P48059	M1-K325	NEB	115527119	HGNC:7720	P20929	1033	1716
D	LIMS1	47078283	HGNC:6616	P48059	M1-K325	PER1	4505712	HGNC:8845	O15534	256	364
D	LIMS1	47078283	HGNC:6616	P48059	M1-K325	PKHD1L1	33359218	HGNC:20313	Q86WI1	307	500
D	LIMS1	47078283	HGNC:6616	P48059	M1-K325	PLEC1	117168249	HGNC:17175	Q9P212	1805	2111
D	LIMS1	47078283	HGNC:6616	P48059	M1-K325	PPAPDC1B	21542540	HGNC:25026	Q8NEB5	182	225
D	LIMS1	47078283	HGNC:6616	P48059	M1-K325	REXO1	37655180	HGNC:24616	Q8N1G1	994	1081
D	LIMS1	47078283	HGNC:6616	P48059	M1-K325	SATB1	33356175	HGNC:10541	Q01826	146	349
D	LIMS1	47078283	HGNC:6616	P48059	M1-K325	SSFA2	34222128	HGNC:11319	P28290	447	741
D	LIMS1	47078283	HGNC:6616	P48059	M1-K325	UBR4	82659108	HGNC:30313	Q5T4S7	4746	4872
D	LIMS1	47078283	HGNC:6616	P48059	M1-K325	ZBTB1	29792102	HGNC:20259	Q9Y2K1	504	702
D	LIMS1	47078283	HGNC:6616	P48059	M1-K325	ZNF280D	50811870	HGNC:25953	Q6N043	1	981
D	LIMS1	47078283	HGNC:6616	P48059	M1-K325	ZNF430	31982918	HGNC:20808	Q9H8G1	86	298
D	LIMS1	47078283	HGNC:6616	P48059	M1-K325	ZNF627	42734386	HGNC:30570	Q7L945	1	203
D	LIMS1	47078283	HGNC:6616	P48059	M1-K325	ZNF675	110578652	HGNC:30768	Q8TD23	50	278
D	MAST2	112363079	HGNC:19035	Q6P0Q8	T1001-Q1734	ACTN2	178053	HGNC:164	P35609	608	896
D	MAST2	112363079	HGNC:19035	Q6P0Q8	T1001-Q1734	CYB5D1	40255059	HGNC:26516	Q6P9G0	197	230
D	MAST2	112363079	HGNC:19035	Q6P0Q8	T1001-Q1734	DLGAP4	109891937	HGNC:24476	Q9Y2H0	165	287
D	MAST2	112363079	HGNC:19035	Q6P0Q8	T1001-Q1734	PLA2G12A	34147692	HGNC:18554	Q9BZM1	59	191
D	MLF2	4885486	HGNC:7126	Q15773	N84-W248	AHCYL1	111120323	HGNC:344	O43865	36	250
D	MLF2	4885486	HGNC:7126	Q15773	N84-W248	HSPB8	7644379	HGNC:30171	Q9UJY1	31	198
D	MYBPC1	46049118	HGNC:7549	Q00872	M1-G1030	HECA	66933006	HGNC:21041	Q9UBI9	322	545
D	MYBPC2	55956911	HGNC:7550	Q14324	V636-Q1141	ACTN2	178053	HGNC:164	P35609	1	896
D	MYBPC2	55956911	HGNC:7550	Q14324	V636-Q1141	AOC3	6806883	HGNC:550	Q16853	132	219
D	MYBPC2	55956911	HGNC:7550	Q14324	V636-Q1141	CAPN2	12408645	HGNC:1479	P17655	469	702
D	MYBPC2	55956911	HGNC:7550	Q14324	V636-Q1141	CCDC69	45935390	HGNC:24487	A6NI79	57	214
D	MYBPC2	55956911	HGNC:7550	Q14324	V636-Q1141	CEP152	110347567	HGNC:29298	O94986	600	799
D	MYBPC2	55956911	HGNC:7550	Q14324	V636-Q1141	DCUN1D1	36030882	HGNC:18184	Q96GG9	213	261
D	MYBPC2	55956911	HGNC:7550	Q14324	V636-Q1141	DDX3Y	13514808	HGNC:2699	O15523	305	662
D	MYBPC2	55956911	HGNC:7550	Q14324	V636-Q1141	DNAJA2	7549807	HGNC:14884	O60884	139	366
D	MYBPC2	55956911	HGNC:7550	Q14324	V636-Q1141	FLNB	105990513	HGNC:3755	O75369	1730	1902
D	MYBPC2	55956911	HGNC:7550	Q14324	V636-Q1141	GABARAP	6005763	HGNC:4067	O95166	30	119
D	MYBPC2	55956911	HGNC:7550	Q14324	V636-Q1141	HIVEP1	116805341	HGNC:4920	P15822	1983	2216
D	MYBPC2	55956911	HGNC:7550	Q14324	V636-Q1141	HIVEP2	110347462	HGNC:4921	P31629	1679	1922
D	MYBPC2	55956911	HGNC:7550	Q14324	V636-Q1141	HMCN1	118572605	HGNC:19194	Q96RW7	5417	5637
D	MYBPC2	55956911	HGNC:7550	Q14324	V636-Q1141	KIF1C	44917611	HGNC:6317	O43896	421	582
D	MYBPC2	55956911	HGNC:7550	Q14324	V636-Q1141	KLHL13	45643137	HGNC:22931	Q9P2N7	71	313
D	MYBPC2	55956911	HGNC:7550	Q14324	V636-Q1141	MCM7	33469967	HGNC:6950	P33993	1	191
D	MYBPC2	55956911	HGNC:7550	Q14324	V636-Q1141	MSN	53729335	HGNC:7373	P26038	4	309
D	MYBPC2	55956911	HGNC:7550	Q14324	V636-Q1141	MYH8	4505300	HGNC:7578	P13535	1227	1503
D	MYBPC2	55956911	HGNC:7550	Q14324	V636-Q1141	MYOM3	40255105	HGNC:26679	Q5VTT5	546	719
D	MYBPC2	55956911	HGNC:7550	Q14324	V636-Q1141	MYOM3	40255105	HGNC:26679	Q5VTT5	944	1174
D	MYBPC2	55956911	HGNC:7550	Q14324	V636-Q1141	NF2	32967259	HGNC:7773	P35240	1	378
D	MYBPC2	55956911	HGNC:7550	Q14324	V636-Q1141	PCDH12	14589925	HGNC:8657	Q9NPG4	158	267
D	MYBPC2	55956911	HGNC:7550	Q14324	V636-Q1141	PDHB	38197474	HGNC:8808	P11177	84	361
D	MYBPC2	55956911	HGNC:7550	Q14324	V636-Q1141	PSMC1	32879994	HGNC:9547	P62191	30	262
D	MYBPC2	55956911	HGNC:7550	Q14324	V636-Q1141	SDCBP	109731787	HGNC:10662	O00560	63	299
D	MYBPC2	55956911	HGNC:7550	Q14324	V636-Q1141	SDF4	18699731	HGNC:24188	Q9BRK5	97	309
D	MYBPC2	55956911	HGNC:7550	Q14324	V636-Q1141	TET1	33859754	HGNC:29484	Q8NFU7	532	784
D	MYBPC2	55956911	HGNC:7550	Q14324	V636-Q1141	TRAF6	22027628	HGNC:12036	Q9Y4K3	290	466
D	MYBPC2	55956911	HGNC:7550	Q14324	V636-Q1141	VPS11	62865896	HGNC:14583	Q9H270	623	854
D	MYBPC2	55956911	HGNC:7550	Q14324	V636-Q1141	ZNF33A	110347445	HGNC:13096	Q06730	1	512
D	MYBPH	28277416	HGNC:7552	Q13203	M1-H477	PALLD	93102360	HGNC:17068	Q8WX93	705	843
D	MYOM1	46249363	HGNC:7613	P52179	M1-I245	SYNE1	154277115	HGNC:17089	Q8NF91	7276	7599
D	MYOM1	46249363	HGNC:7613	P52179	M1-I245	ZBTB6	34222260	HGNC:16764	Q15916	134	338
D	MYOM2	31418211	HGNC:7614	P54296	G512-Q1465	NEB	115527119	HGNC:7720	P20929	5316	5479
D	MYOM2	31418211	HGNC:7614	P54296	G512-Q1465	PRC1	40807442	HGNC:9341	O43663	169	376
D	MYOM2	31418211	HGNC:7614	P54296	G512-Q1465	RPS6	17158043	HGNC:10429	P62753	1	202
D	MYOM2	31418211	HGNC:7614	P54296	G512-Q1465	WDFY1	51702527	HGNC:20451	Q8IWB7	1	130
D	MYOM2	4505314	HGNC:7614	P54296	M1-A122	ACTN2	178053	HGNC:164	P35609	338	733
D	MYOM2	4505314	HGNC:7614	P54296	M1-A122	FASTKD5	40806183	HGNC:25790	Q7L8L6	438	575
D	MYOM2	4505314	HGNC:7614	P54296	M1-A122	GPRASP2	51702247	HGNC:25169	Q96D09	520	734
D	MYOM2	4505314	HGNC:7614	P54296	M1-A122	MACF1	33188442	HGNC:13664	Q96PK2	5520	5687
D	MYOM2	4505314	HGNC:7614	P54296	M1-A122	MYH7	115496168	HGNC:7577	P12883	1432	1580
D	MYOM2	4505314	HGNC:7614	P54296	M1-A122	NAP1L4	56549646	HGNC:7640	Q99733	115	213
D	MYOM2	4505314	HGNC:7614	P54296	M1-A122	RYR1	113204616	HGNC:10483	P21817	2001	2246
D	MYOM2	4505314	HGNC:7614	P54296	M1-A122	TNFRSF1A	23312372	HGNC:11916	P19438	1	457
D	NAP1L1	33876637	HGNC:7637	P55209	M1-Q391	DOCK9	24308028	HGNC:14132	Q9BZ29	650	844
D	NAP1L1	33876637	HGNC:7637	P55209	M1-Q391	NAP1L4	56549646	HGNC:7640	Q99733	12	120
D	OPTN	56549110	HGNC:17142	Q96CV9	M1-I 577	CYLD	109637775	HGNC:2584	Q9NQC7	400	770
D	OPTN	56549110	HGNC:17142	Q96CV9	M1-I 577	DST	34577048	HGNC:1090	Q03001	3540	3706
D	OPTN	56549110	HGNC:17142	Q96CV9	M1-I 577	HUWE1	61676187	HGNC:30892	Q7Z6Z7	1313	1570
D	OPTN	56549110	HGNC:17142	Q96CV9	M1-I 577	KIF27	30794487	HGNC:18632	Q86VH2	360	1403
D	OPTN	56549110	HGNC:17142	Q96CV9	M1-I 577	MSN	53729335	HGNC:7373	P26038	183	374
D	OPTN	56549110	HGNC:17142	Q96CV9	M1-I 577	MYH1	115527081	HGNC:7567	P12882	1357	1525
D	OPTN	56549110	HGNC:17142	Q96CV9	M1-I 577	NEB	115527119	HGNC:7720	P20929	1226	1648
D	OPTN	56549110	HGNC:17142	Q96CV9	M1-I 577	NEB	115527119	HGNC:7720	P20929	2473	2837
D	OPTN	56549110	HGNC:17142	Q96CV9	M1-I 577	NRAP	46049104	HGNC:7988	Q86VF7	279	696
D	OPTN	56549110	HGNC:17142	Q96CV9	M1-I 577	PRDM15	94536867	HGNC:13999	P57071	611	781
D	OPTN	56549110	HGNC:17142	Q96CV9	M1-I 577	UBB	22538474	HGNC:12463	P0CG47	9	85
D	OPTN	56549110	HGNC:17142	Q96CV9	M1-I 577	UBB	22538474	HGNC:12463	P0CG47	97	231
D	OPTN	56549110	HGNC:17142	Q96CV9	M1-I 577	UBC	2647407	HGNC:12468	P0CG48	83	234
D	OPTN	56549110	HGNC:17142	Q96CV9	M1-I 577	VCP	7669552	HGNC:12666	P55072	472	724
D	OPTN	56549110	HGNC:17142	Q96CV9	M1-I 577	VWF	89191867	HGNC:12726	P04275	887	1040
D	OPTN	56549110	HGNC:17142	Q96CV9	M1-I 577	ZBTB33	41152068	HGNC:16682	Q86T24	336	674
D	OPTN	56549110	HGNC:17142	Q96CV9	M1-I 577	ZFX	71061445	HGNC:12869	P17010	237	454
D	OPTN	56549110	HGNC:17142	Q96CV9	M1-I 577	ZNF12	110349774	HGNC:12902	P17014	180	619
D	OPTN	56549110	HGNC:17142	Q96CV9	M1-I 577	ZNF160	38788301	HGNC:12948	Q9HCG1	127	410
D	OPTN	56549110	HGNC:17142	Q96CV9	M1-I 577	ZNF17	115494999	HGNC:12958	P17021	306	547
D	OPTN	56549110	HGNC:17142	Q96CV9	M1-I 577	ZNF223	33859844	HGNC:13016	Q9UK11	125	391
D	OPTN	56549110	HGNC:17142	Q96CV9	M1-I 577	ZNF583	22749006	HGNC:26427	Q96ND8	307	571
D	PDLIM3	20379874	HGNC:20767	Q53GG5	M1-Q110	COL3A1	114582197	HGNC:2201	P02461	1	201
D	PDLIM3	20379874	HGNC:20767	Q53GG5	M1-Q110	NAP1L1	33876637	HGNC:7637	P55209	1	393
D	PDLIM3	20379874	HGNC:20767	Q53GG5	P123-C341	EGR1	31317226	HGNC:3238	P18146	253	386
D	PDLIM3	20379874	HGNC:20767	Q53GG5	P123-C341	ELF1	34191107	HGNC:3316	P32519	319	586
D	PDLIM3	20379874	HGNC:20767	Q53GG5	P123-C341	LIMCH1	55741670	HGNC:29191	Q9UPQ0	621	1029
D	PDLIM3	20379874	HGNC:20767	Q53GG5	P123-C341	MAZ	110347458	HGNC:6914	P56270	276	408
D	PDLIM3	20379874	HGNC:20767	Q53GG5	P123-C341	PGD	40068517	HGNC:8891	P52209	38	485
D	PDLIM3	20379874	HGNC:20767	Q53GG5	P123-C341	RYR1	113204616	HGNC:10483	P21817	1405	1573
D	PDLIM3	20379874	HGNC:20767	Q53GG5	P123-C341	ZBTB2	24308240	HGNC:20868	Q8N680	241	372
D	PDLIM3	20379874	HGNC:20767	Q53GG5	P123-C341	ZMYM4	44890067	HGNC:13055	Q5VZL5	533	874
D	PDLIM3	20379874	HGNC:20767	Q53GG5	P123-C341	ZNF264	108860682	HGNC:13057	O43296	140	409
D	PDLIM3	20379874	HGNC:20767	Q53GG5	P123-C341	ZNF425	48717240	HGNC:20690	Q6IV72	490	659
D	POMP	15680037	HGNC:20330	Q9Y244	M1-L141	ALDOA	34577108	HGNC:414	P04075	80	220
D	POMP	15680037	HGNC:20330	Q9Y244	M1-L141	ARAF	122114652	HGNC:646	P10398	212	415
D	POMP	15680037	HGNC:20330	Q9Y244	M1-L141	DHRS3	62988332	HGNC:17693	O75911	18	145
D	POMP	15680037	HGNC:20330	Q9Y244	M1-L141	DOCK9	24308028	HGNC:14132	Q9BZ29	650	844
D	POMP	15680037	HGNC:20330	Q9Y244	M1-L141	EGLN3	130509310	HGNC:14661	Q9H6Z9	1	188
D	POMP	15680037	HGNC:20330	Q9Y244	M1-L141	G3BP2	45359845	HGNC:30291	Q9UN86	191	365
D	POMP	15680037	HGNC:20330	Q9Y244	M1-L141	GPCPD1	34222113	HGNC:26957	Q9NPB8	384	540
D	POMP	15680037	HGNC:20330	Q9Y244	M1-L141	KIF1B	41393558	HGNC:16636	O60333	489	649
D	POMP	15680037	HGNC:20330	Q9Y244	M1-L141	MAST2	41350924	HGNC:19035	Q6P0Q8	1081	1183
D	POMP	15680037	HGNC:20330	Q9Y244	M1-L141	MLLT3	306448	HGNC:7136	P42568	386	570
D	POMP	15680037	HGNC:20330	Q9Y244	M1-L141	MYLIP	38788242	HGNC:21155	Q8WY64	101	235
D	POMP	15680037	HGNC:20330	Q9Y244	M1-L141	PRKAG3	47132576	HGNC:9387	Q9UGI9	418	491
D	POMP	15680037	HGNC:20330	Q9Y244	M1-L141	PXDN	109150415	HGNC:14966	Q92626	508	800
D	POMP	15680037	HGNC:20330	Q9Y244	M1-L141	RIC8B	95113665	HGNC:25555	Q9NVN3	1	197
D	POMP	15680037	HGNC:20330	Q9Y244	M1-L141	RNF25	34878786	HGNC:14662	Q96BH1	1	184
D	POMP	15680037	HGNC:20330	Q9Y244	M1-L141	TARS	38202254	HGNC:11572	P26639	494	725
D	POMP	15680037	HGNC:20330	Q9Y244	M1-L141	TGFB2	4507462	HGNC:11768	P61812	100	232
D	POMP	15680037	HGNC:20330	Q9Y244	M1-L141	ZMIZ1	50234887	HGNC:16493	Q9ULJ6	704	872
D	POMP	15680037	HGNC:20330	Q9Y244	M1-L141	ZMIZ2	54607107	HGNC:22229	Q8NF64	570	727
D	PPP1R3B	13375814	HGNC:14942	Q86XI6	M1-Y285	PLEC1	117168249	HGNC:17175	Q15149	2092	2304
D	PPP1R7	4506012	HGNC:9295	Q15435	M1-F360	DYSFIP1	116235449	HGNC:16813	Q86WC6	1	136
D	PPP1R7	4506012	HGNC:9295	Q15435	M1-F360	MYH3	98986452	HGNC:7573	P11055	1606	1856
D	PPP1R7	4506012	HGNC:9295	Q15435	M1-F360	RRN3	93102376	HGNC:30346	Q9NYV6	1	342
D	PPP1R7	4506012	HGNC:9295	Q15435	M1-F360	ZFHX4	126090662	HGNC:30939	Q86UP3	1123	1541
D	PRKD3	48255886	HGNC:9408	O94806	M1-G593	CA3	6996001	HGNC:1374	P07451	57	146
D	PRKD3	48255886	HGNC:9408	O94806	M1-G593	GATM	126090880	HGNC:4175	P50440	399	425
D	PRKD3	48255886	HGNC:9408	O94806	M1-G593	MYH3	98986452	HGNC:7573	P11055	147	304
D	PRKD3	48255886	HGNC:9408	O94806	M1-G593	PIAS2	56699459	HGNC:17311	O75928	1	574
D	PRKD3	48255886	HGNC:9408	O94806	M1-G593	TEAD1	11386150	HGNC:11714	P28347	1	135
D	PRKD3	48255886	HGNC:9408	O94806	M1-G593	ZNF143	116014327	HGNC:12928	P52747	114	407
D	PRKD3	48255886	HGNC:9408	O94806	M1-G593	ZNF655	58331263	HGNC:30899	Q8N720	136	493
D	PYGM	5032008	HGNC:9726	P11217	I160-Q481	CAMK2A	114602818	HGNC:1460	Q9UQM7	1	82
D	PYGM	5032008	HGNC:9726	P11217	I160-Q481	CPNE1	23397701	HGNC:2314	Q99829	2	244
D	PYGM	5032008	HGNC:9726	P11217	I160-Q481	DNM2	56549124	HGNC:2974	P50570	76	868
D	PYGM	5032008	HGNC:9726	P11217	I160-Q481	FYCO1	13470091	HGNC:14673	Q9BQS8	999	1173
D	PYGM	5032008	HGNC:9726	P11217	I160-Q481	GOLGA3	87196329	HGNC:4426	Q08378	416	707
D	PYGM	5032008	HGNC:9726	P11217	I160-Q481	HNRNPK	62088703	HGNC:5044	P61978	90	225
D	PYGM	5032008	HGNC:9726	P11217	I160-Q481	NAP1L1	33876637	HGNC:7637	P55209	7	159
D	PYGM	5032008	HGNC:9726	P11217	I160-Q481	TTN	110349718	HGNC:12403	Q8WZ42	14784	15080
D	PYGM	5032008	HGNC:9726	P11217	I160-Q481	UHMK1	52851453	HGNC:19683	Q8TAS1	63	421
D	REPS1	39645197	HGNC:15578	Q96D71	M1-L743	FLNC	8885789	HGNC:3756	Q14315	1670	1777
D	REPS1	39645197	HGNC:15578	Q96D71	M1-L743	MLLT10	57546898	HGNC:16063	P55197	632	795
D	RNF167	14149701	HGNC:24544	Q9H6Y7	H219-V350	AFG3L2	114672124	HGNC:315	Q9Y4W6	1	186
D	RNF167	14149701	HGNC:24544	Q9H6Y7	H219-V350	ATP2A1	47132613	HGNC:811	O14983	817	1003
D	RNF167	14149701	HGNC:24544	Q9H6Y7	H219-V350	CCRN4L	31083027	HGNC:14254	Q9UK39	99	310
D	RNF167	14149701	HGNC:24544	Q9H6Y7	H219-V350	GINS2	7706366	HGNC:24575	Q9Y248	142	187
D	RNF167	14149701	HGNC:24544	Q9H6Y7	H219-V350	HDLBP	133908638	HGNC:4857	Q00341	1	194
D	RNF167	14149701	HGNC:24544	Q9H6Y7	H219-V350	MRPS15	16554610	HGNC:14504	P82914	19	200
D	RNF167	14149701	HGNC:24544	Q9H6Y7	H219-V350	MYH7	115496168	HGNC:7577	P12883	305	522
D	RNF167	14149701	HGNC:24544	Q9H6Y7	H219-V350	NRP1	66912177	HGNC:8004	O14786	470	646
D	RNF167	14149701	HGNC:24544	Q9H6Y7	H219-V350	SUMO1	54792066	HGNC:12502	P63165	49	78
D	RNF167	14149701	HGNC:24544	Q9H6Y7	H219-V350	TEAD1	11386150	HGNC:11714	P28347	1	135
D	RNF167	14149701	HGNC:24544	Q9H6Y7	H219-V350	TEAD3	148277074	HGNC:11716	Q99594	22	172
D	RNF167	14149701	HGNC:24544	Q9H6Y7	H219-V350	TNNI2	452077	HGNC:11946	P48788	1	99
D	RNF167	14149701	HGNC:24544	Q9H6Y7	H219-V350	TRIO	45439358	HGNC:12303	O75962	1004	1406
D	RNF167	14149701	HGNC:24544	Q9H6Y7	H219-V350	TTN	110349718	HGNC:12403	Q8WZ42	31332	31580
D	RNF167	14149701	HGNC:24544	Q9H6Y7	H219-V350	UBE2E1	33359692	HGNC:12477	P51965	1	183
D	RNF167	14149701	HGNC:24544	Q9H6Y7	H219-V350	ZNF143	116014327	HGNC:12928	P52747	114	407
D	RRAD	4759053	HGNC:10446	P55042	M1-L308	NFX1	22212923	HGNC:7803	Q12986	284	1122
D	SERPINA3	13097704	HGNC:16	P01011	H24-A423	PRRX1	56699461	HGNC:9142	P54821	78	216
D	SGCA	19344018	HGNC:10805	Q16586	M313-H388	CRIM1	10092638	HGNC:2359	Q9NZV1	724	909
D	SGCA	19344018	HGNC:10805	Q16586	M313-H388	ITGB5	33869594	HGNC:6160	P18084	424	801
D	SGCA	19344018	HGNC:10805	Q16586	M313-H388	LMO2	6633806	HGNC:6642	P25791	6	160
D	SGCA	19344018	HGNC:10805	Q16586	M313-H388	SOS1	15529995	HGNC:11187	Q07889	562	781
D	SGCD	1495426	HGNC:10807	Q92629	E1-Y36	EIF5B	5002644	HGNC:30793	O60841	890	1070
D	SGCD	1495426	HGNC:10807	Q92629	E1-Y36	MYBPC2	55956911	HGNC:7550	Q14324	242	414
D	SGCD	1495426	HGNC:10807	Q92629	E1-Y36	RRAD	33871575	HGNC:10446	P55042	117	255
D	SGCG	1054902	HGNC:10809	Q13326	M1-L36	ACO1	17390224	HGNC:117	P21399	347	605
D	SGCG	1054902	HGNC:10809	Q13326	M1-L36	BIRC6	61744455	HGNC:13516	Q9NR09	834	1130
D	SGCG	1054902	HGNC:10809	Q13326	M1-L36	C9orf6	20127565	nd	nd	1	51
D	SGCG	1054902	HGNC:10809	Q13326	M1-L36	CAB39	7706481	HGNC:20292	Q9Y376	1	226
D	SGCG	1054902	HGNC:10809	Q13326	M1-L36	CPEB4	22477914	HGNC:21747	Q17RY0	1	130
D	SGCG	1054902	HGNC:10809	Q13326	M1-L36	DOCK9	24308028	HGNC:14132	Q9BZ29	650	844
D	SGCG	1054902	HGNC:10809	Q13326	M1-L36	E2F3	12669913	HGNC:3115	O00716	120	354
D	SGCG	1054902	HGNC:10809	Q13326	M1-L36	EIF4A2	83700234	HGNC:3284	Q14240	25	228
D	SGCG	1054902	HGNC:10809	Q13326	M1-L36	EIF5B	5002644	HGNC:30793	O60841	927	1068
D	SGCG	1054902	HGNC:10809	Q13326	M1-L36	FAM63B	94721337	HGNC:26954	Q8NBR6	143	622
D	SGCG	1054902	HGNC:10809	Q13326	M1-L36	GPS2	53829367	HGNC:4550	Q13227	708	793
D	SGCG	1054902	HGNC:10809	Q13326	M1-L36	HAX1	66363693	HGNC:16915	O00165	136	233
D	SGCG	1054902	HGNC:10809	Q13326	M1-L36	HDLBP	133908638	HGNC:4857	Q00341	877	1270
D	SGCG	1054902	HGNC:10809	Q13326	M1-L36	KBTBD10	33873545	HGNC:16905	O60662	321	602
D	SGCG	1054902	HGNC:10809	Q13326	M1-L36	MACF1	33188442	HGNC:13664	Q96PK2	1388	1579
D	SGCG	1054902	HGNC:10809	Q13326	M1-L36	OS9	63252864	HGNC:16994	Q13438	565	669
D	SGCG	1054902	HGNC:10809	Q13326	M1-L36	PCDH9	45243537	HGNC:8661	Q9HC56	98	301
D	SGCG	1054902	HGNC:10809	Q13326	M1-L36	PCDHB16	14195604	HGNC:14546	Q9NRJ7	185	462
D	SGCG	1054902	HGNC:10809	Q13326	M1-L36	PCDHGB7 var2	14270507	nd	nd	246	424
D	SGCG	1054902	HGNC:10809	Q13326	M1-L36	PTPN11	33356176	HGNC:9644	Q06124	320	595
D	SGCG	1054902	HGNC:10809	Q13326	M1-L36	PYGM	5032008	HGNC:9726	P11217	160	482
D	SGCG	1054902	HGNC:10809	Q13326	M1-L36	SERPINA3	13097704	HGNC:16	P01011	238	430
D	SGCG	1054902	HGNC:10809	Q13326	M1-L36	SUPT16H	19924176	HGNC:11465	Q9Y5B9	796	943
D	SH3GLB1	34782815	HGNC:10833	Q9Y371	Q68-N365	CRBN	39545579	HGNC:30185	Q96SW2	5	137
D	SH3GLB1	34782815	HGNC:10833	Q9Y371	Q68-N365	CTNNA1	55770843	HGNC:2509	P35221	711	854
D	SH3GLB1	34782815	HGNC:10833	Q9Y371	Q68-N365	DIAPH1	119395759	HGNC:2876	O60610	1066	1114
D	SH3GLB1	34782815	HGNC:10833	Q9Y371	Q68-N365	IFIT3	31542979	HGNC:5411	O14879	1	156
D	SH3GLB1	34782815	HGNC:10833	Q9Y371	Q68-N365	KBTBD10	33873545	HGNC:16905	O60662	403	583
D	SH3GLB1	34782815	HGNC:10833	Q9Y371	Q68-N365	MYH1	115527081	HGNC:7567	P12882	1443	1941
D	SH3GLB1	34782815	HGNC:10833	Q9Y371	Q68-N365	PACSIN3	33873769	HGNC:8572	Q9UKS6	6	107
D	SH3GLB1	34782815	HGNC:10833	Q9Y371	Q68-N365	PIK3R4	116812580	HGNC:8982	Q99570	315	860
D	SH3GLB1	34782815	HGNC:10833	Q9Y371	Q68-N365	PTK2	27886591	HGNC:9611	Q05397	983	1054
D	SH3GLB1	34782815	HGNC:10833	Q9Y371	Q68-N365	TAX1BP1	34193359	HGNC:11575	Q86VP1	386	496
D	SH3GLB1	34782815	HGNC:10833	Q9Y371	Q68-N365	TFIP11	56788354	HGNC:17165	Q9UBB9	625	775
D	SH3GLB1	34782815	HGNC:10833	Q9Y371	Q68-N365	VWF	89191867	HGNC:12726	P04275	887	1040
D	SNAPIN	39725677	HGNC:17145	O95295	R34-K136	ACTN2	178053	HGNC:164	P35609	356	574
D	SNAPIN	39725677	HGNC:17145	O95295	R34-K136	ATRX	20336208	HGNC:886	P46100	1949	2108
D	SNAPIN	39725677	HGNC:17145	O95295	R34-K136	BIN1	4757748	HGNC:1052	O00499	9	133
D	SNAPIN	39725677	HGNC:17145	O95295	R34-K136	CAPN2	12408645	HGNC:1479	P17655	480	702
D	SNAPIN	39725677	HGNC:17145	O95295	R34-K136	CEBPZ	42542391	HGNC:24218	Q03701	145	521
D	SNAPIN	39725677	HGNC:17145	O95295	R34-K136	CEP63	109255238	HGNC:25815	Q96MT8	184	386
D	SNAPIN	39725677	HGNC:17145	O95295	R34-K136	DIXDC1	116256346	HGNC:23695	Q155Q3	62	176
D	SNAPIN	39725677	HGNC:17145	O95295	R34-K136	DLG5	95089460	HGNC:2904	Q8TDM6	516	692
D	SNAPIN	39725677	HGNC:17145	O95295	R34-K136	ERCC6	4557564	HGNC:3438	Q03468	5	182
D	SNAPIN	39725677	HGNC:17145	O95295	R34-K136	EXOC1	67944633	HGNC:30380	Q9NV70	201	336
D	SNAPIN	39725677	HGNC:17145	O95295	R34-K136	FAM134B	77917616	HGNC:25964	Q9H6L5	241	499
D	SNAPIN	39725677	HGNC:17145	O95295	R34-K136	KIAA0408	59806362	HGNC:21636	Q6ZU52	128	382
D	SNAPIN	39725677	HGNC:17145	O95295	R34-K136	KIAA1429	38569501	HGNC:24500	Q69YN4	321	652
D	SNAPIN	39725677	HGNC:17145	O95295	R34-K136	KTN1	33620774	HGNC:6467	Q86UP2	1019	1231
D	SNAPIN	39725677	HGNC:17145	O95295	R34-K136	MACF1	33188442	HGNC:13664	Q96PK2	3151	3298
D	SNAPIN	39725677	HGNC:17145	O95295	R34-K136	MACF1	33188442	HGNC:13664	Q96PK2	4452	4643
D	SNAPIN	39725677	HGNC:17145	O95295	R34-K136	MED29	52840094	HGNC:23074	Q9NX70	123	213
D	SNAPIN	39725677	HGNC:17145	O95295	R34-K136	MYH7	115496168	HGNC:7577	P12883	1272	1455
D	SNAPIN	39725677	HGNC:17145	O95295	R34-K136	MYH7	115496168	HGNC:7577	P12883	1466	1600
D	SNAPIN	39725677	HGNC:17145	O95295	R34-K136	NAALADL1	57232739	HGNC:23536	Q9UQQ1	690	742
D	SNAPIN	39725677	HGNC:17145	O95295	R34-K136	OLFM1	34335283	HGNC:17187	Q99784	35	137
D	SNAPIN	39725677	HGNC:17145	O95295	R34-K136	PDS5B	7657268	HGNC:20418	Q9NTI5	133	460
D	SNAPIN	39725677	HGNC:17145	O95295	R34-K136	PLEC	40849943	HGNC:9069	Q15149	199	4549
D	SNAPIN	39725677	HGNC:17145	O95295	R34-K136	PTPN23	110681717	HGNC:14406	Q9H3S7	303	482
D	SNAPIN	39725677	HGNC:17145	O95295	R34-K136	SASS6	35038600	HGNC:25403	Q6UVJ0	264	613
D	SNAPIN	39725677	HGNC:17145	O95295	R34-K136	SMG1	62243657	HGNC:30045	Q96Q15	2433	2651
D	SNAPIN	39725677	HGNC:17145	O95295	R34-K136	SOS1	15529995	HGNC:11187	Q07889	178	341
D	SNAPIN	39725677	HGNC:17145	O95295	R34-K136	SOS2	39930603	HGNC:11188	Q07890	5	292
D	SNAPIN	39725677	HGNC:17145	O95295	R34-K136	TOMM70A	54607134	HGNC:11985	O94826	379	587
D	SNAPIN	39725677	HGNC:17145	O95295	R34-K136	YWHAE	34304385	HGNC:12851	P62258	1	123
D	STRADB	21359970	HGNC:13205	Q9C0K7	M1-418	NEB	115527119	HGNC:7720	P20929	5323	5479
D	TCAP	19924299	HGNC:11610	O15273	M1-G167	ADPGK	31542508	HGNC:25250	Q9BRR6	271	498
D	TCAP	19924299	HGNC:11610	O15273	M1-G167	EIF4A2	83700234	HGNC:3284	Q14240	11	252
D	TCAP	19924299	HGNC:11610	O15273	M1-G167	HSPG2	126012570	HGNC:5273	P98160	3405	3601
D	TCAP	19924299	HGNC:11610	O15273	M1-G167	KBTBD10	33873545	HGNC:16905	O60662	339	573
D	TCAP	19924299	HGNC:11610	O15273	M1-G167	NUP133	26051234	HGNC:18016	Q8WUM0	69	443
D	TCAP	19924299	HGNC:11610	O15273	M1-G167	PAM	21070981	HGNC:8596	P19021	478	719
D	TCAP	19924299	HGNC:11610	O15273	M1-G167	PDCD6IP	48255927	HGNC:8766	Q8WUM4	77	336
D	TCAP	19924299	HGNC:11610	O15273	M1-G167	RPS6KC1	19073442	HGNC:10439	Q96S38	146	337
D	TCAP	19924299	HGNC:11610	O15273	M1-G167	TP53RK	16307276	HGNC:16197	Q96S44	86	255
D	TCAP	19924299	HGNC:11610	O15273	M1-G167	U2AF1	68800039	HGNC:12453	Q01081	53	242
D	TCAP	19924299	HGNC:11610	O15273	M1-G167	VCPIP1	38569451	HGNC:30897	Q96JH7	321	655
D	TP53RK	16307276	HGNC:16197	Q96S44	M1-G253	RICTOR	71043496	HGNC:28611	Q6R327	530	1710
D	TP53RK	16307276	HGNC:16197	Q96S44	M1-G253	SYNE1	154277115	HGNC:17089	Q8NF91	8117	8799
D	TP53RK	16307276	HGNC:16197	Q96S44	M1-G253	TBCE	118442827	HGNC:11582	Q15813	75	529
D	TP53RK	16307276	HGNC:16197	Q96S44	M1-G253	XAB2	55770905	HGNC:14089	Q9HCS7	194	857
D	TRAPPC2	30851693	HGNC:23068	P0DI81	M1-S140	ANLN	31657093	HGNC:14082	Q9NQW6	601	1126
D	TRAPPC2	30851693	HGNC:23068	P0DI81	M1-S140	ATP5B	16741372	HGNC:830	P06576	159	531
D	TRAPPC2	30851693	HGNC:23068	P0DI81	M1-S140	EIF3A	83367067	HGNC:3271	Q14152	571	809
D	TRAPPC2	30851693	HGNC:23068	P0DI81	M1-S140	HK1	114630846	HGNC:4922	P19367	1	121
D	TRAPPC2	30851693	HGNC:23068	P0DI81	M1-S140	HSPA1B	39645781	HGNC:5233	P08107	416	527
D	TRAPPC2	30851693	HGNC:23068	P0DI81	M1-S140	KIF16B	41327690	HGNC:15869	Q96L93	103	205
D	TRAPPC2	30851693	HGNC:23068	P0DI81	M1-S140	MESDC2	74136551	HGNC:13520	Q14696	1	209
D	TRAPPC2	30851693	HGNC:23068	P0DI81	M1-S140	PPIP5K1	67083674	HGNC:29023	Q6PFW1	422	1196
D	TRAPPC2	30851693	HGNC:23068	P0DI81	M1-S140	PYGM	5032008	HGNC:9726	P11217	607	731
D	TRAPPC2	30851693	HGNC:23068	P0DI81	M1-S140	RECK	11863155	HGNC:11345	O95980	372	587
D	TRAPPC2	30851693	HGNC:23068	P0DI81	M1-S140	TUBA1B	57013275	HGNC:18809	P68363	29	191
D	TRAPPC2	30851693	HGNC:23068	P0DI81	M1-S140	ZCCHC11	57863245	HGNC:28981	Q5TAX3	580	684
D	TRAPPC2	30851693	HGNC:23068	P0DI81	M1-S140	ZNF259	54114987	HGNC:13051	O75312	32	188
D	TRIM32	758422	HGNC:16380	Q13049	L66-P654	ABI1	33879342	HGNC:11320	Q8IZP0	36	132
D	TRIM32	758422	HGNC:16380	Q13049	L66-P654	CLIP4	31982880	HGNC:26108	Q8N3C7	24	338
D	TRIM32	758422	HGNC:16380	Q13049	L66-P654	HRSP12	56676328	HGNC:16897	P52758	40	139
D	TRIM32	758422	HGNC:16380	Q13049	L66-P654	P4HB	121256637	HGNC:8548	P07237	55	208
D	TRIM63	19924162	HGNC:16007	Q969Q1	M1-Q354	HKR1	34330189	HGNC:4928	P10072	215	397
D	TRIM63	19924162	HGNC:16007	Q969Q1	M1-Q354	LAMA2	119466531	HGNC:6482	P24043	1191	1400
D	TRIM63	19924162	HGNC:16007	Q969Q1	M1-Q354	PPP1R7	14705275	HGNC:9295	Q15435	16	158
D	TRIM63	19924162	HGNC:16007	Q969Q1	M1-Q354	RPF1	38569467	HGNC:30350	Q9H9Y2	5	215
D	TRIM63	19924162	HGNC:16007	Q969Q1	M1-Q354	TRIM54	34878869	HGNC:16008	Q9BYV2	1	182
D	TRIM63	19924162	HGNC:16007	Q969Q1	M1-Q354	TRIM55	34878843	HGNC:14215	Q9BYV6	160	454
D	TTC19	22547158	HGNC:26006	Q6DKK2	E214-L501	NCOA4	16306752	HGNC:7671	Q13772	259	616
D	TTN	110349718	HGNC:12403	Q8WZ42	A8831-E9158	ANKRD28	68131556	HGNC:29024	O15084	42	694
D	TTN	110349718	HGNC:12403	Q8WZ42	A8831-E9158	VAV2	40549447	HGNC:12658	P52735	551	820
D	TTN	110349718	HGNC:12403	Q8WZ42	A8831-E9158	ZNF197	68800146	HGNC:12988	O14709	762	1031
D	TTN	110349718	HGNC:12403	Q8WZ42	E29808-P30118	ABLIM1	51173714	HGNC:78	O14639	76	748
D	TTN	110349718	HGNC:12403	Q8WZ42	E29808-P30118	ATP5D	50345990	HGNC:837	P30049	43	170
D	TTN	110349718	HGNC:12403	Q8WZ42	E29808-P30118	CCDC47	9910241	HGNC:24856	Q96A33	77	263
D	TTN	110349718	HGNC:12403	Q8WZ42	E29808-P30118	DCHS1	73623031	HGNC:13681	Q96JQ0	1798	3300
D	TTN	110349718	HGNC:12403	Q8WZ42	E29808-P30118	FBXO7	74229026	HGNC:13586	Q9Y3I1	119	260
D	TTN	110349718	HGNC:12403	Q8WZ42	E29808-P30118	FNDC3A	118918396	HGNC:20296	Q9Y2H6	732	903
D	TTN	110349718	HGNC:12403	Q8WZ42	E29808-P30118	GABARAP	6005763	HGNC:4067	O95166	30	119
D	TTN	110349718	HGNC:12403	Q8WZ42	E29808-P30118	IGSF21	31543152	HGNC:28246	Q96ID5	309	469
D	TTN	110349718	HGNC:12403	Q8WZ42	E29808-P30118	NEK9	31543285	HGNC:18591	Q8TD19	1	129
D	TTN	110349718	HGNC:12403	Q8WZ42	E29808-P30118	NHLRC2	42476012	HGNC:24731	Q8NBF2	612	728
D	TTN	110349718	HGNC:12403	Q8WZ42	E29808-P30118	RYR1	113204616	HGNC:10483	P21817	1053	1172
D	TTN	110349718	HGNC:12403	Q8WZ42	E29808-P30118	SSR2	34366444	HGNC:11324	P43308	35	144
D	TTN	110349718	HGNC:12403	Q8WZ42	E29808-P30118	SSR4	5454089	HGNC:11326	P51571	19	175
D	TTN	110349718	HGNC:12403	Q8WZ42	E29808-P30118	TCEB1	16933562	HGNC:11617	Q15369	1	114
D	TTN	110349718	HGNC:12403	Q8WZ42	E29808-P30118	UBR3	160948609	HGNC:30467	Q6ZT12	309	1890
D	TTN	110349718	HGNC:12403	Q8WZ42	I741-G948	MYCBP2	126116564	HGNC:23386	O75592	2488.67	2752
D	TTN	110349718	HGNC:12403	Q8WZ42	L31800-K31981	SF1	42544122	HGNC:12950	Q15637	78	219
D	TTN	110349718	HGNC:12403	Q8WZ42	R2120-L2564	EXOSC10	50301239	HGNC:9138	Q01780	568	722
D	TTN	110349718	HGNC:12403	Q8WZ42	R2120-L2564	FUBP1	62868228	HGNC:4004	Q96AE4	7	313
D	TTN	110349718	HGNC:12403	Q8WZ42	R2120-L2564	ITGB1BP1	20143950	HGNC:23927	O14713	48	202
D	TTN	110349718	HGNC:12403	Q8WZ42	R2120-L2564	ITIH5	49355768	HGNC:21449	Q86UX2	626	756
D	TTN	110349718	HGNC:12403	Q8WZ42	R2120-L2564	PARD3	14579310	HGNC:16051	Q8TEW0	591	731
D	TTN	110349718	HGNC:12403	Q8WZ42	R2120-L2564	PHGDH	33875271	HGNC:8923	O43175	94	273
D	TTN	110349718	HGNC:12403	Q8WZ42	R2120-L2564	POLE2	32189368	HGNC:9178	P56282	253	444
D	TTN	110349718	HGNC:12403	Q8WZ42	T32840-I33423	MAST2	41350924	HGNC:19035	Q6P0Q8	457	688
D	TULP3	42544229	HGNC:12425	O75386	M1-E442	AKAP11	21464141	HGNC:369	Q9UKA4	289	698
D	TULP3	42544229	HGNC:12425	O75386	M1-E442	AKAP9	22538388	HGNC:379	Q99996	1013	1657
D	TULP3	42544229	HGNC:12425	O75386	M1-E442	BRMS1L	68348706	HGNC:20512	Q5PSV4	1	236
D	TULP3	42544229	HGNC:12425	O75386	M1-E442	C6orf204	109715851	nd	nd	458	679
D	TULP3	42544229	HGNC:12425	O75386	M1-E442	CCDC141	39725716	HGNC:26821	Q6ZP82	197	513
D	TULP3	42544229	HGNC:12425	O75386	M1-E442	CD320	51702225	HGNC:16692	Q9NPF0	74	244
D	TULP3	42544229	HGNC:12425	O75386	M1-E442	CHD2	118421088	HGNC:1917	O14647	175	533
D	TULP3	42544229	HGNC:12425	O75386	M1-E442	CRNKL1	124256488	HGNC:15762	Q9BZJ0	172	850
D	TULP3	42544229	HGNC:12425	O75386	M1-E442	CWF19L2	16552431	HGNC:26508	Q2TBE0	341	560
D	TULP3	42544229	HGNC:12425	O75386	M1-E442	DMXL2	119120893	HGNC:2938	Q8TDJ6	2431	2566
D	TULP3	42544229	HGNC:12425	O75386	M1-E442	DNAJB12	50593536	HGNC:14891	Q9NXW2	144	366
D	TULP3	42544229	HGNC:12425	O75386	M1-E442	DNAJC21	68077167	HGNC:27030	Q5F1R6	131	349
D	TULP3	42544229	HGNC:12425	O75386	M1-E442	DNTTIP2	54633314	HGNC:24013	Q5QJE6	502	756
D	TULP3	42544229	HGNC:12425	O75386	M1-E442	ESRRG	45545426	HGNC:3474	P62508	4	317
D	TULP3	42544229	HGNC:12425	O75386	M1-E442	FAM193A	51873048	HGNC:16822	P78312	722	885
D	TULP3	42544229	HGNC:12425	O75386	M1-E442	FGD5	50080161	HGNC:19117	Q6ZNL6	602	819
D	TULP3	42544229	HGNC:12425	O75386	M1-E442	H2AFY	93141019	HGNC:4740	O75367	71	252
D	TULP3	42544229	HGNC:12425	O75386	M1-E442	IK	125988408	HGNC:5958	Q13123	70	313
D	TULP3	42544229	HGNC:12425	O75386	M1-E442	INO80	38708320	HGNC:26956	Q9ULG1	20	203
D	TULP3	42544229	HGNC:12425	O75386	M1-E442	KDM5A	110618243	HGNC:9886	P29375	50	342
D	TULP3	42544229	HGNC:12425	O75386	M1-E442	KIAA0513	57242775	HGNC:29058	O60268	13	182
D	TULP3	42544229	HGNC:12425	O75386	M1-E442	KIAA1598	117667951	HGNC:29319	A0MZ66	12	289
D	TULP3	42544229	HGNC:12425	O75386	M1-E442	KIF5B	4758647	HGNC:6324	P33176	493	679
D	TULP3	42544229	HGNC:12425	O75386	M1-E442	LATS2	126507090	HGNC:6515	Q9NRM7	631	996
D	TULP3	42544229	HGNC:12425	O75386	M1-E442	LENG8	23271984	HGNC:15500	Q96PV6	438	720
D	TULP3	42544229	HGNC:12425	O75386	M1-E442	MAPRE1	6912493	HGNC:6890	Q15691	7	230
D	TULP3	42544229	HGNC:12425	O75386	M1-E442	MBTD1	158508475	HGNC:19866	Q05BQ5	1	131
D	TULP3	42544229	HGNC:12425	O75386	M1-E442	MCRS1	33873348	HGNC:6960	Q96EZ8	248	464
D	TULP3	42544229	HGNC:12425	O75386	M1-E442	MGA	122937387	HGNC:14010	Q8IWI9	757	1126
D	TULP3	42544229	HGNC:12425	O75386	M1-E442	MTUS1	50348610	HGNC:29789	Q9ULD2	646	953
D	TULP3	42544229	HGNC:12425	O75386	M1-E442	MYH3	98986452	HGNC:7573	P11055	1632	1942
D	TULP3	42544229	HGNC:12425	O75386	M1-E442	MYOM1	46249363	HGNC:7613	P52179	188	471
D	TULP3	42544229	HGNC:12425	O75386	M1-E442	NEK2	49574505	HGNC:7745	P51955	192	417
D	TULP3	42544229	HGNC:12425	O75386	M1-E442	NOSTRIN	89886446	HGNC:20203	Q8IVI9	6	206
D	TULP3	42544229	HGNC:12425	O75386	M1-E442	NPHP3	34304359	HGNC:7907	Q7Z494	88	358
D	TULP3	42544229	HGNC:12425	O75386	M1-E442	NRD1	4505452	HGNC:7995	O43847	140	506
D	TULP3	42544229	HGNC:12425	O75386	M1-E442	PAF1	42476168	HGNC:25459	Q8N7H5	111	306
D	TULP3	42544229	HGNC:12425	O75386	M1-E442	PCGF6	58761529	HGNC:21156	Q9BYE7	58	352
D	TULP3	42544229	HGNC:12425	O75386	M1-E442	PHLDB2	21039410	HGNC:29573	Q86SQ0	708	1063
D	TULP3	42544229	HGNC:12425	O75386	M1-E442	PPP2R5A	30795205	HGNC:9309	Q15172	1	182
D	TULP3	42544229	HGNC:12425	O75386	M1-E442	PSTPIP2	23273959	HGNC:9581	Q9H939	1	259
D	TULP3	42544229	HGNC:12425	O75386	M1-E442	RNF10	156630998	HGNC:10055	Q8N5U6	47	327
D	TULP3	42544229	HGNC:12425	O75386	M1-E442	RNF138	38045932	HGNC:17765	Q8WVD3	10	247
D	TULP3	42544229	HGNC:12425	O75386	M1-E442	RNF216	46370056	HGNC:21698	Q9NWF9	408	675
D	TULP3	42544229	HGNC:12425	O75386	M1-E442	SDHB	115387093	HGNC:10681	P21912	81	282
D	TULP3	42544229	HGNC:12425	O75386	M1-E442	SNX1	71772739	HGNC:11172	Q13596	201	459
D	TULP3	42544229	HGNC:12425	O75386	M1-E442	SOS2	39930603	HGNC:11188	Q07890	1	372
D	TULP3	42544229	HGNC:12425	O75386	M1-E442	SPAG9	27436919	HGNC:14524	O60271	44	198
D	TULP3	42544229	HGNC:12425	O75386	M1-E442	SULF1	28191289	HGNC:20391	Q8IWU6	662	873
D	TULP3	42544229	HGNC:12425	O75386	M1-E442	TNNT1	21706666	HGNC:11948	P13805	103	255
D	TULP3	42544229	HGNC:12425	O75386	M1-E442	TNNT3	112789540	HGNC:11950	P45378	40	225
D	TULP3	42544229	HGNC:12425	O75386	M1-E442	TOP2B	19913407	HGNC:11990	Q02880	1480	1623
D	TULP3	42544229	HGNC:12425	O75386	M1-E442	USP34	110347426	HGNC:20066	Q70CQ2	2902	3308
D	TULP3	42544229	HGNC:12425	O75386	M1-E442	UTP14C	51871373	HGNC:20321	Q5TAP6	103	768
D	TULP3	42544229	HGNC:12425	O75386	M1-E442	WASF2	45007036	HGNC:12733	Q9Y6W5	10	195
D	TULP3	42544229	HGNC:12425	O75386	M1-E442	ZFAT	71480168	HGNC:19899	Q9P243	37	276
D	TULP3	42544229	HGNC:12425	O75386	M1-E442	ZNF160	38788301	HGNC:12948	Q9HCG1	115	402
D	TULP3	42544229	HGNC:12425	O75386	M1-E442	ZNF619	27734906	HGNC:26910	Q8N2I2	128	495
D	TULP3	42544229	HGNC:12425	O75386	M1-E442	ZNF793	61966772	HGNC:33115	Q6ZN11	93	303
D	TULP3	42544229	HGNC:12425	O75386	M1-E442	ZNF835	54291709	HGNC:34332	Q9Y2P0	6	146
D	TULP3	42544229	HGNC:12425	O75386	M1-E442	ZSCAN23	75516580	HGNC:21193	Q3MJ62	168	391
D	WASL	33946268	HGNC:12735	O00401	M1-N405	CLTC	115527063	HGNC:2092	Q00610	261	721
D	WASL	33946268	HGNC:12735	O00401	M1-N405	NFKB1	34577121	HGNC:7794	P19838	466	715
D	WASL	33946268	HGNC:12735	O00401	M1-N405	PKN2	106507281	HGNC:9406	Q16513	325	986
D	WASL	33946268	HGNC:12735	O00401	M1-N405	PRMT2	46255048	HGNC:5186	P55345	14	435
D	WASL	33946268	HGNC:12735	O00401	M1-N405	PSMF1	30581146	HGNC:9571	Q92530	11	273
D	WASL	33946268	HGNC:12735	O00401	M1-N405	TNNT3	112789540	HGNC:11950	P45378	1	162
E	ABI1	61743943	HGNC:11320	Q8IZP0	M1-D476	TLN1	16753232	HGNC:11845	Q9Y490	1678	1809
E	ACO1	8659554	HGNC:117	P21399	M1-K889	COL3A1	110224482	HGNC:2201	P02461	1174	1431
E	AKTIP	61743932	HGNC:16710	Q9H8T0	M1-T292	IQGAP1	57242794	HGNC:6110	P46940	291	442
E	AMOT	63252911	HGNC:17810	Q4VCS5	M410-I1084	C1orf216	22748804	HGNC:26800	Q8TAB5	112	231
E	APPL1	34192027	HGNC:24035	Q9UKG1	M1-A709	FTH1	32442331	HGNC:3976	P02794	15	120
E	APPL1	34192027	HGNC:24035	Q9UKG1	M1-A709	PSMD7	34335279	HGNC:9565	P51665	1	168
E	ASH2L	34193485	HGNC:744	Q9UBL3	M1-P628	ZNF521	113201773	HGNC:24605	Q96K83	345	499
E	BIRC6	61744455	HGNC:13516	Q9NR09	H370-V1648	CYTH3	33946275	HGNC:9504	O43739	1	401
E	BIRC6	61744455	HGNC:13516	Q9NR09	H370-V1648	NCOR1	22538460	HGNC:7672	O75376	30	302
E	C1QTNF9	31341752	HGNC:28732	P0C862	N16-P333	IPO5	51873051	HGNC:6402	O00410	624	908
E	C1QTNF9	31341752	HGNC:28732	P0C862	N16-P333	LGALS3BP	6006016	HGNC:6564	Q08380	218	462
E	C1QTNF9	31341752	HGNC:28732	P0C862	N16-P333	UBE2I	35493970	HGNC:12485	P63279	5	121
E	CAPN3	27765081	HGNC:1480	P20807	T417-S643	DLST	32307170	HGNC:2911	P36957	105	342
E	CAPN3	27765081	HGNC:1480	P20807	T417-S643	PSMD1	25777599	HGNC:9554	Q99460	36	267
E	CAPN3	27765081	HGNC:1480	P20807	T417-S643	WDR26	55743152	HGNC:21208	Q9H7D7	1	285
E	CDC42BPA	30089959	HGNC:1737	Q5VT25	P978-P1638	EIF3L	51093838	HGNC:18138	Q9Y262	32	313
E	CDC42BPA	30089959	HGNC:1737	Q5VT25	P978-P1638	TAF1	20357587	HGNC:11535	P21675	1047	1378
E	CHORDC1	6581055	HGNC:14525	Q9UHD1	M1-D332	PPP5C	20127496	HGNC:9322	P53041	7	293
E	CLIP4	31982880	HGNC:26108	Q8N3C7	M1-C705	DLST	32307170	HGNC:2911	P36957	105	342
E	CLIP4	31982880	HGNC:26108	Q8N3C7	M1-C705	HSP90AB1	20149593	HGNC:5258	P08238	291	659
E	CLIP4	31982880	HGNC:26108	Q8N3C7	M1-C705	NCOR1	22538460	HGNC:7672	O75376	156	302
E	CLIP4	31982880	HGNC:26108	Q8N3C7	M1-C705	ROCK1	112382209	HGNC:10251	Q13464	1016	1182
E	CLIP4	31982880	HGNC:26108	Q8N3C7	M1-C705	TAF1	20357587	HGNC:11535	P21675	1233	1378
E	CLIP4	31982880	HGNC:26108	Q8N3C7	M1-C705	WWP1	33946331	HGNC:17004	Q9H0M0	1	924
E	DNAJB5	56549114	HGNC:14887	O75953	T118-Q339	ACBD3	29550827	HGNC:15453	Q9H3P7	198	451
E	DNAJB5	56549114	HGNC:14887	O75953	T118-Q339	COPB1	34192688	HGNC:2231	P53618	713	933
E	DNAJB5	56549114	HGNC:14887	O75953	T118-Q339	TAF1	20357587	HGNC:11535	P21675	1047	1378
E	DNAJB6	34328906	HGNC:14888	O75190	G79-R287	COG4	118498353	HGNC:18620	Q9H9E3	139	389
E	DNAJB6	34328906	HGNC:14888	O75190	G79-R287	EIF3C	83700232	HGNC:3279	Q99613	287	574
E	DNAJB6	34328906	HGNC:14888	O75190	G79-R287	YWHAE	34304385	HGNC:12851	P62258	151	257
E	DOCK9	24308028	HGNC:14132	Q9BZ29	M1-V887	ST13	21237722	HGNC:11343	P50502	1	170
E	DOCK9	24308028	HGNC:14132	Q9BZ29	M1-V887	TAF1	20357587	HGNC:11535	P21675	1047	1378
E	DYSF	19743938	HGNC:3097	O75923	I1145-L2026	DLST	32307170	HGNC:2911	P36957	189	342
E	DYSF	19743938	HGNC:3097	O75923	I1145-L2026	HEY2	105990529	HGNC:4881	Q9UBP5	48	339
E	DYSF	19743938	HGNC:3097	O75923	I1145-L2026	TAF1	20357587	HGNC:11535	P21675	1263	1421
E	DYSF	19743938	HGNC:3097	O75923	I1145-L2026	UBA6	150417995	HGNC:25581	A0AVT1	1	207
E	DYSF	19743938	HGNC:3097	O75923	I1145-L2026	ZBTB44	21040474	HGNC:25001	Q8NCP5	370	527
E	DYSF	19743938	HGNC:3097	O75923	L2-I485	ACBD3	29550827	HGNC:15453	Q9H3P7	202	451
E	DYSF	19743938	HGNC:3097	O75923	L2-I485	AFF1	5174572	HGNC:7135	P51825	852	1089
E	DYSF	19743938	HGNC:3097	O75923	L2-I485	DLST	32307170	HGNC:2911	P36957	189	342
E	DYSF	19743938	HGNC:3097	O75923	L2-I485	DNAJA3	17066574	HGNC:11808	Q96EY1	145	396
E	DYSF	19743938	HGNC:3097	O75923	L2-I485	DNAJC7	4507712	HGNC:12392	Q99615	1	270
E	DYSF	19743938	HGNC:3097	O75923	L2-I485	FAF1	19528653	HGNC:3578	Q9UNN5	42	652
E	DYSF	19743938	HGNC:3097	O75923	L2-I485	FNDC3B	27477058	HGNC:24670	Q53EP0	244	515
E	DYSF	19743938	HGNC:3097	O75923	L2-I485	HSP90AA1	63029936	HGNC:5253	P07900	424	755
E	DYSF	19743938	HGNC:3097	O75923	L2-I485	HSP90AB1	20149593	HGNC:5258	P08238	291	661
E	DYSF	19743938	HGNC:3097	O75923	L2-I485	KARS	5031814	HGNC:6215	Q15046	1	173
E	DYSF	19743938	HGNC:3097	O75923	L2-I485	KPNA4	34190272	HGNC:6397	O00629	23	407
E	DYSF	19743938	HGNC:3097	O75923	L2-I485	MORF4L2	34785160	HGNC:16849	Q15014	64	240
E	DYSF	19743938	HGNC:3097	O75923	L2-I485	PAX7	4505618	HGNC:8621	P23759	118	522
E	DYSF	19743938	HGNC:3097	O75923	L2-I485	RREB1	51173736	HGNC:10449	Q92766	150	428
E	DYSF	19743938	HGNC:3097	O75923	L2-I485	TAF1	20357587	HGNC:11535	P21675	1046.67	1378
E	DYSF	19743938	HGNC:3097	O75923	L2-I485	TRIP12	10863902	HGNC:12306	Q14669	360	806
E	DYSF	19743938	HGNC:3097	O75923	L2-I485	ZMYM2	37574605	HGNC:12989	Q9UBW7	309	1379
E	DYSF	19743938	HGNC:3097	O75923	Q851-D1200	CNOT1	42716274	HGNC:7877	A5YKK6	1488	1717
E	DYSF	19743938	HGNC:3097	O75923	Q851-D1200	COL1A2	48762933	HGNC:2198	P08123	1059	1321
E	DYSF	19743938	HGNC:3097	O75923	Q851-D1200	COL3A1	110224482	HGNC:2201	P02461	1249	1373
E	DYSF	19743938	HGNC:3097	O75923	Q851-D1200	COX11	17921983	HGNC:2261	Q9Y6N1	110	278
E	DYSF	19743938	HGNC:3097	O75923	Q851-D1200	DLST	32307170	HGNC:2911	P36957	190	342
E	DYSF	19743938	HGNC:3097	O75923	Q851-D1200	DNAJC7	4507712	HGNC:12392	Q99615	22	231
E	DYSF	19743938	HGNC:3097	O75923	Q851-D1200	HEY2	105990529	HGNC:4881	Q9UBP5	48	188
E	DYSF	19743938	HGNC:3097	O75923	Q851-D1200	HSP90AA1	63029936	HGNC:5253	P07900	379	757
E	DYSF	19743938	HGNC:3097	O75923	Q851-D1200	NEDD9	33667045	HGNC:7733	Q14511	818.667	836
E	DYSF	19743938	HGNC:3097	O75923	Q851-D1200	PAX7	4505618	HGNC:8621	P23759	118	309
E	DYSF	19743938	HGNC:3097	O75923	Q851-D1200	SRI	38679883	HGNC:11292	P30626	40	185
E	DYSF	19743938	HGNC:3097	O75923	Q851-D1200	ST13	21237722	HGNC:11343	P50502	8	170
E	ENO1	16507965	HGNC:3350	P06733	K126-H371	COL3A1	110224482	HGNC:2201	P02461	1140	1361
E	ENO1	16507965	HGNC:3350	P06733	K126-H371	HEY2	105990529	HGNC:4881	Q9UBP5	1	219
E	ENO1	16507965	HGNC:3350	P06733	K126-H371	HSP90AB1	20149593	HGNC:5258	P08238	251	388
E	ENO1	16507965	HGNC:3350	P06733	K126-H371	KDM2A	16306579	HGNC:13606	Q9Y2K7	431	631
E	ENO1	16507965	HGNC:3350	P06733	K126-H371	NCOR1	22538460	HGNC:7672	O75376	92	293
E	ENO1	16507965	HGNC:3350	P06733	K126-H371	UBR4	82659108	HGNC:30313	Q5T4S7	2791	2978
E	ENO1	16507965	HGNC:3350	P06733	K126-H371	YWHAZ	80477444	HGNC:12855	P63104	1	183
E	ENO3	16554591	HGNC:3354	P13929	M1-K434	COX11	17921983	HGNC:2261	Q9Y6N1	86	274
E	ENO3	16554591	HGNC:3354	P13929	M1-K434	DCTN1	13259509	HGNC:2711	Q14203	430	627
E	ENO3	16554591	HGNC:3354	P13929	M1-K434	DNAJC7	4507712	HGNC:12392	Q99615	1	231
E	ENO3	16554591	HGNC:3354	P13929	M1-K434	KPNA4	34190272	HGNC:6397	O00629	202	328
E	ENO3	16554591	HGNC:3354	P13929	M1-K434	PPPDE2	63055039	HGNC:24577	Q6ICB0	1	134
E	ENO3	16554591	HGNC:3354	P13929	M1-K434	RNF123	37588868	HGNC:21148	Q5XPI4	812	905
E	ENO3	16554591	HGNC:3354	P13929	M1-K434	ROCK1	112382209	HGNC:10251	Q13464	994	1254
E	ENO3	16554591	HGNC:3354	P13929	M1-K434	ST13	21237722	HGNC:11343	P50502	69	157
E	ENO3	16554591	HGNC:3354	P13929	M1-K434	YWHAZ	80477444	HGNC:12855	P63104	1	185
E	FBXO32	22547142	HGNC:16731	Q969P5	M1-F356	KDM2A	16306579	HGNC:13606	Q9Y2K7	431	631
E	FHL1	34147646	HGNC:3702	Q13642	E3-L280	CLTC	115527063	HGNC:2092	Q00610	1370	1611
E	FHL1	34147646	HGNC:3702	Q13642	E3-L280	PAX7	4505618	HGNC:8621	P23759	118	309
E	GNL3	45593129	HGNC:29931	Q9BVP2	M1-V549	KDM2A	16306579	HGNC:13606	Q9Y2K7	547	626
E	GNL3	45593129	HGNC:29931	Q9BVP2	M1-V549	PIAS1	7706636	HGNC:2752	O75925	306	514
E	HBXIP	38788352	HGNC:17955	O43504	M1-S173	DDX17	38201709	HGNC:2740	Q92841	68	510
E	HBXIP	38788352	HGNC:17955	O43504	M1-S173	DNAJA3	17066574	HGNC:11808	Q96EY1	287	455
E	HBXIP	38788352	HGNC:17955	O43504	M1-S173	EPC1	24475703	HGNC:19876	Q9H2F5	67	343
E	HBXIP	38788352	HGNC:17955	O43504	M1-S173	ST13	21237722	HGNC:11343	P50502	1	371
E	HBXIP	38788352	HGNC:17955	O43504	M1-S173	TNKS2	21361945	HGNC:15677	Q9H2K2	101	250
E	HBXIP	38788352	HGNC:17955	O43504	M1-S173	TNKS2	21361945	HGNC:15677	Q9H2K2	475	737
E	HBXIP	38788352	HGNC:17955	O43504	M1-S173	ZBTB16	66932930	HGNC:12930	Q05516	413	632
E	HSPA1B	26787974	HGNC:5233	P08107	M1-A641	CLTC	115527063	HGNC:2092	Q00610	1366	1649
E	HSPA1B	26787974	HGNC:5233	P08107	M1-A641	DNAJC7	4507712	HGNC:12392	Q99615	11	266
E	HSPA1B	26787974	HGNC:5233	P08107	M1-A641	FAF1	19528653	HGNC:3578	Q9UNN5	13	234
E	HSPA1B	26787974	HGNC:5233	P08107	M1-A641	ST13	21237722	HGNC:11343	P50502	100	265
E	ITGB1BP2	6912437	HGNC:6154	Q9UKP3	M1-E347	MRPS9	33188462	HGNC:14501	P82933	167	398
E	ITGB1BP2	6912437	HGNC:6154	Q9UKP3	M1-E347	RARB	14916495	HGNC:9865	P10826	13	318
E	ITGB1BP2	6912437	HGNC:6154	Q9UKP3	M1-E347	SF3B1	54112116	HGNC:10768	O75533	623	918
E	ITGB5	33869594	HGNC:6160	P18084	K743-D799	CXXC5	23958617	HGNC:26943	Q7LFL8	206	324
E	ITGB5	33869594	HGNC:6160	P18084	K743-D799	PAX7	4505618	HGNC:8621	P23759	118	522
E	ITGB5	33869594	HGNC:6160	P18084	K743-D799	PSAP	110224477	HGNC:9498	P07602	184	325
E	ITGB5	33869594	HGNC:6160	P18084	K743-D799	PSMD1	25777599	HGNC:9554	Q99460	138	267
E	ITGB5	33869594	HGNC:6160	P18084	K743-D799	TAF1	20357587	HGNC:11535	P21675	1047	1874
E	ITGB5	33869594	HGNC:6160	P18084	K743-D799	XRCC6	51093847	HGNC:4055	P12956	404	611
E	KIF1B	41393558	HGNC:16636	O60333	G797-Q1041	PAX7	4505618	HGNC:8621	P23759	118	313
E	KTN1	33620774	HGNC:6467	Q86UP2	Y233-E1188	UBE2I	35493970	HGNC:12485	P63279	1	121
E	LIMS1	47078283	HGNC:6616	P48059	M1-K325	DNAJA3	17066574	HGNC:11808	Q96EY1	287	455
E	LIMS1	47078283	HGNC:6616	P48059	M1-K325	PSMD11	28872724	HGNC:9556	O00231	221	385
E	LIMS1	47078283	HGNC:6616	P48059	M1-K325	ZBTB38	122937220	HGNC:26636	Q8NAP3	563	773
E	MAST2	112363079	HGNC:19035	Q6P0Q8	T1001-Q1734	LZTS2	45331214	HGNC:29381	Q9BRK4	584	671
E	MYBPC2	55956911	HGNC:7550	Q14324	V636-Q1141	ACBD3	29550827	HGNC:15453	Q9H3P7	238	449
E	MYBPC2	55956911	HGNC:7550	Q14324	V636-Q1141	CXXC5	23958617	HGNC:26943	Q7LFL8	137	324
E	MYBPC2	55956911	HGNC:7550	Q14324	V636-Q1141	DST	34577048	HGNC:1090	Q03001	4378	4551
E	MYBPC2	55956911	HGNC:7550	Q14324	V636-Q1141	GMEB1	13435374	HGNC:4370	Q9Y692	30	565
E	MYBPC2	55956911	HGNC:7550	Q14324	V636-Q1141	HEY2	105990529	HGNC:4881	Q9UBP5	48	188
E	MYBPC2	55956911	HGNC:7550	Q14324	V636-Q1141	IPO5	51873051	HGNC:6402	O00410	469	930
E	MYBPC2	55956911	HGNC:7550	Q14324	V636-Q1141	KDM2A	16306579	HGNC:13606	Q9Y2K7	501	629
E	MYBPC2	55956911	HGNC:7550	Q14324	V636-Q1141	ZNF521	113201773	HGNC:24605	Q96K83	349	499
E	MYBPH	28277416	HGNC:7552	Q13203	M1-H477	PAX7	4505618	HGNC:8621	P23759	118	309
E	MYOM1	46249363	HGNC:7613	P52179	M1-I245	HEY2	105990529	HGNC:4881	Q9UBP5	48	188
E	MYOM2	4505314	HGNC:7614	P54296	G512-Q1465	MTMR4	31377795	HGNC:7452	Q9NYA4	407	521
E	MYOM2	4505314	HGNC:7614	P54296	M1-A122	C14orf166	7706321	HGNC:23169	Q9Y224	14	246
E	MYOM2	4505314	HGNC:7614	P54296	M1-A122	DNAJC7	4507712	HGNC:12392	Q99615	1	231
E	MYOM2	4505314	HGNC:7614	P54296	M1-A122	PPPDE2	63055039	HGNC:24577	Q6ICB0	1	129
E	MYOM2	4505314	HGNC:7614	P54296	M1-A122	PRKDC	31340617	HGNC:9413	P78527	1	321
E	MYOM2	4505314	HGNC:7614	P54296	M1-A122	PSAP	110224477	HGNC:9498	P07602	23	360
E	MYOM2	4505314	HGNC:7614	P54296	M1-A122	PSAP	110224477	HGNC:9498	P07602	184	211
E	MYOM2	4505314	HGNC:7614	P54296	M1-A122	RNF123	37588868	HGNC:21148	Q5XPI4	726.667	905
E	MYOM2	4505314	HGNC:7614	P54296	M1-A122	TAF1	20357587	HGNC:11535	P21675	1046.67	1377.67
E	MYOM2	4505314	HGNC:7614	P54296	M1-A122	TFIP11	56788354	HGNC:17165	Q9UBB9	199	491
E	MYOM2	4505314	HGNC:7614	P54296	M1-A122	UBQLN1	16753204	HGNC:12508	Q9UMX0	102	314
E	MYOM2	4505314	HGNC:7614	P54296	M1-A122	XRCC6	51093847	HGNC:4055	P12956	394	611
E	OPTN	56549110	HGNC:17142	Q96CV9	M1-I 577	FTH1	32442331	HGNC:3976	P02794	7	122
E	OPTN	56549110	HGNC:17142	Q96CV9	M1-I 577	ZBTB38	122937220	HGNC:26636	Q8NAP3	434	532
E	OPTN	56549110	HGNC:17142	Q96CV9	M1-I 577	ZNF521	113201773	HGNC:24605	Q96K83	274	561
E	POMP	15680037	HGNC:20330	Q9Y244	M1-L141	HSP90AA1	63029936	HGNC:5253	P07900	421	660
E	POMP	15680037	HGNC:20330	Q9Y244	M1-L141	ZBTB44	21040474	HGNC:25001	Q8NCP5	360	546
E	PPP1R3B	13375814	HGNC:14942	Q86XI6	M1-Y285	HEY2	105990529	HGNC:4881	Q9UBP5	48	188
E	PRKD3	48255886	HGNC:9408	O94806	M1-G593	PIAS1	7706636	HGNC:2752	O75925	3	239
E	PRKD3	48255886	HGNC:9408	O94806	M1-G593	TAF1	20357587	HGNC:11535	P21675	1047	1378
E	PRKD3	48255886	HGNC:9408	O94806	M1-G593	ZBTB38	122937220	HGNC:26636	Q8NAP3	284	590
E	PRKD3	48255886	HGNC:9408	O94806	M1-G593	ZBTB44	21040474	HGNC:25001	Q8NCP5	385	527
E	PTPN11	33356176	HGNC:9644	Q06124	M1-R593	HEY2	105990529	HGNC:4881	Q9UBP5	48	188
E	PTPN11	33356176	HGNC:9644	Q06124	M1-R593	RNF123	37588868	HGNC:21148	Q5XPI4	693	910
E	PTPN11	33356176	HGNC:9644	Q06124	M1-R593	SNAPIN	39725677	HGNC:17145	O95295	38	138
E	PTPN11	33356176	HGNC:9644	Q06124	M1-R593	ST13	21237722	HGNC:11343	P50502	1	169
E	PYGM	5032008	HGNC:9726	P11217	I160-Q481	KPNA4	34190272	HGNC:6397	O00629	21	310
E	REPS1	39645197	HGNC:15578	Q96D71	M1-L743	KDM6A	10863942	HGNC:12637	O15550	1	333
E	REPS1	39645197	HGNC:15578	Q96D71	M1-L743	PSMD7	34335279	HGNC:9565	P51665	1	168
E	RNF167	14149701	HGNC:24544	Q9H6Y7	H219-V350	COPB1	34192688	HGNC:2231	P53618	713	933
E	RNF167	14149701	HGNC:24544	Q9H6Y7	H219-V350	EEF1A1	83367078	HGNC:3189	P68104	1	183
E	RNF167	14149701	HGNC:24544	Q9H6Y7	H219-V350	HEY1	105990528	HGNC:4880	Q9Y5J3	3	199
E	RNF167	14149701	HGNC:24544	Q9H6Y7	H219-V350	XRCC6	51093847	HGNC:4055	P12956	374	611
E	RNF167	14149701	HGNC:24544	Q9H6Y7	H219-V350	ZBTB44	21040474	HGNC:25001	Q8NCP5	378	527
E	RRAD	4759053	HGNC:10446	P55042	M1-L308	YWHAE	34304385	HGNC:12851	P62258	1	257
E	RRAD	4759053	HGNC:10446	P55042	M1-L308	YWHAZ	80477444	HGNC:12855	P63104	1	247
E	SGCA	19344018	HGNC:10805	Q16586	M313-H388	KDM2A	16306579	HGNC:13606	Q9Y2K7	431	631
E	SGCA	19344018	HGNC:10805	Q16586	M313-H388	TAF1	20357587	HGNC:11535	P21675	1047	1378
E	SGCB	1794188	HGNC:10806	Q16585	E10-A65	ZNF521	113201773	HGNC:24605	Q96K83	337	667
E	SGCD	1495426	HGNC:10807	Q92629	E1-Y36	KDM2A	16306579	HGNC:13606	Q9Y2K7	1	1164
E	SGCD	1495426	HGNC:10807	Q92629	E1-Y36	ZBTB38	122937220	HGNC:26636	Q8NAP3	433	1194
E	SGCG	1054902	HGNC:10809	Q13326	M1-L36	ACBD3	29550827	HGNC:15453	Q9H3P7	201	451
E	SGCG	1054902	HGNC:10809	Q13326	M1-L36	CHD4	51599155	HGNC:1919	Q14839	663	921
E	SGCG	1054902	HGNC:10809	Q13326	M1-L36	KDM2A	16306579	HGNC:13606	Q9Y2K7	431	631
E	SGCG	1054902	HGNC:10809	Q13326	M1-L36	PLAG1	4505854	HGNC:9045	Q6DJT9	129	502
E	SH3GLB1	34782815	HGNC:10833	Q9Y371	Q68-N365	FTH1	32442331	HGNC:3976	P02794	5	127
E	SH3GLB1	34782815	HGNC:10833	Q9Y371	Q68-N365	HMG20A	21359925	HGNC:5001	Q9NP66	46	318
E	SH3GLB1	34782815	HGNC:10833	Q9Y371	Q68-N365	MACF1	33188442	HGNC:13664	Q96PK2	3810	4083
E	SH3GLB1	34782815	HGNC:10833	Q9Y371	Q68-N365	ZNF521	113201773	HGNC:24605	Q96K83	349	497
E	SNAPIN	39725677	HGNC:17145	O95295	R34-K136	IKBKAP	38569393	HGNC:5959	O95163	1144	1334
E	SNAPIN	39725677	HGNC:17145	O95295	R34-K136	LAMC1	9845497	HGNC:6492	P11047	1425	1535
E	SNAPIN	39725677	HGNC:17145	O95295	R34-K136	SPTBN1	112382251	HGNC:11275	Q01082	1708	1867
E	SNAPIN	39725677	HGNC:17145	O95295	R34-K136	YWHAZ	80477444	HGNC:12855	P63104	1	112
E	STRADB	21359970	HGNC:13205	Q9C0K7	M1-418	COX11	17921983	HGNC:2261	Q9Y6N1	110	278
E	STRADB	21359970	HGNC:13205	Q9C0K7	M1-418	PPP5C	20127496	HGNC:9322	P53041	16	177
E	TCAP	19924299	HGNC:11610	O15273	M1-G167	ACBD3	29550827	HGNC:15453	Q9H3P7	198	451
E	TCAP	19924299	HGNC:11610	O15273	M1-G167	CXXC5	23958617	HGNC:26943	Q7LFL8	169	324
E	TCAP	19924299	HGNC:11610	O15273	M1-G167	HEY1	105990528	HGNC:4880	Q9Y5J3	3	199
E	TCAP	19924299	HGNC:11610	O15273	M1-G167	HMG20A	21359925	HGNC:5001	Q9NP66	19	318
E	TCAP	19924299	HGNC:11610	O15273	M1-G167	MBD1	7710134	HGNC:6916	Q9UIS9	1	167
E	TCAP	19924299	HGNC:11610	O15273	M1-G167	PAX7	4505618	HGNC:8621	P23759	118	309
E	TP53RK	16307276	HGNC:16197	Q96S44	M1-G253	HEY2	105990529	HGNC:4881	Q9UBP5	48	188
E	TP53RK	16307276	HGNC:16197	Q96S44	M1-G253	IQGAP1	57242794	HGNC:6110	P46940	1	1659
E	TP53RK	16307276	HGNC:16197	Q96S44	M1-G253	TRIP12	10863902	HGNC:12306	Q14669	511	740
E	TRAPPC2	30851693	HGNC:23068	P0DI81	M1-S140	PSAP	110224477	HGNC:9498	P07602	81	147
E	TRAPPC2	30851693	HGNC:23068	P0DI81	M1-S140	ZBTB38	122937220	HGNC:26636	Q8NAP3	438	776
E	TRIM32	758422	HGNC:16380	Q13049	L66-P654	UBQLN2	16753206	HGNC:12509	Q9UHD9	47	334
E	TRIM63	19924162	HGNC:16007	Q969Q1	M1-Q354	TDG	59853161	HGNC:11700	Q13569	77	412
E	TTN	110349718	HGNC:12403	Q8WZ42	A8831-E9158	PAX7	4505618	HGNC:8621	P23759	118	522
E	TTN	110349718	HGNC:12403	Q8WZ42	A8831-E9158	PIAS1	7706636	HGNC:2752	O75925	373	506
E	TTN	110349718	HGNC:12403	Q8WZ42	A8831-E9158	PIAS3	31543399	HGNC:16861	Q9Y6X2	321	474
E	TTN	110349718	HGNC:12403	Q8WZ42	A8831-E9158	UBE2I	35493970	HGNC:12485	P63279	1	121
E	TTN	110349718	HGNC:12403	Q8WZ42	E29808-P30118	CHD4	51599155	HGNC:1919	Q14839	698	919
E	TTN	110349718	HGNC:12403	Q8WZ42	E29808-P30118	ZMYM2	37574605	HGNC:12989	Q9UBW7	309	593
E	TTN	110349718	HGNC:12403	Q8WZ42	R2120-L2564	CHD4	51599155	HGNC:1919	Q14839	698	919
E	TULP3	42544229	HGNC:12425	O75386	M1-E442	CLASP1	31563536	HGNC:17088	Q7Z460	657	1540
E	TULP3	42544229	HGNC:12425	O75386	M1-E442	DNAJC7	4507712	HGNC:12392	Q99615	1	326
E	TULP3	42544229	HGNC:12425	O75386	M1-E442	IPO5	51873051	HGNC:6402	O00410	551	930
E	TULP3	42544229	HGNC:12425	O75386	M1-E442	KIAA0182	44955925	HGNC:28979	Q14687	1032	1219
E	TULP3	42544229	HGNC:12425	O75386	M1-E442	KIAA1267	41152088	HGNC:24565	Q7Z3B3	233	640
E	TULP3	42544229	HGNC:12425	O75386	M1-E442	NCOR1	22538460	HGNC:7672	O75376	104	302
E	TULP3	42544229	HGNC:12425	O75386	M1-E442	NFE2L1	4505378	HGNC:7781	Q14494	466	774
E	TULP3	42544229	HGNC:12425	O75386	M1-E442	PRKAR1A	47132580	HGNC:9388	P10644	1	175
E	TULP3	42544229	HGNC:12425	O75386	M1-E442	PSAP	110224477	HGNC:9498	P07602	184	325
E	TULP3	42544229	HGNC:12425	O75386	M1-E442	SPTAN1	4507190	HGNC:11273	Q13813	1070	1384
E	TULP3	42544229	HGNC:12425	O75386	M1-E442	SPTBN1	112382251	HGNC:11275	Q01082	1629	1810
E	TULP3	42544229	HGNC:12425	O75386	M1-E442	TFIP11	56788354	HGNC:17165	Q9UBB9	203	491
E	TULP3	42544229	HGNC:12425	O75386	M1-E442	YWHAG	21464100	HGNC:12852	P61981	1	111
