# Supplementary material for: A human skeletal muscle interactome centered on proteins involved in muscular dystrophies: LGMD interactome
Source: Skelet Muscle. 2013 Feb 15;3:3. doi: 10.1186/2044-5040-3-3 (PMC3610214; doi:10.1186/2044-5040-3-3)
Supplement: Additional file 4: Table S4 — Human diseases associated with the proteins of the network. Column A: Gene symbol; Column B: GI number of the bait or prey sequence; Column C: Human genetic conditions associated with the protein; Column D: OMIM number (ND= not defined); Column E: Classification as NMD (Y=yes, N=no); Column F: Classification of NMD according to the Neuromuscular Disorders Online Gene Table (http://www.musclegenetable.fr) 1 Muscular dystrophies, 2 Congenital muscular dystrophies, 3 Congenital myopathies, 4 Distal myopathies, 5 Other myopathies, 6 Myotonic syndromes, 7 Ion channel muscle diseases, 8 Malignant hyperthermia, 9 Metabolic myopathies, 10 Hereditary cardiomyopathies, 11 Congenital myasthenic syndromes, 12 Spinal muscular atrophies, 13 Hereditary ataxia, 14 Hereditary motor and sensory neuropathies, 15 Hereditary paraplegia, 16 Other NMD. [file 2044-5040-3-3-S4.xls]

## Sheet: Table S4
Supplementary Table 4: Human diseases associated with the proteins of the network.
Column A: Gene symbol; Column B: GI number of the bait or prey sequence; Column C: Human genetic conditions associated with the protein; Column D: OMIM number (ND= not defined); Column E: Classification as NMD (Y=yes, N=no); Column F: Classification of NMD according to the Neuromuscular Disorders Online Gene Table (http://www.musclegenetable.org/) 1 Muscular dystrophies, 2 Congenital muscular dys…
CDS NAME	CDS GI	Disease	OMIM	NMD
RYR1	113204616	Central core disease Minicore myopathy with external ophthalmoplegia Neuromuscular disease, congenital, with uniform type 1 fiber Malignant hyperthermia susceptibility 1	117000 255320 117000 145600	Y	Categories
MYH7	115496168	Cardiomyopathy, dilated, 1S Cardiomyopathy, familial hypertrophic, 1 Laing distal myopathy Left ventricular noncompaction 5 Myopathy, myosin storage Scapuloperoneal syndrome, myopathic type	613426 192600 160500 613426 608358 181430	Y	3, 8
TPM2	47519592	Arthrogryposis multiplex congenita, distal, type 1 Arthrogryposis, distal, type 2B Nemaline myopathy	108120 601680 609285	Y	3, 4, 10
DES	55749931	Cardiomyopathy, dilated, 1I Myopathy, desmin-related, cardioskeletal Scapuloperoneal syndrome, neurogenic, Kaeser type	604765 601419 181400	Y	3, 16
DNM2	56549124	Charcot-Marie-Tooth disease, axonal, type 2M Charcot-Marie-Tooth disease, dominant intermediate B Myopathy, centronuclear	606482 606482 160150	Y	3, 10
HSPB1	15126734	Charcot-Marie-Tooth disease, axonal, type 2F Neuropathy, distal hereditary motor, type IIB	606595 608634	Y	2, 3, 14
FHL1	34147646	Emery-Dreifuss muscular dystrophy 6, X-linked Myopathy, reducing body, X-linked, childhood-onset Myopathy, reducing body, X-linked, severe early-onset Myopathy, X-linked, with postural muscle atrophy Scapuloperoneal myopathy, X-linked dominant	300696 300718 300717 300696 300695	Y	12, 14
MYOT	5803105	Muscular dystrophy, limb-girdle, type 1A Myopathy, spheroid body Myotilinopathy	159000 182920 609200	Y	1, 5
TTN var novex 3	110349720	Cardiomyopathy, dilated, 1G Cardiomyopathy, familial hypertrophic, 9 Muscular dystrophy, limb-girdle, type 2J Myopathy, early-onset, with fatal cardiomyopathy Myopathy, proximal, with early respiratory muscle involvement Tibial muscular dystrophy, tardive	604145 613765 608807 611705 603689 600334	Y	1, 4, 5
DYSF	19743938	Miyoshi muscular dystrophy 1 Muscular dystrophy, limb-girdle, type 2B Myopathy, distal, with anterior tibial onset	254130 253601 606768	Y	1, 4, 5
TRIM32	758422	Bardet-Biedl syndrome 11 Muscular dystrophy, limb-girdle, type 2H	209900 254110	Y	1, 4
LMNA	27436944	Cardiomyopathy, dilated, 1A Charcot-Marie-Tooth disease, type 2B1 605588 Emery-Dreifuss muscular dystrophy 2, AD 181350 Emery-Dreifuss muscular dystrophy 3, AR 181350 Heart-hand syndrome, Slovenian type 610140 Hutchinson-Gilford progeria 176670 Lipodystrophy, familial partial, 2 151660 Malouf syndrome 212112 Mandibuloacral dysplasia 248370 Muscular dystrophy, congenital 613205 Muscular dystrophy,…	115200 605588 181350 181350 610140 176670 151660 212112 248370 613205 159001 275210	Y	1, 3
SYNE1	154277115	Emery-Dreifuss muscular dystrophy 4, autosomal dominant Spinocerebellar ataxia, autosomal recessive 8	612998 610743	Y	1, 2, 10, 14
SGCD	1495426	Cardiomyopathy, dilated, 1L Muscular dystrophy, limb-girdle, type 2F	606685 601287	Y	1, 13
TCAP	19924299	Cardiomyopathy, dilated, 1N Muscular dystrophy, limb-girdle, type 2G	607487 601954	Y	1, 10
ACTN3	4557240	Alpha-actinin-3 deficiency [Sprinting performance]	102574	Y	1, 10
IKBKAP	38569393	Dysautonomia, familial	223900	Y	16
LRPPRC	31621305	Leigh syndrome, French-Canadian type	220111	Y	16
MYH3	98986452	Arthrogryposis, distal, type 2A Arthrogryposis, distal, type 2B	193700 601680	Y	16
TAF1	20357587	Dystonia-Parkinsonism, X-linked	314250	Y	16
TNNT3	112789540	Arthyrgryposis, distal, type 2B	601680	Y	16
VCP	7669552	Amyotrophic lateral sclerosis 14 with or without frontotemporal dementia Inclusion body myopathy with early-onset Paget disease and frontotemporal dementia	613954 167320	Y	16
SPG20	40806197	Troyer syndrome	275900	Y	16
HSPB3	5453687	Neuronopathy, distal hereditary motor, type IIC	613376	Y	15
HSPB8	7644379	Charcot-Marie-Tooth disease, axonal, type 2L Neuropathy, distal hereditary motor, type IIA	608673 158590	Y	14
KARS	5031814	Charcot-Marie-Tooth disease, recessive intermediate, B	613641	Y	14
KIF1B	41393558	Charcot-Marie-Tooth disease, type 2A1 Pheochromocytoma Neuroblastoma, susceptibility to, 1	118210 171300 256700	Y	14
OPTN	21619682	Amytrophic lateral sclerosis 12 Glaucoma 1, open angle, E Glaucoma, normal tension, susceptibility to	613435 137760 606657	Y	14
SLC12A6	110224455	Agenesis of the corpus callosum with peripheral neuropathy	218000	Y	14
WNK1	12711659	Neuropathy, hereditary sensory and autonomic, type II Pseudohypoaldosteronism, type IIC	201300 145260	Y	14
ATXN1	51479157	Spinocerebellar ataxia 1	164400	Y	14
ATXN10	51093837	Spinocerebellar ataxia 10	603516	Y	13
ZNF592	108860696	Spinocerebellar ataxia, autosomal recessive 5	606937	Y	13
DCTN1	13259509	Neuropathy, distal hereditary motor, type VIIB Perry syndrome Amyotrophic lateral sclerosis, susceptibility to	607641 168605 105400	Y	13
ACTC1	46411161	Atrial septal defect 5 Cardiomyopathy, dilated, 1R Cardiomyopathy, familial hypertrophic, 11 Left ventricular noncompaction 4	612794 613424 612098 613424	Y	12
ACTN2	178053	Cardiomyopathy, dilated, 1AA	612158	Y	10
AKAP9	22538388	Long QT syndrome-11	611820	Y	10
ANK2	52426734	Cardiac arrhythmia, ankyrin-B-related Long QT syndrome-4	600919 600919	Y	10
CSRP3	48762935	Cardiomyopathy, dilated, 1M Cardiomyopathy, familial hypertrophic, 12	607482 612124	Y	10
DSP	58530839	Arrhythmogenic right ventricular dysplasia 8 Dilated cardiomyopathy with woolly hair and keratoderma Epidermolysis bullosa, lethal acantholytic Keratosis palmoplantaris striata II Skin fragility-woolly hair syndrome	607450 605676 609638 612908 607655	Y	10
DTNA	42717996	Left ventricular noncompaction 1, with or without congenital heart defects	604169	Y	10
LAMA4	9845494	Cardiomyopathy, dilated, 1K	605582	Y	10
MYOZ2	19923486	Cardiomyopathy, familial hypertrophic, 16	613838	Y	10
TAB2	21735557	Congenital heart disease, nonsyndromic, 2	612863	Y	10
TPM1	63252897	Cardiomyopathy, dilated, 1Y Cardiomyopathy, familial hypertrophic, 3	611878 115196	Y	10
TTN	110349718	Cardiomyopathy, dilated, 1G Cardiomyopathy, familial hypertrophic, 9 Muscular dystrophy, limb-girdle, type 2J Myopathy, early-onset, with fatal cardiomyopathy Myopathy, proximal, with early respiratory muscle involvement Tibial muscular dystrophy, tardive	604145 613765 608807 611705 603689 600334	Y	10
VCL	50593538	Cardiomyopathy, dilated, 1W Cardiomyopathy, familial hypertrophic, 15	611407 613255	Y	10
AGL	116734859	Glycogen storage disease IIIa Glycogen storage disease IIIb	232400 232400	Y	10
AMPD1	4557310	Myoadenylate deaminase deficiency	102770	Y	9
ENO3	33878987	Glycogen storage disease XIII	612932	Y	9
GYG1	976399	Glycogen storage disease XV	613507	Y	9
NDUFS1	33519474	Mitochondrial complex I deficiency	252010	Y	9
PGM1	21361620	Glycogen storage disease XIV	612934	Y	9
PYGM	5032008	McArdle disease	232600	Y	9
PRKAG3	47132576	PROTEIN KINASE, AMP-ACTIVATED, NONCATALYTIC, GAMMA-3	604976	Y	9
ATP2A1	47132613	Brody myopathy	601003	Y	9
HSPG2	126012570	Dyssegmental dysplasia, Silverman-Handmaker type Schwartz-Jampel syndrome, type 1	224410 255800	Y	6
CRYAB	256398	Cataract, posterior polar 2 Myopathy, myofibrillar, alpha-B crystallin-related Myopathy, myofibrillar, fatal infantile hypertrophy, alpha-B crystallin-related	613763 608810 613869	Y	6
FLNC	8885789	Myopathy, distal, 4 Myopathy, myofibrillar, 5	614065 609524	Y	5
NEB	115527119	Nemaline myopathy 2, autosomal recessive	256030	Y	5
ACTA1	47078293	Myopathy, actin, congenital, with cores Myopathy, actin, congenital, with excess of thin myofilaments Myopathy, congenital, with fiber-type disproportion 1 Myopathy, nemaline, 3	_ 161800 255310 161800	Y	5
AFG3L2	114672124	Spinocerebellar ataxia 28	610246	Y	3
BIN1	4757748	Myopathy, centronuclear, autosomal recessive	255200	Y	3
TNNT1	21706666	Nemaline myopathy, Amish type	605355	Y	3
TPM3	114155139	Nemaline myopathy 1, autosomal dominant	609284	Y	3
COL6A3	55743105	Bethlem myopathy Ullrich congenital muscular dystrophy	158810 254090	Y	3
LAMA2	119466531	Muscular dystrophy, congenital merosin-deficient Muscular dystrophy, congenital, due to partial LAMA2 deficiency	607855 607855	Y	2
MTMR14	117938273	Centronuclear myopathy, autosomal, modifier of	160150	Y	2
MYF6	4505298	Myopathy, centronuclear Becker muscular dystrophy modifier	160150 300376	Y	2
CAPN3	27765081	Muscular dystrophy, limb-girdle, type 2A	253600	Y	2
PLEC	117168249	Epidermolysis bullosa simplex with pyloric atresia Epidermolysis bullosa simplex, Ogna type Muscular dystrophy with epidermolysis bullosa simplex Muscular dystrophy, limb-girdle, type 2Q	612138 131950 226670 613723	Y	1
SGCA	19344018	Muscular dystrophy, limb-girdle, type 2D	608099	Y	1
SGCB	1794188	Muscular dystrophy, limb-girdle, type 2E	604286	Y	1
SGCG	1054902	Muscular dystrophy, limb-girdle, type 2C	253700	Y	1
SYNE2	118918406	Emery-Dreifuss muscular dystrophy 5, autosomal dominant	612999	Y	1
A2M	25303945	Alpha-2-macroglobulin deficiency Alzheimer disease, susceptibility to	614036 104300	N	1
ACADM	21327681	Acyl-CoA dehydrogenase, medium chain, deficiency of	201450	N
ACTN4	34452697	Glomerulosclerosis, focal segmental, 1	603278	N
ADAR	70167112	Dyschromatosis symmetrica hereditaria	127400	N
ADD1	29826320	Hypertension, essential, salt-sensitive	145500	N
ADSL	4557268	Adenylosuccinase deficiency	103050	N
ALDOA	34577108	Glycogen storage disease XII	611881	N
ALMS1	110349785	Alstrom syndrome	203800	N
ANKRD26	7662473	Thrombocytopenia 2	188000	N
ARHGEF6	47078220	Mental retardation, X-linked nonspecific, type 46	300436	N
ATP2A2	27886536	Acrokeratosis verruciformis Darier disease	101900 124200	N
ATRX	20336208	Alpha-thalassemia myelodysplasia syndrome, somatic Alpha-thalassemia/mental retardation syndrome Mental retardation-hypotonic facies syndrome, X-linked	300448 301040 309580	N
CD320	51702225	Methylmalonic aciduria due to transcobalamin receptor defect	613646	N
CDK5RAP2	58535450	Microcephaly, primary autosomal recessive, 3	604804	N
CEP152	110347567	Microcephaly, primary autosomal recessive, 4 Seckel syndrome 5	604321 613823	N
COG4	118498353	Congenital disorder of glycosylation, type IIj	613489	N
COL11A1	98985809	Fibrochondrogenesis Marshall syndrome Stickler syndrome, type II Lumbar disc herniation, susceptibility to	228520 228520 604841 603932	N
COL1A1	110349771	Caffey disease Ehlers-Danlos syndrome, type I Ehlers-Danlos syndrome, type VIIA OI type II OI type III OI type IV Osteogenesis imperfecta, type I [Bone mineral density variation QTL] Osteoporosis	114000 130000 130060 166210 259420 166220 166200 _ 166710	N
COL1A2	48762933	Ehlers-Danlos syndrome, cardiac valvular form Ehlers-Danlos syndrome, type VIIB Osteogenesis imperfecta, type II Osteogenesis imperfecta, type III Osteogenesis imperfecta, type IV Osteoporosis, postmenopausal	225320 130060 166210 259420 166220 166710	N
COL3A1	110224482	Ehlers-Danlos syndrome, type III Ehlers-Danlos syndrome, type IV	130020 130050	N
CRBN	39545579	Mental retardation, autosomal recessive 2	607417	N
CYLD	109637775	Brooke-Spiegler syndrome Cylindromatosis, familial Trichoepithelioma, multiple familial, 1	605041 132700 601606	N
DFNA5	116734721	Deafness, autosomal dominant 5	600994	N
DIAPH1	119395759	Deafness, autosomal dominant 1	124900	N
DTNBP1	34304371	Hermansky-Pudlak syndrome 7 Schizophrenia	614076 181500	N
ERCC6	4557564	Cerebrooculofacioskeletal syndrome 1 Cockayne syndrome, type B De Sanctis-Cacchione syndrome UV-sensitive syndrome Lung cancer, susceptibility to Macular degeneration, age-related, susceptibility to 5	214150 133540 278800 600630 211980 613761	N
FAM134B	77917616	Neuropathy, hereditary sensory and autonomic, type IIB	613115	N
FBN2	66346694	Contractural arachnodactyly, congenital	121050	N
FBXO7	74229026	Parkinson disease 15, autosomal recessive	260300	N
FKBP5	17149847	Major depressive disorder and accelerated response to antidepressant drug treatment	608516	N
FLNB	105990513	Atelosteogenesis, type III Atelostogenesis, type I Boomerang dysplasia Larsen syndrome Spondylocarpotarsal synostosis syndrome	108721 108720 112310 150250 272460	N
FMR1	50053960	Fragile X syndrome Fragile X tremor/ataxia syndrome	300624 300623	N
FN1	47132548	Glomerulopathy with fibronectin deposits 2	601894	N
FTH1	32442331	Iron overload, autosomal dominant	ND	N
FYCO1	13470091	Cataract, autosomal recessive congenital 2	610019	N
GATM	126090880	AGAT deficiency	612718	N
GLIS3	109637783	Diabetes mellitus, neonatal, with congenital hypothyroidism	610199	N
GLUL	74271825	Glutamine deficiency, congenital	610015	N
GPC3	5360213	Simpson-Golabi-Behmel syndrome, type 1 Wilms tumor, somatic	312870 194070	N
H19	46623151	Beckwith-Wiedemann syndrome Silver-Russell syndrome Wilms tumor 2	130650 180860 194071	N
HAX1	66363693	Neutropenia, severe congenital 3, autosomal recessive	610738	N
HK1	114630846	Hemolytic anemia due to hexokinase deficiency	235700	N
HLA-DRB1	93277069	Multiple sclerosis, susceptibility to Pemphigoid, susceptibility to Rheumatoid arthritis, susceptibility to Sarcoidosis, susceptibility l, 1	126200 142857 180300 181000	N
HMCN1	118572605	Macular degeneration, age-related, 1	603075	N
HUWE1	61676187	Mental retardation, X-linked syndromic, Turner type	300706	N
IGBP1	48375183	Corpus callosum, agenesis of, with mental retardation, ocular coloboma and micrognathia	300472	N
IGF2R	119964725	Hepatocellular carcinoma	ND	N
ITCH	27477108	Autoimmune disease, syndromic multisystem	613385	N
KALRN	68362739	Coronary heart disease, susceptibility to, 5	608901	N
KRT10	40354191	Epidermolytic hyperkeratosis Ichthyosis with confetti Ichthyosis, cyclic, with epidermolytic hyperkeratosis	113800 609165 607602	N
KRT17	4557700	Pachyonychia congenita, Jackson-Lawler type Steatocystoma multiplex	167210 184500	N
MAF	73427804	Cataract, pulverulent or cerulean, with or without microcornea	ND	N
MDM2	46488903	Accelerated tumor formation, susceptibility to	ND	N
ME2	62953132	Epilepsy, idiopathic generalized, susceptibility to Opioid dependence, susceptibility to	600669 610064	N
MED13L	47575843	Transposition of the great arteries, dextro-looped 1	608808	N
MEF2C	114599246	Chromosome 5q14.3 deletion syndrome Mental retardation, stereotypic movements, epilepsy, and/or cerebral malformations	613443 613443	N
MLH3	91992161	Colon cancer, hereditary nonpolyposis, type 7 Colorectal cancer, somatic Endometrial cancer	_ 114500 608089	N
MMP2	11342665	Torg-Winchester syndrome	259600	N
MYH14	116284395	Deafness, autosomal dominant 4	600652	N
MYH8	4505300	Carney complex variant Trismus-pseudocamptodactyly syndrome	608837 158300	N
NCOA4	16306752	Thyroid carcinoma, papillary	188550	N
NF2	32967259	Meningioma, NF2-related, somatic Neurofibromatosis, type 2 Schwannomatosis	607174 101000 162091	N
NOTCH2	24041034	Alagille syndrome 2 Hajdu-Cheney syndrome	610205 102500	N
NOTCH3	4557798	Cerebral arteriopathy with subcortical infarcts and leukoencephalopathy	125310	N
NPHP3	34304359	Meckel syndrome 7 Nephronophthisis 3 Renal-hepatic-pancreatic dysplasia	267010 604387 208540	N
PALLD	93102360	Pancreatic cancer, susceptibility to, 1	606856	N
PCCB	119943099	Propionicacidemia	606054	N
PCNT	81295808	Microcephalic osteodysplastic primordial dwarfism, type II	210720	N
PDHB	38197474	Pyruvate dehydrogenase E1-beta deficiency	614111	N
PEX1	94421467	Adrenoleukodystrophy, neonatal Refsum disease, infantile Zellweger syndrome-1	202370 266510 214100	N
PEX5	694004	Adrenoleukodystrophy, neonatal Zellweger syndrome	202370 214100	N
PHGDH	33875271	Phosphoglycerate dehydrogenase deficiency	601815	N
PLA2G6	52486193	Infantile neuroaxonal dystrophy 1 Karak syndrome Neurodegeneration with brain iron accumulation 2B Parkinson disease 14	256600 610217 610217 612953	N
POMP	15680037	Keratosis linearis with ichthyosis congenita and sclerosing keratoderma	601952	N
PPARA	61744437	Hyperapobetalipoproteinemia, susceptibility to	ND	N
PRKAR1A	47132580	Acrodysostosis with hormone resistance Adrenocortical tumor, somatic Carney complex, type 1 Myxoma, intracardiac Pigmented nodular adrenocortical disease, primary, 1 Thyroid carcinoma, papillary, somatic	101800 _ 160980 255960 610489 188550	N
PRRX1	56699461	Agnathia-otocephaly complex	202650	N
PSAP	110224477	Combined SAP deficiency Gaucher disease, atypical Krabbe disease, atypical Metachromatic leukodystrophy due to SAP-b deficiency	611721 610539 611722 249900	N
PTEN	110224474	Bannayan-Riley-Ruvalcaba syndrome Cowden disease Endometrial carcinoma, somatic Lhermitte-Duclos syndrome Macrocephaly/autism syndrome Malignant melanoma, somatic PTEN hamartoma tumor syndrome Squamous cell carcinoma, head and neck, somatic Thyroid carcinoma, follicular, somatic VATER association with macrocephaly and ventriculomegaly Glioma susceptibility 2 Meningioma Prostate cancer, somatic	153480 158350 608089 158350 605309 155600 _ 275355 188470 276950 613028 607174 176807	N
PTPN1	18104977	Insulin resistance, susceptibility to	125853	N
PTPN11	33356176	LEOPARD syndrome 1 Leukemia, juvenile myelomonocytic Metachondromatosis Noonan syndrome 1	151100 607785 156250 163950	N
PTRF	42734429	Lipodystrophy, congenital generalized, type 4	613327	N
RANBP2	19718756	Encephalopathy, acute necrotizing 1	608033	N
RDX	28436808	Deafness, autosomal recessive, 24	611022	N
RNF213	66529202	Moyamoya disease 2, susceptibility to	607151	N
RPF1	38569467	Wilms tumor susceptibility-5	601583	N
RPIA	94536841	Ribose 5-phosphate isomerase deficiency	608611	N
SAMHD1	38016913	Aicardi-Goutieres syndrome 5	612952	N
SART3	119393885	Porokeratosis, disseminated superficial actinic, 1	175900	N
SDHB	115387093	Cowden-like syndrome Gastrointestinal stromal tumor Paraganglioma and gastric stromal sarcoma Paraganglioma, familial chromaffin, 4 Pheochromocytoma	612359 606764 606864 115310 171300	N
SERPINA3	13097704	Alpha-1-antichymotrypsin deficiency Cerebrovascular disease, occlusive	ND ND	N
SERPINF1	54792142	Osteogenesis imperfecta, type XII	613982	N
SLC9A3R1	15079984	Nephrolithiasis/osteoporosis, hypophosphatemic, 2	612287	N
SMAD3	52352808	Loeys-Dietz syndrome 1C	613795	N
SMAD4	34147555	Juvenile polyposis/hereditary hemorrhagic telangiectasia syndrome Pancreatic cancer Polyposis, juvenile intestinal	175050 _ 174900	N
SMARCAL1	21071059	Schimke immunoosseous dysplasia	242900	N
SMARCB1	55956799	Rhabdoid predisposition syndrome 1 Rhabdoid tumors, somatic	609322 609322	N
SMC1A	30581134	Cornelia de Lange syndrome 2	300590	N
SOS1	15529995	Fibromatosis, gingival Noonan syndrome 4	135300 610733	N
SPRED1	31872018	Legius syndrome	611431	N
SPTAN1	4507190	Epileptic encephalopathy, early infantile, 5	613477	N
SPTB	67782318	Anemia, neonatal hemolytic, fatal and near-fatal Elliptocytosis-3 Spherocytosis, type 2	ND ND ND	N
SUMO1	54792066	Orofacial cleft 10	613705	N
TBCE	118442827	Hypoparathyroidism-retardation-dysmorphism syndrome Kenny-Caffey syndrome-1	241410 244460	N
TCF4	115527738	Pitt-Hopkins syndrome	610954	N
TEAD1	11386150	Sveinsson choreoretinal atrophy	108985	N
TINF2	17939564	Dyskeratosis congenita, autosomal dominant Revesz syndrome	613990 268130	N
TNFRSF1A	23312372	Periodic fever, familial	142680	N
TNNI2	452077	Arthrogryposis multiplex congenita, distal, type 2B	601680	N
TOPORS	40805103	Retinitis pigmentosa 31	609923	N
TRAPPC2	30851693	Spondyloepiphyseal dysplasia tarda	313400	N
TRIP11	10863904	Achondrogenesis, type IA	200600	N
TSPYL1	133778911	Sudden infant death with dysgenesis of the testes syndrome	608800	N
TTC19	22547158	Mitochondrial complex III deficiency	124000	N
VHL	38045904	Erythrocytosis, familial, 2 Hemangioblastoma, cerebellar, somatic Pheochromocytoma Renal cell carcinoma, somatic von Hippel-Lindau syndrome	263400 171300 144700 193300	N
VIM	62414288	Cataract, pulverulent, autosomal dominant	193060	N
VWF	89191867	von Willebrand disease, type 1 von Willebrand disease, type 2A, 2B, 2M, and 2N von Willibrand disease, type 3	193400 613554 277480	N
ZBTB16	66932930	Leukemia, acute promyelocytic, PL2F/RARA type Skeletal defects, genital hypoplasia, and mental retardation	ND 612447	N
ZFAT	71480168	Autoimmune thyroid disease, susceptibility to, 3	608175	N
ZFHX3	118498344	Prostate cancer, susceptibility to	176807	N
ZNF41	23510454	Mental retardation, X-linked-89, MRX89	300848	N
ZNF6	95147562	Mental retardation, X-linked, ZNF711-related	300803	N
ZNF644	41152092	Myopia 21, autosomal dominant	614167	N
