# Supplementary material for: A human skeletal muscle interactome centered on proteins involved in muscular dystrophies: LGMD interactome
Source: Skelet Muscle. 2013 Feb 15;3:3. doi: 10.1186/2044-5040-3-3 (PMC3610214; doi:10.1186/2044-5040-3-3)
Supplement: Additional file 6: Table S5 — List of PPIs for the literature-based network. Column A: Gene symbol for the protein of the interactome; Columns B-C: Gene symbol and HGNC identifier for the interacting partner from the Intact database or the interactome; Column D: Name of the interacting partner. [file 2044-5040-3-3-S6.xls]

## Sheet: Supplementary Table 6
Supplementary Table 6: List of PPIs for the literature-based network
Column A: Gene symbol for the protein of the interactome; Columns B-C: Gene symbol and HGNC identifier for the interacting partner from the Intact database or the interactome; Column D: Name of the interacting partner.
Interactome Protein - Official Gene Symbol	Partner - Official Gene Symbol	Partner - HNC identifier	Partner - Name
ABLIM1	ACTG1	HGNC:144	actin, gamma 1
ABLIM1	BEGAIN	HGNC:24163	brain-enriched guanylate kinase-associated homolog (rat)
ABLIM1	CALCOCO2	HGNC:29912	calcium binding and coiled-coil domain 2
ABLIM1	GOLGA2	HGNC:4425	golgin A2
ABLIM1	HOOK2	HGNC:19885	hook homolog 2 (Drosophila)
ABLIM1	KCNJ12	HGNC:6258	potassium inwardly-rectifying channel, subfamily J, member 12
ABLIM1	KRT15	HGNC:6421	keratin 15
ABLIM1	LDOC1	HGNC:6548	leucine zipper, down-regulated in cancer 1
ABLIM1	SFN	HGNC:10773	stratifin
ABLIM1	SREBF2	HGNC:11290	sterol regulatory element binding transcription factor 2
ABLIM1	SREBF2	HGNC:11290	sterol regulatory element binding transcription factor 2
ABLIM1	TRAF2	HGNC:12032	TNF receptor-associated factor 2
ABLIM1	TSC22D4	HGNC:21696	TSC22 domain family, member 4
ABLIM1	USHBP1	HGNC:24058	Usher syndrome 1C binding protein 1
ABLIM1	VIM	HGNC:12692	vimentin
ABLIM1	YWHAG	HGNC:12852	tyrosine 3-monooxygenase/tryptophan 5-monooxygenase activation protein, gamma polypeptide
ACTA2	CCT4	HGNC:1617	chaperonin containing TCP1, subunit 4 (delta)
ACTA2	CCT5	HGNC:1618	chaperonin containing TCP1, subunit 5 (epsilon)
ACTA2	CFL1	HGNC:1874	cofilin 1 (non-muscle)
ACTA2	CREBBP	HGNC:2348	CREB binding protein
ACTA2	DNASE1	HGNC:2956	deoxyribonuclease I
ACTA2	EP300	HGNC:3373	E1A binding protein p300
ACTA2	GC	HGNC:4187	group-specific component (vitamin D binding protein)
ACTA2	MINK1	HGNC:17565	misshapen-like kinase 1
ACTA2	MYL1	HGNC:7582	myosin, light chain 1, alkali; skeletal, fast
ACTA2	MYOC	HGNC:7610	myocilin, trabecular meshwork inducible glucocorticoid response
ACTA2	PCYT1B	HGNC:8755	phosphate cytidylyltransferase 1, choline, beta
ACTA2	PRKCD	HGNC:9399	protein kinase C, delta
ACTA2	SHBG	HGNC:10839	sex hormone-binding globulin
ACTA2	SNTA1	HGNC:11167	syntrophin, alpha 1 (dystrophin-associated protein A1, 59kDa, acidic component)
ACTA2	TMSB4X	HGNC:11881	thymosin beta 4, X-linked
ACTA2	TSC1	HGNC:12362	tuberous sclerosis 1
ACTN2	ACTN3	HGNC:165	actinin, alpha 3
ACTN2	ADAM12	HGNC:190	ADAM metallopeptidase domain 12
ACTN2	ADORA2A	HGNC:263	adenosine A2a receptor
ACTN2	ANG	HGNC:483	angiogenin, ribonuclease, RNase A family, 5
ACTN2	ATXN2	HGNC:10555	ataxin 2
ACTN2	CACNA1D	HGNC:1391	calcium channel, voltage-dependent, L type, alpha 1D subunit
ACTN2	CALM1	HGNC:1442	calmodulin 1 (phosphorylase kinase, delta)
ACTN2	CAMK2A	HGNC:1460	calcium/calmodulin-dependent protein kinase II alpha
ACTN2	CAMK2D	HGNC:1462	calcium/calmodulin-dependent protein kinase II delta
ACTN2	CAMK2G	HGNC:1463	calcium/calmodulin-dependent protein kinase II gamma
ACTN2	CAPN1	HGNC:1476	calpain 1, (mu/I) large subunit
ACTN2	COIL	HGNC:2184	coilin
ACTN2	DISC1	HGNC:2888	disrupted in schizophrenia 1
ACTN2	DLG1	HGNC:2900	discs, large homolog 1 (Drosophila)
ACTN2	DLG4	HGNC:2903	discs, large homolog 4 (Drosophila)
ACTN2	EPS8L1	HGNC:21295	EPS8-like 1
ACTN2	GRIN1	HGNC:4584	glutamate receptor, ionotropic, N-methyl D-aspartate 1
ACTN2	GRIN2B	HGNC:4586	glutamate receptor, ionotropic, N-methyl D-aspartate 2B
ACTN2	KAT2B	HGNC:8638	K(lysine) acetyltransferase 2B
ACTN2	KCNA4	HGNC:6222	potassium voltage-gated channel, shaker-related subfamily, member 4
ACTN2	KCNA5	HGNC:6224	potassium voltage-gated channel, shaker-related subfamily, member 5
ACTN2	KCNN2	HGNC:6291	potassium intermediate/small conductance calcium-activated channel, subfamily N, member 2
ACTN2	LDB3	HGNC:15710	LIM domain binding 3
ACTN2	LRP12	HGNC:31708	low density lipoprotein receptor-related protein 12
ACTN2	LRRC7	HGNC:18531	leucine rich repeat containing 7
ACTN2	MED14	HGNC:2370	mediator complex subunit 14
ACTN2	MYOZ1	HGNC:13752	myozenin 1
ACTN2	MYOZ2	HGNC:1330	myozenin 2
ACTN2	MYOZ3	HGNC:18565	myozenin 3
ACTN2	MYPN	HGNC:23246	myopalladin
ACTN2	NCOA2	HGNC:7669	nuclear receptor coactivator 2
ACTN2	NCOR1	HGNC:7672	nuclear receptor corepressor 1
ACTN2	NR1I2	HGNC:7968	nuclear receptor subfamily 1, group I, member 2
ACTN2	NRIP1	HGNC:8001	nuclear receptor interacting protein 1
ACTN2	PALLD	HGNC:17068	palladin, cytoskeletal associated protein
ACTN2	PDLIM1	HGNC:2067	PDZ and LIM domain 1
ACTN2	PKD2	HGNC:9009	polycystic kidney disease 2 (autosomal dominant)
ACTN2	RAVER1	HGNC:30296	ribonucleoprotein, PTB-binding 1
ACTN2	SELE	HGNC:10718	selectin E
ACTN2	SNW1	HGNC:16696	SNW domain containing 1
ACTN2	SSX2IP	HGNC:16509	synovial sarcoma, X breakpoint 2 interacting protein
ACTN2	ST7	HGNC:11351	suppression of tumorigenicity 7
ACTN2	TNN	HGNC:22942	tenascin N
ACTN2	TTN	HGNC:12403	titin
ACTN2	TUBA4A	HGNC:12407	tubulin, alpha 4a
ACTN2	UTRN	HGNC:12635	utrophin
ACTN3	ACTN2	HGNC:164	actinin, alpha 2
ACTN3	ADORA2A	HGNC:263	adenosine A2a receptor
ACTN3	MYPN	HGNC:23246	myopalladin
ACTN3	NRAP	HGNC:7988	nebulin-related anchoring protein
ACTN4	ACTC1	HGNC:143	actin, alpha, cardiac muscle 1
ACTN4	ACTN3	HGNC:165	actinin, alpha 3
ACTN4	ADORA2A	HGNC:263	adenosine A2a receptor
ACTN4	ATP6V1B1	HGNC:853	ATPase, H+ transporting, lysosomal 56/58kDa, V1 subunit B1
ACTN4	CAMK2A	HGNC:1460	calcium/calmodulin-dependent protein kinase II alpha
ACTN4	CAMK2B	HGNC:1461	calcium/calmodulin-dependent protein kinase II beta
ACTN4	CAMK2G	HGNC:1463	calcium/calmodulin-dependent protein kinase II gamma
ACTN4	COIL	HGNC:2184	coilin
ACTN4	COL17A1	HGNC:2194	collagen, type XVII, alpha 1
ACTN4	CTNNB1	HGNC:2514	catenin (cadherin-associated protein), beta 1, 88kDa
ACTN4	GSN	HGNC:4620	gelsolin
ACTN4	HDAC7	HGNC:14067	histone deacetylase 7
ACTN4	INO80	HGNC:26956	INO80 homolog (S. cerevisiae)
ACTN4	ITGB1	HGNC:6153	integrin, beta 1 (fibronectin receptor, beta polypeptide, antigen CD29 includes MDF2, MSK12)
ACTN4	LRRC7	HGNC:18531	leucine rich repeat containing 7
ACTN4	MAGI1	HGNC:946	membrane associated guanylate kinase, WW and PDZ domain containing 1
ACTN4	MAP3K3	HGNC:6855	mitogen-activated protein kinase kinase kinase 3
ACTN4	MEF2A	HGNC:6993	myocyte enhancer factor 2A
ACTN4	MYOZ1	HGNC:13752	myozenin 1
ACTN4	MYOZ2	HGNC:1330	myozenin 2
ACTN4	NEB	HGNC:7720	nebulin
ACTN4	NOS2	HGNC:7873	nitric oxide synthase 2, inducible
ACTN4	PDLIM1	HGNC:2067	PDZ and LIM domain 1
ACTN4	PTP2C	HGNC:9644	protein tyrosine phosphatase, non-receptor type 11
ACTN4	PTPN6	HGNC:9658	protein tyrosine phosphatase, non-receptor type 6
ACTN4	RIPK3	HGNC:10021	receptor-interacting serine-threonine kinase 3
ACTN4	SACS	HGNC:10519	spastic ataxia of Charlevoix-Saguenay (sacsin)
ACTN4	SERPINE1	HGNC:8583	serpin peptidase inhibitor, clade E (nexin, plasminogen activator inhibitor type 1), member 1
ACTN4	SLC2A4	HGNC:11009	solute carrier family 2 (facilitated glucose transporter), member 4
ACTN4	SLC9A3R2	HGNC:11076	solute carrier family 9 (sodium/hydrogen exchanger), member 3 regulator 2
ACTN4	STAT1	HGNC:11362	signal transducer and activator of transcription 1, 91kDa
ACTN4	SVIL	HGNC:11480	supervillin
ACTN4	TJP1	HGNC:11827	tight junction protein 1 (zona occludens 1)
ACTN4	TRAF3IP1	HGNC:17861	TNF receptor-associated factor 3 interacting protein 1
ACTN4	TRIM3	HGNC:10064	tripartite motif containing 3
ACTN4	UBTF	HGNC:12511	upstream binding transcription factor, RNA polymerase I
ACTN4	USP6NL	HGNC:16858	USP6 N-terminal like
ACTN4	YWHAZ	HGNC:12855	tyrosine 3-monooxygenase/tryptophan 5-monooxygenase activation protein, zeta polypeptide
ADPGK	GDF9	HGNC:4224	growth differentiation factor 9
ADPGK	TADA3	HGNC:19422	transcriptional adaptor 3
ADPGK	UBQLN4	HGNC:1237	ubiquilin 4
AKAP1	AMY1A	HGNC:474	amylase, alpha 1A (salivary)
AKAP1	C3orf15	HGNC:24010	chromosome 3 open reading frame 15
AKAP1	CAV1	HGNC:1527	caveolin 1, caveolae protein, 22kDa
AKAP1	KIFAP3	HGNC:17060	kinesin-associated protein 3
AKAP1	MYCBP	HGNC:7554	c-myc binding protein
AKAP1	PPP1CA	HGNC:9281	protein phosphatase 1, catalytic subunit, alpha isozyme
AKAP1	PRKAR1A	HGNC:9388	protein kinase, cAMP-dependent, regulatory, type I, alpha (tissue specific extinguisher 1)
AKAP1	PRKAR1B	HGNC:9390	protein kinase, cAMP-dependent, regulatory, type I, beta
AKAP1	PRKAR2A	HGNC:9391	protein kinase, cAMP-dependent, regulatory, type II, alpha
AKAP1	PTPN21	HGNC:9651	protein tyrosine phosphatase, non-receptor type 21
AKAP1	SIAH2	HGNC:10858	seven in absentia homolog 2 (Drosophila)
AKAP1	TP73	HGNC:12003	tumor protein p73
AKAP1	USP7	HGNC:12630	ubiquitin specific peptidase 7 (herpes virus-associated)
AKTIP	AKT1	HGNC:391	v-akt murine thymoma viral oncogene homolog 1
AKTIP	ASS1	HGNC:758	argininosuccinate synthase 1
AKTIP	C10orf2	HGNC:1160	chromosome 10 open reading frame 2
AKTIP	CENPN	HGNC:30873	centromere protein N
AKTIP	CTBP2	HGNC:2495	C-terminal binding protein 2
AKTIP	DCTN1	HGNC:2711	dynactin 1
AKTIP	DZIP3	HGNC:30938	DAZ interacting protein 3, zinc finger
AKTIP	EMID1	HGNC:18036	EMI domain containing 1
AKTIP	EXOC7	HGNC:23214	exocyst complex component 7
AKTIP	FAM160A2	HGNC:25378	family with sequence similarity 160, member A2
AKTIP	GTF3C1	HGNC:4664	general transcription factor IIIC, polypeptide 1, alpha 220kDa
AKTIP	HDLBP	HGNC:4857	high density lipoprotein binding protein
AKTIP	HOOK1	HGNC:19884	hook homolog 1 (Drosophila)
AKTIP	HOOK2	HGNC:19885	hook homolog 2 (Drosophila)
AKTIP	HOOK3	HGNC:23576	hook homolog 3 (Drosophila)
AKTIP	IARS	HGNC:5330	isoleucyl-tRNA synthetase
AKTIP	IMMT	HGNC:6047	inner membrane protein, mitochondrial
AKTIP	KIAA1377	HGNC:29264	KIAA1377
AKTIP	MARCH5	HGNC:26025	membrane-associated ring finger (C3HC4) 5
AKTIP	MTPN	HGNC:15667	myotrophin
AKTIP	PDPK1	HGNC:8816	3-phosphoinositide dependent protein kinase-1
AKTIP	PDS5A	HGNC:29088	PDS5, regulator of cohesion maintenance, homolog A (S. cerevisiae)
AKTIP	POLA2	HGNC:30073	polymerase (DNA directed), alpha 2 (70kD subunit)
AKTIP	RPA1	HGNC:10289	replication protein A1, 70kDa
AKTIP	TIMM50	HGNC:23656	translocase of inner mitochondrial membrane 50 homolog (S. cerevisiae)
AKTIP	TRIM23	HGNC:660	tripartite motif containing 23
AKTIP	TRIM41	HGNC:19013	tripartite motif containing 41
AKTIP	UTP14A	HGNC:10665	UTP14, U3 small nucleolar ribonucleoprotein, homolog A (yeast)
AKTIP	VPS16	HGNC:14584	vacuolar protein sorting 16 homolog (S. cerevisiae)
AKTIP	VPS18	HGNC:15972	vacuolar protein sorting 18 homolog (S. cerevisiae)
AKTIP	VPS41	HGNC:12713	vacuolar protein sorting 41 homolog (S. cerevisiae)
AKTIP	YBEY	HGNC:1299	ybeY metallopeptidase (putative)
ALB	AGA	HGNC:318	aspartylglucosaminidase
ALB	AMBP	HGNC:453	alpha-1-microglobulin/bikunin precursor
ALB	APOE	HGNC:613	apolipoprotein E
ALB	CRYAA	HGNC:2388	crystallin, alpha A
ALB	CUBN	HGNC:2548	cubilin (intrinsic factor-cobalamin receptor)
ALB	DMWD	HGNC:2936	dystrophia myotonica, WD repeat containing
ALB	F7	HGNC:3544	coagulation factor VII (serum prothrombin conversion accelerator)
ALB	FCGRT	HGNC:3621	Fc fragment of IgG, receptor, transporter, alpha
ALB	HNF1A	HGNC:11621	HNF1 homeobox A
ALB	KLK3	HGNC:6364	kallikrein-related peptidase 3
ALB	LRP2	HGNC:6694	low density lipoprotein receptor-related protein 2
ALB	LUC7L2	HGNC:21608	LUC7-like 2 (S. cerevisiae)
ALB	NR5A2	HGNC:7984	nuclear receptor subfamily 5, group A, member 2
ALB	ORM1	HGNC:8498	orosomucoid 1
ALB	PON1	HGNC:9204	paraoxonase 1
ALB	PPP2R2B	HGNC:9305	protein phosphatase 2, regulatory subunit B, beta
ALB	PRB3	HGNC:9339	proline-rich protein BstNI subfamily 3
ALB	RBP4	HGNC:9922	retinol binding protein 4, plasma
ALB	RYR2	HGNC:10484	ryanodine receptor 2 (cardiac)
ALB	SLX4	HGNC:23845	SLX4 structure-specific endonuclease subunit homolog (S. cerevisiae)
ALB	SRGN	HGNC:9361	serglycin
ALB	ST13	HGNC:11343	suppression of tumorigenicity 13 (colon carcinoma) (Hsp70 interacting protein)
ALB	UIMC1	HGNC:30298	ubiquitin interaction motif containing 1
ALB	USP37	HGNC:20063	ubiquitin specific peptidase 37
ALB	YWHAG	HGNC:12852	tyrosine 3-monooxygenase/tryptophan 5-monooxygenase activation protein, gamma polypeptide
ALMS1	MEGF10	HGNC:29634	multiple EGF-like-domains 10
ALOX12	KRT5	HGNC:6442	keratin 5
AMOT	AMOTL1	HGNC:17811	angiomotin like 1
AMOT	BAG3	HGNC:939	BCL2-associated athanogene 3
AMOT	DLG1	HGNC:2900	discs, large homolog 1 (Drosophila)
AMOT	DYNLL1	HGNC:15476	dynein, light chain, LC8-type 1
AMOT	DYNLL2	HGNC:24596	dynein, light chain, LC8-type 2
AMOT	FOXK1	HGNC:23480	forkhead box K1
AMOT	FOXK2	HGNC:6036	forkhead box K2
AMOT	LIN7A	HGNC:17787	lin-7 homolog A (C. elegans)
AMOT	LIN7C	HGNC:17789	lin-7 homolog C (C. elegans)
AMOT	LONP2	HGNC:20598	lon peptidase 2, peroxisomal
AMOT	MAGI1	HGNC:946	membrane associated guanylate kinase, WW and PDZ domain containing 1
AMOT	MLH1	HGNC:7127	mutL homolog 1, colon cancer, nonpolyposis type 2 (E. coli)
AMOT	MPDZ	HGNC:7208	multiple PDZ domain protein
AMOT	MPP5	HGNC:18669	membrane protein, palmitoylated 5 (MAGUK p55 subfamily member 5)
AMOT	MPP7	HGNC:26542	membrane protein, palmitoylated 7 (MAGUK p55 subfamily member 7)
AMOT	NEDD4L	HGNC:7728	neural precursor cell expressed, developmentally down-regulated 4-like
AMOT	NF2	HGNC:7773	neurofibromin 2 (merlin)
AMOT	NIN	HGNC:14906	ninein (GSK3B interacting protein)
AMOT	PLG	HGNC:9071	plasminogen
AMOT	PRKAA2	HGNC:9377	protein kinase, AMP-activated, alpha 2 catalytic subunit
AMOT	SCLT1	HGNC:26406	sodium channel and clathrin linker 1
AMOT	UIMC1	HGNC:30298	ubiquitin interaction motif containing 1
AMOT	USP11	HGNC:12609	ubiquitin specific peptidase 11
AMOT	USP42	HGNC:20068	ubiquitin specific peptidase 42
AMOT	YAP1	HGNC:16262	Yes-associated protein 1
ANKRD1	CASQ2	HGNC:1513	calsequestrin 2 (cardiac muscle)
ANKRD1	MYPN	HGNC:23246	myopalladin
ANKRD1	TTN	HGNC:12403	titin
ANKRD28	PLK1	HGNC:9077	polo-like kinase 1
ANKRD28	TBK1	HGNC:11584	TANK-binding kinase 1
ANKRD28	USP21	HGNC:12620	ubiquitin specific peptidase 21
ANKRD28	USP49	HGNC:20078	ubiquitin specific peptidase 49
ANKRD28	ZNF512B	HGNC:29212	zinc finger protein 512B
ANO5	LMNA	HGNC:6636	lamin A/C
ASAP1	ABL1	HGNC:76	c-abl oncogene 1, non-receptor tyrosine kinase
ASAP1	ARF1	HGNC:652	ADP-ribosylation factor 1
ASAP1	CBL	HGNC:1541	Cas-Br-M (murine) ecotropic retroviral transforming sequence
ASAP1	CBLB	HGNC:1542	Cas-Br-M (murine) ecotropic retroviral transforming sequence b
ASAP1	CRK	HGNC:2362	v-crk sarcoma virus CT10 oncogene homolog (avian)
ASAP1	CTTN	HGNC:3338	cortactin
ASAP1	DLG1	HGNC:2900	discs, large homolog 1 (Drosophila)
ASAP1	FCHSD1	HGNC:25463	FCH and double SH3 domains 1
ASAP1	FYN	HGNC:4037	FYN oncogene related to SRC, FGR, YES
ASAP1	GRAP2	HGNC:4563	GRB2-related adaptor protein 2
ASAP1	GRB2	HGNC:4566	growth factor receptor-bound protein 2
ASAP1	HCK	HGNC:4840	hemopoietic cell kinase
ASAP1	NCK1	HGNC:7664	NCK adaptor protein 1
ASAP1	NPHP1	HGNC:7905	nephronophthisis 1 (juvenile)
ASAP1	PACSIN1	HGNC:8570	protein kinase C and casein kinase substrate in neurons 1
ASAP1	PACSIN2	HGNC:8571	protein kinase C and casein kinase substrate in neurons 2
ASAP1	PIK3R1	HGNC:8979	phosphoinositide-3-kinase, regulatory subunit 1 (alpha)
ASAP1	PLCG1	HGNC:9065	phospholipase C, gamma 1
ASAP1	PSTPIP1	HGNC:9580	proline-serine-threonine phosphatase interacting protein 1
ASAP1	PTK2	HGNC:9611	PTK2 protein tyrosine kinase 2
ASAP1	PTK2B	HGNC:9612	PTK2B protein tyrosine kinase 2 beta
ASAP1	PXN	HGNC:9718	paxillin
ASAP1	REPS2	HGNC:9963	RALBP1 associated Eps domain containing 2
ASAP1	SH3GL2	HGNC:10831	SH3-domain GRB2-like 2
ASAP1	SH3KBP1	HGNC:13867	SH3-domain kinase binding protein 1
ASAP1	SNX9	HGNC:14973	sorting nexin 9
ASAP1	SRC	HGNC:11283	v-src sarcoma (Schmidt-Ruppin A-2) viral oncogene homolog (avian)
ASAP1	STAM	HGNC:11357	signal transducing adaptor molecule (SH3 domain and ITAM motif) 1
ASAP1	TEC	HGNC:11719	tec protein tyrosine kinase
ASAP1	TRIP10	HGNC:12304	thyroid hormone receptor interactor 10
ASAP1	UBC	HGNC:12468	ubiquitin C
ASF1B	ASF1A	HGNC:20995	ASF1 anti-silencing function 1 homolog A (S. cerevisiae)
ASF1B	BEX4	HGNC:25475	brain expressed, X-linked 4
ASF1B	C15orf41	HGNC:26929	chromosome 15 open reading frame 41
ASF1B	C3	HGNC:1318	complement component 3
ASF1B	CDAN1	HGNC:1713	congenital dyserythropoietic anemia, type I
ASF1B	CHAF1A	HGNC:1910	chromatin assembly factor 1, subunit A (p150)
ASF1B	CHAF1B	HGNC:1911	chromatin assembly factor 1, subunit B (p60)
ASF1B	DOK2	HGNC:2991	docking protein 2, 56kDa
ASF1B	DYNLL1	HGNC:15476	dynein, light chain, LC8-type 1
ASF1B	H3F3A	HGNC:4764	H3 histone, family 3A
ASF1B	HCFC1	HGNC:4839	host cell factor C1 (VP16-accessory protein)
ASF1B	HIRA	HGNC:4916	HIR histone cell cycle regulation defective homolog A (S. cerevisiae)
ASF1B	HIST1H3A	HGNC:4766	histone cluster 1, H3a
ASF1B	HIST1H4I	HGNC:4793	histone cluster 1, H4i
ASF1B	IPO4	HGNC:19426	importin 4
ASF1B	MMS22L	HGNC:21475	MMS22-like, DNA repair protein
ASF1B	MRPS7	HGNC:14499	mitochondrial ribosomal protein S7
ASF1B	PSPH	HGNC:9577	phosphoserine phosphatase
ASF1B	RBBP4	HGNC:9887	retinoblastoma binding protein 4
ASF1B	RPL31	HGNC:10334	ribosomal protein L31
ASF1B	RPS3A	HGNC:10421	ribosomal protein S3A
ASF1B	SMC5	HGNC:20465	structural maintenance of chromosomes 5
ASF1B	TAF1	HGNC:11535	TAF1 RNA polymerase II, TATA box binding protein (TBP)-associated factor, 250kDa
ASF1B	TLK1	HGNC:11841	tousled-like kinase 1
ASF1B	TLK2	HGNC:11842	tousled-like kinase 2
ASF1B	TONSL	HGNC:7801	tonsoku-like, DNA repair protein
ASF1B	TTN	HGNC:12403	titin
ASF1B	UBE2E1	HGNC:12477	ubiquitin-conjugating enzyme E2E 1
ASF1B	UBE2I	HGNC:12485	ubiquitin-conjugating enzyme E2I
ASF1B	UBXN1	HGNC:18402	UBX domain protein 1
ASH2L	C11orf30	HGNC:18071	chromosome 11 open reading frame 30
ASH2L	CDC73	HGNC:16783	cell division cycle 73, Paf1/RNA polymerase II complex component, homolog (S. cerevisiae)
ASH2L	CHD8	HGNC:20153	chromodomain helicase DNA binding protein 8
ASH2L	CTNNB1	HGNC:2514	catenin (cadherin-associated protein), beta 1, 88kDa
ASH2L	CXXC1	HGNC:24343	CXXC finger protein 1
ASH2L	DPY30	HGNC:24590	dpy-30 homolog (C. elegans)
ASH2L	HCFC1	HGNC:4839	host cell factor C1 (VP16-accessory protein)
ASH2L	HCFC2	HGNC:24972	host cell factor C2
ASH2L	HIST3H3	HGNC:4778	histone cluster 3, H3
ASH2L	KDM6A	HGNC:12637	lysine (K)-specific demethylase 6A
ASH2L	KIAA1967	HGNC:23360	KIAA1967
ASH2L	MEN1	HGNC:7010	multiple endocrine neoplasia I
ASH2L	MLL	HGNC:7132	myeloid/lymphoid or mixed-lineage leukemia (trithorax homolog, Drosophila)
ASH2L	MLL2	HGNC:7133	myeloid/lymphoid or mixed-lineage leukemia 2
ASH2L	MLL3	HGNC:13726	myeloid/lymphoid or mixed-lineage leukemia 3
ASH2L	MYB	HGNC:7545	v-myb myeloblastosis viral oncogene homolog (avian)
ASH2L	NCOA6	HGNC:15936	nuclear receptor coactivator 6
ASH2L	PHF8	HGNC:20672	PHD finger protein 8
ASH2L	PPARG	HGNC:9236	peroxisome proliferator-activated receptor gamma
ASH2L	RBBP5	HGNC:9888	retinoblastoma binding protein 5
ASH2L	SETD1A	HGNC:29010	SET domain containing 1A
ASH2L	SMAD9	HGNC:6774	SMAD family member 9
ASH2L	SMURF1	HGNC:16807	SMAD specific E3 ubiquitin protein ligase 1
ASH2L	SMURF2	HGNC:16809	SMAD specific E3 ubiquitin protein ligase 2
ASH2L	TGFBR1	HGNC:11772	transforming growth factor, beta receptor 1
ASH2L	UNC119	HGNC:12565	unc-119 homolog (C. elegans)
ASH2L	WDR5	HGNC:12757	WD repeat domain 5
ASH2L	ZNF335	HGNC:15807	zinc finger protein 335
ASH2L	ZSCAN1	HGNC:23712	zinc finger and SCAN domain containing 1
ATP5D	ATG5	HGNC:589	ATG5 autophagy related 5 homolog (S. cerevisiae)
ATP5D	EIF1B	HGNC:30792	eukaryotic translation initiation factor 1B
ATP5D	PSMD6	HGNC:9564	proteasome (prosome, macropain) 26S subunit, non-ATPase, 6
ATP5D	RIPK2	HGNC:10020	receptor-interacting serine-threonine kinase 2
ATP5D	SGK1	HGNC:10810	serum/glucocorticoid regulated kinase 1
ATXN1	ACACA	HGNC:84	acetyl-CoA carboxylase alpha
ATXN1	ACOT7	HGNC:24157	acyl-CoA thioesterase 7
ATXN1	ADCY6	HGNC:237	adenylate cyclase 6
ATXN1	AHDC1	HGNC:25230	AT hook, DNA binding motif, containing 1
ATXN1	AKT1	HGNC:391	v-akt murine thymoma viral oncogene homolog 1
ATXN1	ANKHD1	HGNC:24714	ankyrin repeat and KH domain containing 1
ATXN1	ANP32A	HGNC:13233	acidic (leucine-rich) nuclear phosphoprotein 32 family, member A
ATXN1	APBB1	HGNC:581	amyloid beta (A4) precursor protein-binding, family B, member 1 (Fe65)
ATXN1	ARHGAP32	HGNC:17399	Rho GTPase activating protein 32
ATXN1	ARID5A	HGNC:17361	AT rich interactive domain 5A (MRF1-like)
ATXN1	ATP1A3	HGNC:801	ATPase, Na+/K+ transporting, alpha 3 polypeptide
ATXN1	ATP6V0D1	HGNC:13724	ATPase, H+ transporting, lysosomal 38kDa, V0 subunit d1
ATXN1	ATXN2	HGNC:10555	ataxin 2
ATXN1	ATXN2L	HGNC:31326	ataxin 2-like
ATXN1	BATF2	HGNC:25163	basic leucine zipper transcription factor, ATF-like 2
ATXN1	BEND2	HGNC:28509	BEN domain containing 2
ATXN1	BTG3	HGNC:1132	BTG family, member 3
ATXN1	C11orf41	HGNC:24836	chromosome 11 open reading frame 41
ATXN1	C17orf81	HGNC:30617	chromosome 17 open reading frame 81
ATXN1	C1orf94	HGNC:28250	chromosome 1 open reading frame 94
ATXN1	C2orf3	HGNC:1317	chromosome 2 open reading frame 3
ATXN1	CCDC136	HGNC:22225	coiled-coil domain containing 136
ATXN1	CCNK	HGNC:1596	cyclin K
ATXN1	CDK6	HGNC:1777	cyclin-dependent kinase 6
ATXN1	CFL1	HGNC:1874	cofilin 1 (non-muscle)
ATXN1	CIC	HGNC:14214	capicua homolog (Drosophila)
ATXN1	CIRBP	HGNC:1982	cold inducible RNA binding protein
ATXN1	CLEC4F	HGNC:25357	C-type lectin domain family 4, member F
ATXN1	COIL	HGNC:2184	coilin
ATXN1	CPSF7	HGNC:30098	cleavage and polyadenylation specific factor 7, 59kDa
ATXN1	CRK	HGNC:2362	v-crk sarcoma virus CT10 oncogene homolog (avian)
ATXN1	CST3	HGNC:2475	cystatin C
ATXN1	DAZAP2	HGNC:2684	DAZ associated protein 2
ATXN1	DCTN3	HGNC:2713	dynactin 3 (p22)
ATXN1	DMPK	HGNC:2933	dystrophia myotonica-protein kinase
ATXN1	DNAJA3	HGNC:11808	DnaJ (Hsp40) homolog, subfamily A, member 3
ATXN1	DZIP3	HGNC:30938	DAZ interacting protein 3, zinc finger
ATXN1	EFEMP2	HGNC:3219	EGF containing fibulin-like extracellular matrix protein 2
ATXN1	EIF1AY	HGNC:3252	eukaryotic translation initiation factor 1A, Y-linked
ATXN1	EIF4ENIF1	HGNC:16687	eukaryotic translation initiation factor 4E nuclear import factor 1
ATXN1	ENTPD6	HGNC:3368	ectonucleoside triphosphate diphosphohydrolase 6 (putative)
ATXN1	FAM193B	HGNC:25524	family with sequence similarity 193, member B
ATXN1	FAM21C	HGNC:23414	family with sequence similarity 21, member C
ATXN1	FAM46A	HGNC:18345	family with sequence similarity 46, member A
ATXN1	FAM46B	HGNC:28273	family with sequence similarity 46, member B
ATXN1	FAM48A	HGNC:20596	family with sequence similarity 48, member A
ATXN1	FAT4	HGNC:23109	FAT tumor suppressor homolog 4 (Drosophila)
ATXN1	FDPS	HGNC:3631	farnesyl diphosphate synthase
ATXN1	FHL2	HGNC:3703	four and a half LIM domains 2
ATXN1	FYN	HGNC:4037	FYN oncogene related to SRC, FGR, YES
ATXN1	GAPDH	HGNC:4141	glyceraldehyde-3-phosphate dehydrogenase
ATXN1	GCA	HGNC:15990	grancalcin, EF-hand calcium binding protein
ATXN1	GMEB2	HGNC:4371	glucocorticoid modulatory element binding protein 2
ATXN1	GPATCH8	HGNC:29066	G patch domain containing 8
ATXN1	GSPT1	HGNC:4621	G1 to S phase transition 1
ATXN1	HIVEP1	HGNC:4920	human immunodeficiency virus type I enhancer binding protein 1
ATXN1	HPCAL1	HGNC:5145	hippocalcin-like 1
ATXN1	HSFX1	HGNC:29603	heat shock transcription factor family, X linked 1
ATXN1	HSPA1A	HGNC:5232	heat shock 70kDa protein 1A
ATXN1	IL34	HGNC:28529	interleukin 34
ATXN1	IPO8	HGNC:9853	importin 8
ATXN1	IRF9	HGNC:6131	interferon regulatory factor 9
ATXN1	IST1	HGNC:28977	increased sodium tolerance 1 homolog (yeast)
ATXN1	ITGB4	HGNC:6158	integrin, beta 4
ATXN1	KAT5	HGNC:5275	K(lysine) acetyltransferase 5
ATXN1	KAT6A	HGNC:13013	K(lysine) acetyltransferase 6A
ATXN1	KCNAB2	HGNC:6229	potassium voltage-gated channel, shaker-related subfamily, beta member 2
ATXN1	KIAA0913	HGNC:23528	KIAA0913
ATXN1	KIAA2026	HGNC:23378	KIAA2026
ATXN1	KLF11	HGNC:11811	Kruppel-like factor 11
ATXN1	KLHL12	HGNC:19360	kelch-like 12 (Drosophila)
ATXN1	KLHL8	HGNC:18644	kelch-like 8 (Drosophila)
ATXN1	LDB1	HGNC:6532	LIM domain binding 1
ATXN1	LRSAM1	HGNC:25135	leucine rich repeat and sterile alpha motif containing 1
ATXN1	MATN2	HGNC:6908	matrilin 2
ATXN1	MBP	HGNC:6925	myelin basic protein
ATXN1	MED15	HGNC:14248	mediator complex subunit 15
ATXN1	METTL17	HGNC:19280	methyltransferase like 17
ATXN1	MLL2	HGNC:7133	myeloid/lymphoid or mixed-lineage leukemia 2
ATXN1	MSMO1	HGNC:10545	methylsterol monooxygenase 1
ATXN1	MTERFD2	HGNC:28785	MTERF domain containing 2
ATXN1	MYO18A	HGNC:31104	myosin XVIIIA
ATXN1	NCOR1	HGNC:7672	nuclear receptor corepressor 1
ATXN1	NLK	HGNC:29858	nemo-like kinase
ATXN1	NR4A1	HGNC:7980	nuclear receptor subfamily 4, group A, member 1
ATXN1	NUDT21	HGNC:13870	nudix (nucleoside diphosphate linked moiety X)-type motif 21
ATXN1	NUMBL	HGNC:8061	numb homolog (Drosophila)-like
ATXN1	OAZ1	HGNC:8095	ornithine decarboxylase antizyme 1
ATXN1	OTX2	HGNC:8522	orthodenticle homeobox 2
ATXN1	PEPD	HGNC:8840	peptidase D
ATXN1	PHPT1	HGNC:30033	phosphohistidine phosphatase 1
ATXN1	PIM2	HGNC:8987	pim-2 oncogene
ATXN1	PLEKHA5	HGNC:30036	pleckstrin homology domain containing, family A member 5
ATXN1	POM121	HGNC:19702	POM121 membrane glycoprotein
ATXN1	PPP6R2	HGNC:19253	protein phosphatase 6, regulatory subunit 2
ATXN1	PQBP1	HGNC:9330	polyglutamine binding protein 1
ATXN1	PRDM1	HGNC:9346	PR domain containing 1, with ZNF domain
ATXN1	PRRC2A	HGNC:13918	proline-rich coiled-coil 2A
ATXN1	PRRC2B	HGNC:28121	proline-rich coiled-coil 2B
ATXN1	PSMC3	HGNC:9549	proteasome (prosome, macropain) 26S subunit, ATPase, 3
ATXN1	PTGDS	HGNC:9592	prostaglandin D2 synthase 21kDa (brain)
ATXN1	PUM1	HGNC:14957	pumilio homolog 1 (Drosophila)
ATXN1	QRICH1	HGNC:24713	glutamine-rich 1
ATXN1	R3HDM1	HGNC:9757	R3H domain containing 1
ATXN1	R3HDM2	HGNC:29167	R3H domain containing 2
ATXN1	RAD54L2	HGNC:29123	RAD54-like 2 (S. cerevisiae)
ATXN1	RAPGEF4	HGNC:16626	Rap guanine nucleotide exchange factor (GEF) 4
ATXN1	RBFOX1	HGNC:18222	RNA binding protein, fox-1 homolog (C. elegans) 1
ATXN1	RBFOX2	HGNC:9906	RNA binding protein, fox-1 homolog (C. elegans) 2
ATXN1	RBPMS	HGNC:19097	RNA binding protein with multiple splicing
ATXN1	RCN1	HGNC:9934	reticulocalbin 1, EF-hand calcium binding domain
ATXN1	RHOXF2	HGNC:30011	Rhox homeobox family, member 2
ATXN1	RNF31	HGNC:16031	ring finger protein 31
ATXN1	SAR1A	HGNC:10534	SAR1 homolog A (S. cerevisiae)
ATXN1	SETD2	HGNC:18420	SET domain containing 2
ATXN1	SGMS1	HGNC:29799	sphingomyelin synthase 1
ATXN1	SIX5	HGNC:10891	SIX homeobox 5
ATXN1	SMARCC2	HGNC:11105	SWI/SNF related, matrix associated, actin dependent regulator of chromatin, subfamily c, member 2
ATXN1	SPEN	HGNC:17575	spen homolog, transcriptional regulator (Drosophila)
ATXN1	SREBF1	HGNC:11289	sterol regulatory element binding transcription factor 1
ATXN1	SREBF2	HGNC:11290	sterol regulatory element binding transcription factor 2
ATXN1	ST6GALNAC6	HGNC:23364	ST6 (alpha-N-acetyl-neuraminyl-2,3-beta-galactosyl-1,3)-N-acetylgalactosaminide alpha-2,6-sialyltransferase 6
ATXN1	STAC2	HGNC:23990	SH3 and cysteine rich domain 2
ATXN1	STUB1	HGNC:11427	STIP1 homology and U-box containing protein 1, E3 ubiquitin protein ligase
ATXN1	SUGP2	HGNC:18641	SURP and G patch domain containing 2
ATXN1	SYBU	HGNC:26011	syntabulin (syntaxin-interacting)
ATXN1	SYNC	HGNC:28897	syncoilin, intermediate filament protein
ATXN1	TBC1D5	HGNC:19166	TBC1 domain family, member 5
ATXN1	TCAP	HGNC:11610	titin-cap (telethonin)
ATXN1	TCEANC	HGNC:28277	transcription elongation factor A (SII) N-terminal and central domain containing
ATXN1	TIAF1	HGNC:11803	TGFB1-induced anti-apoptotic factor 1
ATXN1	TOLLIP	HGNC:16476	toll interacting protein
ATXN1	TOX4	HGNC:20161	TOX high mobility group box family member 4
ATXN1	TRAF2	HGNC:12032	TNF receptor-associated factor 2
ATXN1	TRIM32	HGNC:16380	tripartite motif containing 32
ATXN1	TRIP6	HGNC:12311	thyroid hormone receptor interactor 6
ATXN1	TTC19	HGNC:26006	tetratricopeptide repeat domain 19
ATXN1	U2AF2	HGNC:23156	U2 small nuclear RNA auxiliary factor 2
ATXN1	UBAP2L	HGNC:29877	ubiquitin associated protein 2-like
ATXN1	UBE2E1	HGNC:12477	ubiquitin-conjugating enzyme E2E 1
ATXN1	UBE2E3	HGNC:12479	ubiquitin-conjugating enzyme E2E 3
ATXN1	UBE2I	HGNC:12485	ubiquitin-conjugating enzyme E2I
ATXN1	UBQLN4	HGNC:1237	ubiquilin 4
ATXN1	UNK	HGNC:29369	unkempt homolog (Drosophila)
ATXN1	USP54	HGNC:23513	ubiquitin specific peptidase 54
ATXN1	USP7	HGNC:12630	ubiquitin specific peptidase 7 (herpes virus-associated)
ATXN1	VSNL1	HGNC:12722	visinin-like 1
ATXN1	VSTM2L	HGNC:16096	V-set and transmembrane domain containing 2 like
ATXN1	WDFY3	HGNC:20751	WD repeat and FYVE domain containing 3
ATXN1	WNK1	HGNC:14540	WNK lysine deficient protein kinase 1
ATXN1	WNK2	HGNC:14542	WNK lysine deficient protein kinase 2
ATXN1	YWHAE	HGNC:12851	tyrosine 3-monooxygenase/tryptophan 5-monooxygenase activation protein, epsilon polypeptide
ATXN1	YWHAZ	HGNC:12855	tyrosine 3-monooxygenase/tryptophan 5-monooxygenase activation protein, zeta polypeptide
ATXN1	YY1AP1	HGNC:30935	YY1 associated protein 1
ATXN1	ZBTB32	HGNC:16763	zinc finger and BTB domain containing 32
ATXN1	ZC3H10	HGNC:25893	zinc finger CCCH-type containing 10
ATXN1	ZC3H7B	HGNC:30869	zinc finger CCCH-type containing 7B
ATXN1	ZCCHC13	HGNC:31749	zinc finger, CCHC domain containing 13
ATXN1	ZHX1	HGNC:12871	zinc fingers and homeoboxes 1
ATXN1	ZHX2	HGNC:18513	zinc fingers and homeoboxes 2
ATXN1	ZHX3	HGNC:15935	zinc fingers and homeoboxes 3
ATXN1	ZNF276	HGNC:23330	zinc finger protein 276
ATXN1	ZNF488	HGNC:23535	zinc finger protein 488
ATXN1	ZNF609	HGNC:29003	zinc finger protein 609
ATXN1	ZNF804A	HGNC:21711	zinc finger protein 804A
ATXN1	ZYX	HGNC:13200	zyxin
BNIP3L	BAD	HGNC:936	BCL2-associated agonist of cell death
BNIP3L	BCL2	HGNC:990	B-cell CLL/lymphoma 2
BNIP3L	BCL2L1	HGNC:992	BCL2-like 1
BNIP3L	BNIP2	HGNC:1083	BCL2/adenovirus E1B 19kDa interacting protein 2
BNIP3L	BNIP3	HGNC:1084	BCL2/adenovirus E1B 19kDa interacting protein 3
BNIP3L	DOK5	HGNC:16173	docking protein 5
BNIP3L	EWSR1	HGNC:3508	Ewing sarcoma breakpoint region 1
BNIP3L	LMNA	HGNC:6636	lamin A/C
BNIP3L	MAP1LC3A	HGNC:6838	microtubule-associated protein 1 light chain 3 alpha
BNIP3L	RINT1	HGNC:21876	RAD50 interactor 1
BNIP3L	STEAP3	HGNC:24592	STEAP family member 3
BNIP3L	TMEM11	HGNC:16823	transmembrane protein 11
BRMS1	ARID4A	HGNC:9885	AT rich interactive domain 4A (RBP1-like)
BRMS1	ARID4B	HGNC:15550	AT rich interactive domain 4B (RBP1-like)
BRMS1	BRMS1L	HGNC:20512	breast cancer metastasis-suppressor 1-like
BRMS1	DNAJB1	HGNC:5270	DnaJ (Hsp40) homolog, subfamily B, member 1
BRMS1	DNAJB6	HGNC:14888	DnaJ (Hsp40) homolog, subfamily B, member 6
BRMS1	EEF1A1	HGNC:3189	eukaryotic translation elongation factor 1 alpha 1
BRMS1	GOLGB1	HGNC:4429	golgin B1
BRMS1	HDAC1	HGNC:4852	histone deacetylase 1
BRMS1	HDAC2	HGNC:4853	histone deacetylase 2
BRMS1	HDAC3	HGNC:4854	histone deacetylase 3
BRMS1	HDAC4	HGNC:14063	histone deacetylase 4
BRMS1	HDAC5	HGNC:14068	histone deacetylase 5
BRMS1	HDAC6	HGNC:14064	histone deacetylase 6
BRMS1	HSP90AA1	HGNC:5253	heat shock protein 90kDa alpha (cytosolic), class A member 1
BRMS1	HSPA4	HGNC:5237	heat shock 70kDa protein 4
BRMS1	ING1	HGNC:6062	inhibitor of growth family, member 1
BRMS1	KPNA5	HGNC:6398	karyopherin alpha 5 (importin alpha 6)
BRMS1	LRIF1	HGNC:30299	ligand dependent nuclear receptor interacting factor 1
BRMS1	NFKB1	HGNC:7794	nuclear factor of kappa light polypeptide gene enhancer in B-cells 1
BRMS1	NMI	HGNC:7854	N-myc (and STAT) interactor
BRMS1	PFDN5	HGNC:8869	prefoldin subunit 5
BRMS1	PHB	HGNC:8912	prohibitin
BRMS1	RBBP4	HGNC:9887	retinoblastoma binding protein 4
BRMS1	RBBP7	HGNC:9890	retinoblastoma binding protein 7
BRMS1	RBP1	HGNC:9919	retinol binding protein 1, cellular
BRMS1	RELA	HGNC:9955	v-rel reticuloendotheliosis viral oncogene homolog A (avian)
BRMS1	RIF1	HGNC:23207	RAP1 interacting factor homolog (yeast)
BRMS1	SAP30	HGNC:10532	Sin3A-associated protein, 30kDa
BRMS1	SIN3A	HGNC:19353	SIN3 homolog A, transcription regulator (yeast)
BRMS1	SMARCE1	HGNC:11109	SWI/SNF related, matrix associated, actin dependent regulator of chromatin, subfamily e, member 1
BRMS1	SMTN	HGNC:11126	smoothelin
BRMS1	SUDS3	HGNC:29545	suppressor of defective silencing 3 homolog (S. cerevisiae)
BRMS1	TAF1	HGNC:11535	TAF1 RNA polymerase II, TATA box binding protein (TBP)-associated factor, 250kDa
CAND2	CNOT3	HGNC:7879	CCR4-NOT transcription complex, subunit 3
CAND2	TBP	HGNC:11588	TATA box binding protein
CAND2	UBE3C	HGNC:16803	ubiquitin protein ligase E3C
CAPN3	AMOT	HGNC:17810	angiomotin
CAPN3	C1QTNF9	HGNC:28732	C1q and tumor necrosis factor related protein 9
CAPN3	CMYA5	HGNC:14305	cardiomyopathy associated 5
CAPN3	CRYAB	HGNC:2389	crystallin, alpha B
CAPN3	DYSF	HGNC:3097	dysferlin, limb girdle muscular dystrophy 2B (autosomal recessive)
CAPN3	FLNC	HGNC:3756	filamin C, gamma
CAPN3	FNDC3B	HGNC:24670	fibronectin type III domain containing 3B
CAPN3	MMP2	HGNC:7166	matrix metallopeptidase 2 (gelatinase A, 72kDa gelatinase, 72kDa type IV collagenase)
CAPN3	MYBPC1	HGNC:7549	myosin binding protein C, slow type
CAPN3	MYBPH	HGNC:7552	myosin binding protein H
CAPN3	NECAB2	HGNC:23746	N-terminal EF-hand calcium binding protein 2
CAPN3	POMP	HGNC:20330	proteasome maturation protein
CAPN3	PREPL	HGNC:30228	prolyl endopeptidase-like
CAPN3	RNF167	HGNC:24544	ring finger protein 167
CAPN3	TTN	HGNC:12403	titin
CAPN3	YWHAQ	HGNC:12854	tyrosine 3-monooxygenase/tryptophan 5-monooxygenase activation protein, theta polypeptide
CAV3	DAG1	HGNC:2661	disabled homolog 1 (Drosophila)
CAV3	DYSF	HGNC:3097	dysferlin, limb girdle muscular dystrophy 2B (autosomal recessive)
CAV3	EGFR	HGNC:3236	epidermal growth factor receptor
CAV3	GNAS	HGNC:4392	GNAS complex locus
CAV3	JPH2	HGNC:14202	junctophilin 2
CAV3	NOS1	HGNC:7872	nitric oxide synthase 1 (neuronal)
CAV3	PDGFRA	HGNC:8803	platelet-derived growth factor receptor, alpha polypeptide
CAV3	PDGFRB	HGNC:8804	platelet-derived growth factor receptor, beta polypeptide
CAV3	PFKM	HGNC:8877	phosphofructokinase, muscle
CAV3	PRKCE	HGNC:9401	protein kinase C, epsilon
CAV3	PTRF	HGNC:9688	polymerase I and transcript release factor
CAV3	SLC22A11	HGNC:18120	solute carrier family 22 (organic anion/urate transporter), member 11
CAV3	SLC8A1	HGNC:11068	solute carrier family 8 (sodium/calcium exchanger), member 1
CAV3	SVIL	HGNC:11480	supervillin
CCT6A	CTTNBP2	HGNC:15679	cortactin binding protein 2
CCT6A	DOCK5	HGNC:23476	dedicator of cytokinesis 5
CCT6A	GPN1	HGNC:17030	GPN-loop GTPase 1
CCT6A	IGBP1	HGNC:5461	immunoglobulin (CD79A) binding protein 1
CCT6A	MAP3K1	HGNC:6848	mitogen-activated protein kinase kinase kinase 1
CCT6A	MAP3K3	HGNC:6855	mitogen-activated protein kinase kinase kinase 3
CCT6A	MAPK13	HGNC:6875	mitogen-activated protein kinase 13
CCT6A	PHOCN	HGNC:17261	phocein, Mob-like protein
CCT6A	PPP2CA	HGNC:9299	protein phosphatase 2, catalytic subunit, alpha isozyme
CCT6A	PPP2CB	HGNC:9300	protein phosphatase 2, catalytic subunit, beta isozyme
CCT6A	PPP2R2B	HGNC:9305	protein phosphatase 2, regulatory subunit B, beta
CCT6A	PPP2R2C	HGNC:9306	protein phosphatase 2, regulatory subunit B, gamma
CCT6A	PPP2R2D	HGNC:23732	protein phosphatase 2, regulatory subunit B, delta
CCT6A	PPP4C	HGNC:9319	protein phosphatase 4, catalytic subunit
CCT6A	PTPRA	HGNC:9664	protein tyrosine phosphatase, receptor type, A
CCT6A	RFWD2	HGNC:17440	ring finger and WD repeat domain 2
CCT6A	RPAP1	HGNC:24567	RNA polymerase II associated protein 1
CCT6A	STK24	HGNC:11403	serine/threonine kinase 24
CCT6A	STRN	HGNC:11424	striatin, calmodulin binding protein
CCT6A	STRN3	HGNC:15720	striatin, calmodulin binding protein 3
CCT6A	SUMO4	HGNC:21181	SMT3 suppressor of mif two 3 homolog 4 (S. cerevisiae)
CCT6A	TBK1	HGNC:11584	TANK-binding kinase 1
CCT6A	TCP1	HGNC:11655	t-complex 1
CCT6A	YWHAZ	HGNC:12855	tyrosine 3-monooxygenase/tryptophan 5-monooxygenase activation protein, zeta polypeptide
CDH1	ACTG1	HGNC:144	actin, gamma 1
CDH1	ACTN1	HGNC:163	actinin, alpha 1
CDH1	ACTR3	HGNC:170	ARP3 actin-related protein 3 homolog (yeast)
CDH1	ADAM9	HGNC:216	ADAM metallopeptidase domain 9
CDH1	AJAP1	HGNC:30801	adherens junctions associated protein 1
CDH1	ANAPC1	HGNC:19988	anaphase promoting complex subunit 1
CDH1	ANAPC11	HGNC:14452	anaphase promoting complex subunit 11
CDH1	ANAPC2	HGNC:19989	anaphase promoting complex subunit 2
CDH1	ANAPC4	HGNC:19990	anaphase promoting complex subunit 4
CDH1	ANAPC7	HGNC:17380	anaphase promoting complex subunit 7
CDH1	ARHGAP32	HGNC:17399	Rho GTPase activating protein 32
CDH1	ARPC2	HGNC:705	actin related protein 2/3 complex, subunit 2, 34kDa
CDH1	ARVCF	HGNC:728	armadillo repeat gene deleted in velocardiofacial syndrome
CDH1	BOC	HGNC:17173	Boc homolog (mouse)
CDH1	CA9	HGNC:1383	carbonic anhydrase IX
CDH1	CASP3	HGNC:1504	caspase 3, apoptosis-related cysteine peptidase
CDH1	CASP8	HGNC:1509	caspase 8, apoptosis-related cysteine peptidase
CDH1	CBLL1	HGNC:21225	Cas-Br-M (murine) ecotropic retroviral transforming sequence-like 1
CDH1	CDC16	HGNC:1720	cell division cycle 16 homolog (S. cerevisiae)
CDH1	CDC23	HGNC:1724	cell division cycle 23 homolog (S. cerevisiae)
CDH1	CDC26	HGNC:17839	cell division cycle 26 homolog (S. cerevisiae)
CDH1	CDC27	HGNC:1728	cell division cycle 27 homolog (S. cerevisiae)
CDH1	CDH3	HGNC:1762	cadherin 3, type 1, P-cadherin (placental)
CDH1	CDON	HGNC:17104	Cdon homolog (mouse)
CDH1	CKS1B	HGNC:19083	CDC28 protein kinase regulatory subunit 1B
CDH1	CREBBP	HGNC:2348	CREB binding protein
CDH1	CSE1L	HGNC:2431	CSE1 chromosome segregation 1-like (yeast)
CDH1	CSNK2A1	HGNC:2457	casein kinase 2, alpha 1 polypeptide
CDH1	CTNNA1	HGNC:2509	catenin (cadherin-associated protein), alpha 1, 102kDa
CDH1	CTNNB1	HGNC:2514	catenin (cadherin-associated protein), beta 1, 88kDa
CDH1	CTNND1	HGNC:2515	catenin (cadherin-associated protein), delta 1
CDH1	CTNND2	HGNC:2516	catenin (cadherin-associated protein), delta 2 (neural plakophilin-related arm-repeat protein)
CDH1	EGFR	HGNC:3236	epidermal growth factor receptor
CDH1	EP300	HGNC:3373	E1A binding protein p300
CDH1	ERBB2IP	HGNC:15842	erbb2 interacting protein
CDH1	EZR	HGNC:12691	ezrin
CDH1	FER	HGNC:3655	fer (fps/fes related) tyrosine kinase
CDH1	FGFR1	HGNC:3688	fibroblast growth factor receptor 1
CDH1	FOXM1	HGNC:3818	forkhead box M1
CDH1	FYN	HGNC:4037	FYN oncogene related to SRC, FGR, YES
CDH1	GNA12	HGNC:4380	guanine nucleotide binding protein (G protein) alpha 12
CDH1	GNA13	HGNC:4381	guanine nucleotide binding protein (G protein), alpha 13
CDH1	GSK3B	HGNC:4617	glycogen synthase kinase 3 beta
CDH1	HDAC1	HGNC:4852	histone deacetylase 1
CDH1	HDAC2	HGNC:4853	histone deacetylase 2
CDH1	IQGAP1	HGNC:6110	IQ motif containing GTPase activating protein 1
CDH1	IRS1	HGNC:6125	insulin receptor substrate 1
CDH1	ITGAE	HGNC:6147	integrin, alpha E (antigen CD103, human mucosal lymphocyte antigen 1; alpha polypeptide)
CDH1	ITGB7	HGNC:6162	integrin, beta 7
CDH1	JUP	HGNC:6207	junction plakoglobin
CDH1	KIFC3	HGNC:6326	kinesin family member C3
CDH1	LIMA1	HGNC:24636	LIM domain and actin binding 1
CDH1	MAD2L2	HGNC:6764	MAD2 mitotic arrest deficient-like 2 (yeast)
CDH1	MAGI1	HGNC:946	membrane associated guanylate kinase, WW and PDZ domain containing 1
CDH1	MDM2	HGNC:6973	Mdm2 p53 binding protein homolog (mouse)
CDH1	MET	HGNC:7029	met proto-oncogene (hepatocyte growth factor receptor)
CDH1	MYO7A	HGNC:7606	myosin VIIA
CDH1	NDRG1	HGNC:7679	N-myc downstream regulated 1
CDH1	NEDD9	HGNC:7733	neural precursor cell expressed, developmentally down-regulated 9
CDH1	PKD1	HGNC:9008	polycystic kidney disease 1 (autosomal dominant)
CDH1	PKP4	HGNC:9026	plakophilin 4
CDH1	PLEKHA7	HGNC:27049	pleckstrin homology domain containing, family A member 7
CDH1	PPP1CA	HGNC:9281	protein phosphatase 1, catalytic subunit, alpha isozyme
CDH1	PRKD1	HGNC:9407	protein kinase D1
CDH1	PSEN1	HGNC:9508	presenilin 1
CDH1	PTPN14	HGNC:9647	protein tyrosine phosphatase, non-receptor type 14
CDH1	PTPRF	HGNC:9670	protein tyrosine phosphatase, receptor type, F
CDH1	PTPRM	HGNC:9675	protein tyrosine phosphatase, receptor type, M
CDH1	PTTG1	HGNC:9690	pituitary tumor-transforming 1
CDH1	PVR	HGNC:9705	poliovirus receptor
CDH1	RAB8B	HGNC:30273	RAB8B, member RAS oncogene family
CDH1	RRM2	HGNC:10452	ribonucleotide reductase M2
CDH1	SKP2	HGNC:10901	S-phase kinase-associated protein 2 (p45)
CDH1	SRC	HGNC:11283	v-src sarcoma (Schmidt-Ruppin A-2) viral oncogene homolog (avian)
CDH1	TNS3	HGNC:21616	tensin 3
CDH1	UBC	HGNC:12468	ubiquitin C
CDH1	VCL	HGNC:12665	vinculin
CDH1	VEZT	HGNC:18258	vezatin, adherens junctions transmembrane protein
CDH1	YES1	HGNC:12841	v-yes-1 Yamaguchi sarcoma viral oncogene homolog 1
CEP135	CENPJ	HGNC:17272	centromere protein J
CEP135	SMAD9	HGNC:6774	SMAD family member 9
CEP135	WRAP73	HGNC:12759	WD repeat containing, antisense to TP73
CFTR	AMFR	HGNC:463	autocrine motility factor receptor
CFTR	BCAP31	HGNC:16695	B-cell receptor-associated protein 31
CFTR	BCR	HGNC:1014	breakpoint cluster region
CFTR	CANX	HGNC:1473	calnexin
CFTR	CLCN3	HGNC:2021	chloride channel 3
CFTR	DERL1	HGNC:28454	Der1-like domain family, member 1
CFTR	DNAJA1	HGNC:5229	DnaJ (Hsp40) homolog, subfamily A, member 1
CFTR	DNAJB1	HGNC:5270	DnaJ (Hsp40) homolog, subfamily B, member 1
CFTR	DNAJC5	HGNC:16235	DnaJ (Hsp40) homolog, subfamily C, member 5
CFTR	EZR	HGNC:12691	ezrin
CFTR	FAM60A	HGNC:30702	family with sequence similarity 60, member A
CFTR	GOPC	HGNC:17643	golgi-associated PDZ and coiled-coil motif containing
CFTR	HSPA8	HGNC:5241	heat shock 70kDa protein 8
CFTR	KCNJ2	HGNC:6263	potassium inwardly-rectifying channel, subfamily J, member 2
CFTR	LPAR2	HGNC:3168	lysophosphatidic acid receptor 2
CFTR	PDZD3	HGNC:19891	PDZ domain containing 3
CFTR	PDZK1	HGNC:8821	PDZ domain containing 1
CFTR	PPP2R1A	HGNC:9302	protein phosphatase 2, regulatory subunit A, alpha
CFTR	PPP2R1B	HGNC:9303	protein phosphatase 2, regulatory subunit A, beta
CFTR	PRKAA1	HGNC:9376	protein kinase, AMP-activated, alpha 1 catalytic subunit
CFTR	PRKACA	HGNC:9380	protein kinase, cAMP-dependent, catalytic, alpha
CFTR	PRKAR2A	HGNC:9391	protein kinase, cAMP-dependent, regulatory, type II, alpha
CFTR	PRKCA	HGNC:9393	protein kinase C, alpha
CFTR	PRKCE	HGNC:9401	protein kinase C, epsilon
CFTR	PRKG1	HGNC:9414	protein kinase, cGMP-dependent, type I
CFTR	RNF5	HGNC:10068	ring finger protein 5
CFTR	SLC4A7	HGNC:11033	solute carrier family 4, sodium bicarbonate cotransporter, member 7
CFTR	SLC4A8	HGNC:11034	solute carrier family 4, sodium bicarbonate cotransporter, member 8
CFTR	SLC9A3R1	HGNC:11075	solute carrier family 9 (sodium/hydrogen exchanger), member 3 regulator 1
CFTR	SLC9A3R2	HGNC:11076	solute carrier family 9 (sodium/hydrogen exchanger), member 3 regulator 2
CFTR	SLC9A6	HGNC:11079	solute carrier family 9 (sodium/hydrogen exchanger), member 6
CFTR	SNAP23	HGNC:11131	synaptosomal-associated protein, 23kDa
CFTR	STUB1	HGNC:11427	STIP1 homology and U-box containing protein 1, E3 ubiquitin protein ligase
CFTR	STX1A	HGNC:11433	syntaxin 1A (brain)
CFTR	UBC	HGNC:12468	ubiquitin C
CFTR	USP19	HGNC:12617	ubiquitin specific peptidase 19
CHORDC1	BRF2	HGNC:17298	BRF2, subunit of RNA polymerase III transcription initiation factor, BRF1-like
CHORDC1	GAPDH	HGNC:4141	glyceraldehyde-3-phosphate dehydrogenase
CHORDC1	KIF1B	HGNC:16636	kinesin family member 1B
CHORDC1	PPP4C	HGNC:9319	protein phosphatase 4, catalytic subunit
CHORDC1	PTP4A3	HGNC:9636	protein tyrosine phosphatase type IVA, member 3
CHORDC1	SLC9A1	HGNC:11071	solute carrier family 9 (sodium/hydrogen exchanger), member 1
CHORDC1	SLC9A2	HGNC:11072	solute carrier family 9 (sodium/hydrogen exchanger), member 2
CHORDC1	SLC9A3	HGNC:11073	solute carrier family 9 (sodium/hydrogen exchanger), member 3
CHORDC1	SLC9A4	HGNC:11077	solute carrier family 9 (sodium/hydrogen exchanger), member 4
CHORDC1	SLC9A5	HGNC:11078	solute carrier family 9 (sodium/hydrogen exchanger), member 5
CHORDC1	STK17B	HGNC:11396	serine/threonine kinase 17b
CMYA5	BZW1	HGNC:18380	basic leucine zipper and W2 domains 1
CMYA5	DTNBP1	HGNC:17328	dystrobrevin binding protein 1
CMYA5	PSMC4	HGNC:9551	proteasome (prosome, macropain) 26S subunit, ATPase, 4
COL12A1	TLN1	HGNC:11845	talin 1
COL6A3	PXN	HGNC:9718	paxillin
COL6A3	TSC22D1	HGNC:16826	TSC22 domain family, member 1
CRK	ABAT	HGNC:23	4-aminobutyrate aminotransferase
CRK	ABI1	HGNC:11320	abl-interactor 1
CRK	ABL1	HGNC:76	c-abl oncogene 1, non-receptor tyrosine kinase
CRK	ABL2	HGNC:77	v-abl Abelson murine leukemia viral oncogene homolog 2
CRK	AFF2	HGNC:3776	AF4/FMR2 family, member 2
CRK	AGPAT4	HGNC:20885	1-acylglycerol-3-phosphate O-acyltransferase 4 (lysophosphatidic acid acyltransferase, delta)
CRK	AIRE	HGNC:360	autoimmune regulator
CRK	AKAP2	HGNC:372	A kinase (PRKA) anchor protein 2
CRK	AKAP6	HGNC:376	A kinase (PRKA) anchor protein 6
CRK	APOL5	HGNC:14869	apolipoprotein L, 5
CRK	ARHGAP17	HGNC:18239	Rho GTPase activating protein 17
CRK	ARHGAP32	HGNC:17399	Rho GTPase activating protein 32
CRK	ARHGEF11	HGNC:14580	Rho guanine nucleotide exchange factor (GEF) 11
CRK	ASAP2	HGNC:2721	ArfGAP with SH3 domain, ankyrin repeat and PH domain 2
CRK	AVIL	HGNC:14188	advillin
CRK	BCAR1	HGNC:971	breast cancer anti-estrogen resistance 1
CRK	BCR	HGNC:1014	breakpoint cluster region
CRK	BMX	HGNC:1079	BMX non-receptor tyrosine kinase
CRK	BRD4	HGNC:13575	bromodomain containing 4
CRK	BUB1	HGNC:1148	budding uninhibited by benzimidazoles 1 homolog (yeast)
CRK	C1orf9	HGNC:1240	chromosome 1 open reading frame 9
CRK	C2orf3	HGNC:1317	chromosome 2 open reading frame 3
CRK	CAST	HGNC:1515	calpastatin
CRK	CBL	HGNC:1541	Cas-Br-M (murine) ecotropic retroviral transforming sequence
CRK	CBLC	HGNC:15961	Cas-Br-M (murine) ecotropic retroviral transforming sequence c
CRK	CD93	HGNC:15855	CD93 molecule
CRK	CDH11	HGNC:1750	cadherin 11, type 2, OB-cadherin (osteoblast)
CRK	CELSR2	HGNC:3231	cadherin, EGF LAG seven-pass G-type receptor 2 (flamingo homolog, Drosophila)
CRK	CNTFR	HGNC:2170	ciliary neurotrophic factor receptor
CRK	CNTNAP1	HGNC:8011	contactin associated protein 1
CRK	CRKL	HGNC:2363	v-crk sarcoma virus CT10 oncogene homolog (avian)-like
CRK	CSMD2	HGNC:19290	CUB and Sushi multiple domains 2
CRK	CSTA	HGNC:2481	cystatin A (stefin A)
CRK	DAB1	HGNC:2666	disabled homolog 1 (Drosophila)
CRK	DDX41	HGNC:18674	DEAD (Asp-Glu-Ala-Asp) box polypeptide 41
CRK	DKKL1	HGNC:16528	dickkopf-like 1
CRK	DLGAP1	HGNC:2905	discs, large (Drosophila) homolog-associated protein 1
CRK	DLGAP2	HGNC:2906	discs, large (Drosophila) homolog-associated protein 2
CRK	DLGAP3	HGNC:30368	discs, large (Drosophila) homolog-associated protein 3
CRK	DLGAP4	HGNC:24476	discs, large (Drosophila) homolog-associated protein 4
CRK	DLX4	HGNC:2917	distal-less homeobox 4
CRK	DNM2	HGNC:2974	dynamin 2
CRK	DOCK1	HGNC:2987	dedicator of cytokinesis 1
CRK	DOCK3	HGNC:2989	dedicator of cytokinesis 3
CRK	DOK4	HGNC:19868	docking protein 4
CRK	DPPA4	HGNC:19200	developmental pluripotency associated 4
CRK	DTX1	HGNC:3060	deltex homolog 1 (Drosophila)
CRK	DUSP15	HGNC:16236	dual specificity phosphatase 15
CRK	EFS	HGNC:16898	embryonal Fyn-associated substrate
CRK	EGFR	HGNC:3236	epidermal growth factor receptor
CRK	EPB41L3	HGNC:3380	erythrocyte membrane protein band 4.1-like 3
CRK	EPHA3	HGNC:3387	EPH receptor A3
CRK	EPHB2	HGNC:3393	EPH receptor B2
CRK	EPHB3	HGNC:3394	EPH receptor B3
CRK	EPHB6	HGNC:3396	EPH receptor B6
CRK	EPS15	HGNC:3419	epidermal growth factor receptor pathway substrate 15
CRK	ERBB2	HGNC:3430	v-erb-b2 erythroblastic leukemia viral oncogene homolog 2, neuro/glioblastoma derived oncogene homolog (avian)
CRK	ERBB3	HGNC:3431	v-erb-b2 erythroblastic leukemia viral oncogene homolog 3 (avian)
CRK	ERBB4	HGNC:3432	v-erb-a erythroblastic leukemia viral oncogene homolog 4 (avian)
CRK	EXTL3	HGNC:3518	exostoses (multiple)-like 3
CRK	FANCA	HGNC:3582	Fanconi anemia, complementation group A
CRK	FASLG	HGNC:11936	Fas ligand (TNF superfamily, member 6)
CRK	FASTK	HGNC:24676	Fas-activated serine/threonine kinase
CRK	FCGR2B	HGNC:3618	Fc fragment of IgG, low affinity IIb, receptor (CD32)
CRK	FCGR2C	HGNC:15626	Fc fragment of IgG, low affinity IIc, receptor for (CD32) (gene/pseudogene)
CRK	FGFR1	HGNC:3688	fibroblast growth factor receptor 1
CRK	FLNA	HGNC:3754	filamin A, alpha
CRK	FLNB	HGNC:3755	filamin B, beta
CRK	FLNC	HGNC:3756	filamin C, gamma
CRK	FLT1	HGNC:3763	fms-related tyrosine kinase 1 (vascular endothelial growth factor/vascular permeability factor receptor)
CRK	FRS2	HGNC:16971	fibroblast growth factor receptor substrate 2
CRK	FYN	HGNC:4037	FYN oncogene related to SRC, FGR, YES
CRK	GAB1	HGNC:4066	GRB2-associated binding protein 1
CRK	GABBR1	HGNC:4070	gamma-aminobutyric acid (GABA) B receptor, 1
CRK	GHR	HGNC:4263	growth hormone receptor
CRK	GLTSCR1	HGNC:4332	glioma tumor suppressor candidate region gene 1
CRK	GP9	HGNC:4444	glycoprotein IX (platelet)
CRK	GRB2	HGNC:4566	growth factor receptor-bound protein 2
CRK	GRIN2D	HGNC:4588	glutamate receptor, ionotropic, N-methyl D-aspartate 2D
CRK	GRIP2	HGNC:23841	glutamate receptor interacting protein 2
CRK	HEXA	HGNC:4878	hexosaminidase A (alpha polypeptide)
CRK	HLA-B	HGNC:4932	major histocompatibility complex, class I, B
CRK	HNRNPR	HGNC:5047	heterogeneous nuclear ribonucleoprotein R
CRK	ID4	HGNC:5363	inhibitor of DNA binding 4, dominant negative helix-loop-helix protein
CRK	IGF1R	HGNC:5465	insulin-like growth factor 1 receptor
CRK	INSR	HGNC:6091	insulin receptor
CRK	IRS1	HGNC:6125	insulin receptor substrate 1
CRK	IRS2	HGNC:6126	insulin receptor substrate 2
CRK	IRS4	HGNC:6128	insulin receptor substrate 4
CRK	ISG20L2	HGNC:25745	interferon stimulated exonuclease gene 20kDa-like 2
CRK	KCNIP3	HGNC:15523	Kv channel interacting protein 3, calsenilin
CRK	KDR	HGNC:6307	kinase insert domain receptor (a type III receptor tyrosine kinase)
CRK	KHDRBS1	HGNC:18116	KH domain containing, RNA binding, signal transduction associated 1
CRK	KIF22	HGNC:6391	kinesin family member 22
CRK	KIT	HGNC:6342	v-kit Hardy-Zuckerman 4 feline sarcoma viral oncogene homolog
CRK	LIG3	HGNC:6600	ligase III, DNA, ATP-dependent
CRK	MAP4K1	HGNC:6863	mitogen-activated protein kinase kinase kinase kinase 1
CRK	MAP4K5	HGNC:6867	mitogen-activated protein kinase kinase kinase kinase 5
CRK	MAPK8	HGNC:6881	mitogen-activated protein kinase 8
CRK	MEPE	HGNC:13361	matrix extracellular phosphoglycoprotein
CRK	MICAL1	HGNC:20619	microtubule associated monoxygenase, calponin and LIM domain containing 1
CRK	MLL2	HGNC:7133	myeloid/lymphoid or mixed-lineage leukemia 2
CRK	MYO18B	HGNC:18150	myosin XVIIIB
CRK	NCK1	HGNC:7664	NCK adaptor protein 1
CRK	NEDD9	HGNC:7733	neural precursor cell expressed, developmentally down-regulated 9
CRK	NFASC	HGNC:29866	neurofascin
CRK	NKX2-1	HGNC:11825	NK2 homeobox 1
CRK	NTRK1	HGNC:8031	neurotrophic tyrosine kinase, receptor, type 1
CRK	NXPH3	HGNC:8077	neurexophilin 3
CRK	OGN	HGNC:8126	osteoglycin
CRK	PARD3	HGNC:16051	par-3 partitioning defective 3 homolog (C. elegans)
CRK	PAX7	HGNC:8621	paired box 7
CRK	PCDHA1	HGNC:8663	protocadherin alpha 1
CRK	PCDHA10	HGNC:8664	protocadherin alpha 10
CRK	PCDHA11	HGNC:8665	protocadherin alpha 11
CRK	PCDHA12	HGNC:8666	protocadherin alpha 12
CRK	PCDHA2	HGNC:8668	protocadherin alpha 2
CRK	PCDHA3	HGNC:8669	protocadherin alpha 3
CRK	PCDHA5	HGNC:8671	protocadherin alpha 5
CRK	PCDHA6	HGNC:8672	protocadherin alpha 6
CRK	PCDHA7	HGNC:8673	protocadherin alpha 7
CRK	PCDHA8	HGNC:8674	protocadherin alpha 8
CRK	PCDHA9	HGNC:8675	protocadherin alpha 9
CRK	PDGFRA	HGNC:8803	platelet-derived growth factor receptor, alpha polypeptide
CRK	PDGFRB	HGNC:8804	platelet-derived growth factor receptor, beta polypeptide
CRK	PDIA2	HGNC:14180	protein disulfide isomerase family A, member 2
CRK	PHACTR2	HGNC:20956	phosphatase and actin regulator 2
CRK	PIK3R1	HGNC:8979	phosphoinositide-3-kinase, regulatory subunit 1 (alpha)
CRK	PLS1	HGNC:9090	plastin 1
CRK	PNMA2	HGNC:9159	paraneoplastic antigen MA2
CRK	PPFIBP2	HGNC:9250	PTPRF interacting protein, binding protein 2 (liprin beta 2)
CRK	PRICKLE3	HGNC:6645	prickle homolog 3 (Drosophila)
CRK	PRX	HGNC:13797	periaxin
CRK	PSMC6	HGNC:9553	proteasome (prosome, macropain) 26S subunit, ATPase, 6
CRK	PTK2	HGNC:9611	PTK2 protein tyrosine kinase 2
CRK	PTK2B	HGNC:9612	PTK2B protein tyrosine kinase 2 beta
CRK	PTPN1	HGNC:9642	protein tyrosine phosphatase, non-receptor type 1
CRK	PXN	HGNC:9718	paxillin
CRK	RAG1	HGNC:9831	recombination activating gene 1
CRK	RAPGEF1	HGNC:4568	Rap guanine nucleotide exchange factor (GEF) 1
CRK	REPS1	HGNC:15578	RALBP1 associated Eps domain containing 1
CRK	RET	HGNC:9967	ret proto-oncogene
CRK	RGS20	HGNC:14600	regulator of G-protein signaling 20
CRK	RGS7	HGNC:10003	regulator of G-protein signaling 7
CRK	RIN3	HGNC:18751	Ras and Rab interactor 3
CRK	RPP38	HGNC:30329	ribonuclease P/MRP 38kDa subunit
CRK	RRAS	HGNC:10447	related RAS viral (r-ras) oncogene homolog
CRK	SH3BP1	HGNC:10824	SH3-domain binding protein 1
CRK	SH3KBP1	HGNC:13867	SH3-domain kinase binding protein 1
CRK	SHANK2	HGNC:14295	SH3 and multiple ankyrin repeat domains 2
CRK	SHANK3	HGNC:14294	SH3 and multiple ankyrin repeat domains 3
CRK	SHB	HGNC:10838	Src homology 2 domain containing adaptor protein B
CRK	SHC1	HGNC:10840	SHC (Src homology 2 domain containing) transforming protein 1
CRK	SMAD3	HGNC:6769	SMAD family member 3
CRK	SNX17	HGNC:14979	sorting nexin 17
CRK	SNX3	HGNC:11174	sorting nexin 3
CRK	SNX7	HGNC:14971	sorting nexin 7
CRK	SOCS1	HGNC:19383	suppressor of cytokine signaling 1
CRK	SOS1	HGNC:11187	son of sevenless homolog 1 (Drosophila)
CRK	SOS2	HGNC:11188	son of sevenless homolog 2 (Drosophila)
CRK	SP1	HGNC:11205	Sp1 transcription factor
CRK	SPEN	HGNC:17575	spen homolog, transcriptional regulator (Drosophila)
CRK	SPRR2A	HGNC:11261	small proline-rich protein 2A
CRK	SRC	HGNC:11283	v-src sarcoma (Schmidt-Ruppin A-2) viral oncogene homolog (avian)
CRK	SRCIN1	HGNC:29506	SRC kinase signaling inhibitor 1
CRK	STAT5A	HGNC:11366	signal transducer and activator of transcription 5A
CRK	STAT5B	HGNC:11367	signal transducer and activator of transcription 5B
CRK	SUV39H2	HGNC:17287	suppressor of variegation 3-9 homolog 2 (Drosophila)
CRK	SYN1	HGNC:11494	synapsin I
CRK	TAL1	HGNC:11556	T-cell acute lymphocytic leukemia 1
CRK	TGOLN2	HGNC:15450	trans-golgi network protein 2
CRK	THOC2	HGNC:19073	THO complex 2
CRK	TNK2	HGNC:19297	tyrosine kinase, non-receptor, 2
CRK	TP53BP2	HGNC:12000	tumor protein p53 binding protein, 2
CRK	TPX2	HGNC:1249	TPX2, microtubule-associated, homolog (Xenopus laevis)
CRK	TRIM39	HGNC:10065	tripartite motif containing 39
CRK	VAV1	HGNC:12657	vav 1 guanine nucleotide exchange factor
CRK	WASF1	HGNC:12732	WAS protein family, member 1
CRK	WASL	HGNC:12735	Wiskott-Aldrich syndrome-like
CRK	WEE1	HGNC:12761	WEE1 homolog (S. pombe)
CRK	XPO1	HGNC:12825	exportin 1 (CRM1 homolog, yeast)
CRK	ZAP70	HGNC:12858	zeta-chain (TCR) associated protein kinase 70kDa
CRYAB	BCL2L1	HGNC:992	BCL2-like 1
CRYAB	BMPR2	HGNC:1078	bone morphogenetic protein receptor, type II (serine/threonine kinase)
CRYAB	CASP3	HGNC:1504	caspase 3, apoptosis-related cysteine peptidase
CRYAB	CRYAA	HGNC:2388	crystallin, alpha A
CRYAB	CRYBA1	HGNC:2394	crystallin, beta A1
CRYAB	CRYBB2	HGNC:2398	crystallin, beta B2
CRYAB	CRYGC	HGNC:2410	crystallin, gamma C
CRYAB	CS	HGNC:2422	citrate synthase
CRYAB	EPB41	HGNC:3377	erythrocyte membrane protein band 4.1 (elliptocytosis 1, RH-linked)
CRYAB	HSPB1	HGNC:5246	heat shock 27kDa protein 1
CRYAB	HSPB2	HGNC:5247	heat shock 27kDa protein 2
CRYAB	HSPB8	HGNC:30171	heat shock 22kDa protein 8
CRYAB	PSMA3	HGNC:9532	proteasome (prosome, macropain) subunit, alpha type, 3
CRYAB	TTN	HGNC:12403	titin
DDX56	CRB1	HGNC:2343	crumbs homolog 1 (Drosophila)
DDX56	DHX37	HGNC:17210	DEAH (Asp-Glu-Ala-His) box polypeptide 37
DDX56	DHX57	HGNC:20086	DEAH (Asp-Glu-Ala-Asp/His) box polypeptide 57
DDX56	FBL	HGNC:3599	fibrillarin
DDX56	FTSJ3	HGNC:17136	FtsJ homolog 3 (E. coli)
DDX56	FURIN	HGNC:8568	furin (paired basic amino acid cleaving enzyme)
DDX56	GNL2	HGNC:29925	guanine nucleotide binding protein-like 2 (nucleolar)
DDX56	HEATR7B1	HGNC:27936	HEAT repeat containing 7B1
DDX56	HECTD1	HGNC:20157	HECT domain containing 1
DDX56	HIST1H2BG	HGNC:4746	histone cluster 1, H2bg
DDX56	MRPL43	HGNC:14517	mitochondrial ribosomal protein L43
DDX56	MRPS14	HGNC:14049	mitochondrial ribosomal protein S14
DDX56	MRPS24	HGNC:14510	mitochondrial ribosomal protein S24
DDX56	MRPS25	HGNC:14511	mitochondrial ribosomal protein S25
DDX56	MRPS34	HGNC:16618	mitochondrial ribosomal protein S34
DDX56	MRPS5	HGNC:14498	mitochondrial ribosomal protein S5
DDX56	MRPS9	HGNC:14501	mitochondrial ribosomal protein S9
DDX56	MYBBP1A	HGNC:7546	MYB binding protein (P160) 1a
DDX56	RPL18A	HGNC:10311	ribosomal protein L18a
DDX56	RPL23A	HGNC:10317	ribosomal protein L23a
DDX56	RPL26	HGNC:10327	ribosomal protein L26
DDX56	RPL29	HGNC:10331	ribosomal protein L29
DDX56	RPL31	HGNC:10334	ribosomal protein L31
DDX56	RPL32	HGNC:10336	ribosomal protein L32
DDX56	RPL34	HGNC:10340	ribosomal protein L34
DDX56	RPL36A	HGNC:10359	ribosomal protein L36a
DDX56	RPL37	HGNC:10347	ribosomal protein L37
DDX56	RPS11	HGNC:10384	ribosomal protein S11
DDX56	RPS16	HGNC:10396	ribosomal protein S16
DDX56	RPS29	HGNC:10419	ribosomal protein S29
DDX56	RPS3A	HGNC:10421	ribosomal protein S3A
DDX56	RPS9	HGNC:10442	ribosomal protein S9
DDX56	RRP12	HGNC:29100	ribosomal RNA processing 12 homolog (S. cerevisiae)
DDX56	SPCS2	HGNC:28962	signal peptidase complex subunit 2 homolog (S. cerevisiae)
DDX56	SRP14	HGNC:11299	signal recognition particle 14kDa (homologous Alu RNA binding protein)
DDX56	TBC1D4	HGNC:19165	TBC1 domain family, member 4
DDX56	TTN	HGNC:12403	titin
DDX56	USP33	HGNC:20059	ubiquitin specific peptidase 33
DDX56	ZNF408	HGNC:20041	zinc finger protein 408
DES	AURKB	HGNC:11390	aurora kinase B
DES	CAPN1	HGNC:1476	calpain 1, (mu/I) large subunit
DES	DSP	HGNC:3052	Desmoplakin
DES	MLH1	HGNC:7127	mutL homolog 1, colon cancer, nonpolyposis type 2 (E. coli)
DES	NEB	HGNC:7720	nebulin
DES	PKD1	HGNC:9008	polycystic kidney disease 1 (autosomal dominant)
DES	PLEKHA5	HGNC:30036	pleckstrin homology domain containing, family A member 5
DES	ROCK1	HGNC:10251	Rho-associated, coiled-coil containing protein kinase 1
DES	S100A1	HGNC:10486	S100 calcium binding protein A1
DES	S100B	HGNC:10500	S100 calcium binding protein B
DES	SAP18	HGNC:10530	Sin3A-associated protein, 18kDa
DES	SHBG	HGNC:10839	sex hormone-binding globulin
DES	SMURF2	HGNC:16809	SMAD specific E3 ubiquitin protein ligase 2
DES	SPTAN1	HGNC:11273	spectrin, alpha, non-erythrocytic 1 (alpha-fodrin)
DES	SYNC	HGNC:28897	syncoilin, intermediate filament protein
DES	SYNM	HGNC:24466	synemin, intermediate filament protein
DES	TRIM63	HGNC:16007	tripartite motif containing 63
DES	TRIM7	HGNC:16278	tripartite motif containing 7
DFFA	BAK1	HGNC:949	BCL2-antagonist/killer 1
DFFA	CASP3	HGNC:1504	caspase 3, apoptosis-related cysteine peptidase
DFFA	CASP7	HGNC:1508	caspase 7, apoptosis-related cysteine peptidase
DFFA	CIDEB	HGNC:1977	cell death-inducing DFFA-like effector b
DFFA	CYP4B1	HGNC:2644	cytochrome P450, family 4, subfamily B, polypeptide 1
DFFA	DFFB	HGNC:2773	DNA fragmentation factor, 40kDa, beta polypeptide (caspase-activated DNase)
DFFA	EFTUD2	HGNC:30858	elongation factor Tu GTP binding domain containing 2
DFFA	EWSR1	HGNC:3508	Ewing sarcoma breakpoint region 1
DFFA	GZMB	HGNC:4709	granzyme B (granzyme 2, cytotoxic T-lymphocyte-associated serine esterase 1)
DFFA	HERC1	HGNC:4867	hect (homologous to the E6-AP (UBE3A) carboxyl terminus) domain and RCC1 (CHC1)-like domain (RLD) 1
DFFA	HNRNPL	HGNC:5045	heterogeneous nuclear ribonucleoprotein L
DFFA	MCC	HGNC:6935	mutated in colorectal cancers
DFFA	NAP1L5	HGNC:19968	nucleosome assembly protein 1-like 5
DFFA	NECAB2	HGNC:23746	N-terminal EF-hand calcium binding protein 2
DFFA	PRKAA2	HGNC:9377	protein kinase, AMP-activated, alpha 2 catalytic subunit
DFFA	STRN4	HGNC:15721	striatin, calmodulin binding protein 4
DFFA	TMBIM4	HGNC:24257	transmembrane BAX inhibitor motif containing 4
DFFA	TTN	HGNC:12403	titin
DFFA	USP15	HGNC:12613	ubiquitin specific peptidase 15
DFFA	YWHAB	HGNC:12849	tyrosine 3-monooxygenase/tryptophan 5-monooxygenase activation protein, beta polypeptide
DFFA	YWHAG	HGNC:12852	tyrosine 3-monooxygenase/tryptophan 5-monooxygenase activation protein, gamma polypeptide
DFFA	YWHAQ	HGNC:12854	tyrosine 3-monooxygenase/tryptophan 5-monooxygenase activation protein, theta polypeptide
DFFA	YWHAZ	HGNC:12855	tyrosine 3-monooxygenase/tryptophan 5-monooxygenase activation protein, zeta polypeptide
DGKD	DGKH	HGNC:2854	diacylglycerol kinase, eta
DGKD	HAX1	HGNC:16915	HCLS1 associated protein X-1
DGKD	IGSF21	HGNC:28246	immunoglobin superfamily, member 21
DGKD	MYH2	HGNC:7572	myosin, heavy chain 2, skeletal muscle, adult
DGKD	PRKCA	HGNC:9393	protein kinase C, alpha
DHX15	POLR2C	HGNC:9189	polymerase (RNA) II (DNA directed) polypeptide C, 33kDa
DHX15	SF3A2	HGNC:10766	splicing factor 3a, subunit 2, 66kDa
DHX15	TAF10	HGNC:11543	TAF10 RNA polymerase II, TATA box binding protein (TBP)-associated factor, 30kDa
DHX15	YWHAB	HGNC:12849	tyrosine 3-monooxygenase/tryptophan 5-monooxygenase activation protein, beta polypeptide
DHX15	YWHAG	HGNC:12852	tyrosine 3-monooxygenase/tryptophan 5-monooxygenase activation protein, gamma polypeptide
DNAJB5	CLTC	HGNC:2092	clathrin, heavy chain (Hc)
DNAJB5	IMMT	HGNC:6047	inner membrane protein, mitochondrial
DNAJB5	PLEKHO1	HGNC:24310	pleckstrin homology domain containing, family O member 1
DNAJB6	ANKRD1	HGNC:15819	ankyrin repeat domain 1 (cardiac muscle)
DNAJB6	ARRB1	HGNC:711	arrestin, beta 1
DNAJB6	ASAP1	HGNC:2720	ArfGAP with SH3 domain, ankyrin repeat and PH domain 1
DNAJB6	CAND2	HGNC:30689	cullin-associated and neddylation-dissociated 2 (putative)
DNAJB6	DYSF	HGNC:3097	dysferlin, limb girdle muscular dystrophy 2B (autosomal recessive)
DNAJB6	GH1	HGNC:4261	growth hormone 1
DNAJB6	HDAC4	HGNC:14063	histone deacetylase 4
DNAJB6	HDAC6	HGNC:14064	histone deacetylase 6
DNAJB6	HSPA8	HGNC:5241	heat shock 70kDa protein 8
DNAJB6	KRT18	HGNC:6430	keratin 18
DNAJB6	KRT8	HGNC:6446	keratin 8
DNAJB6	MLF1	HGNC:7125	myeloid leukemia factor 1
DNAJB6	MRTO4	HGNC:18477	mRNA turnover 4 homolog (S. cerevisiae)
DNAJB6	MYBPC1	HGNC:7549	myosin binding protein C, slow type
DNAJB6	MYC	HGNC:7553	v-myc myelocytomatosis viral oncogene homolog (avian)
DNAJB6	MYOM1	HGNC:7613	myomesin 1, 185kDa
DNAJB6	PGM1	HGNC:8905	phosphoglucomutase 1
DNAJB6	PHLDA3	HGNC:8934	pleckstrin homology-like domain, family A, member 3
DNAJB6	PIK3CA	HGNC:8975	phosphoinositide-3-kinase, catalytic, alpha polypeptide
DNAJB6	SGCG	HGNC:10809	sarcoglycan, gamma (35kDa dystrophin-associated glycoprotein)
DNAJB6	SIRT2	HGNC:10886	sirtuin 2
DNAJB6	SKAP2	HGNC:15687	src kinase associated phosphoprotein 2
DNAJB6	SLX4	HGNC:23845	SLX4 structure-specific endonuclease subunit homolog (S. cerevisiae)
DNAJB6	SUPT6H	HGNC:11470	suppressor of Ty 6 homolog (S. cerevisiae)
DNAJB6	TP53	HGNC:11998	tumor protein p53
DNAJB6	TP63	HGNC:15979	tumor protein p63
DNAJB6	TP73	HGNC:12003	tumor protein p73
DNAJB6	TSC22D1	HGNC:16826	TSC22 domain family, member 1
DNAJB6	TTN	HGNC:12403	titin
DNAJB6	TUBGCP3	HGNC:18598	tubulin, gamma complex associated protein 3
DNAJB6	USP8	HGNC:12631	ubiquitin specific peptidase 8
DNAJB6	YWHAB	HGNC:12849	tyrosine 3-monooxygenase/tryptophan 5-monooxygenase activation protein, beta polypeptide
DOCK9	CDC42	HGNC:1736	cell division cycle 42 (GTP binding protein, 25kDa)
DOCK9	SMAD2	HGNC:6768	SMAD family member 2
DOCK9	SMAD3	HGNC:6769	SMAD family member 3
DYSF	ACTN2	HGNC:164	actinin, alpha 2
DYSF	AKAP1	HGNC:367	A kinase (PRKA) anchor protein 1
DYSF	ALMS1	HGNC:428	Alstrom syndrome 1
DYSF	ANKRD1	HGNC:15819	ankyrin repeat domain 1 (cardiac muscle)
DYSF	ANXA1	HGNC:533	annexin A1
DYSF	ANXA2	HGNC:537	annexin A2
DYSF	APPL1	HGNC:24035	adaptor protein, phosphotyrosine interaction, PH domain and leucine zipper containing 1
DYSF	CMYA5	HGNC:14305	cardiomyopathy associated 5
DYSF	COL12A1	HGNC:2188	collagen, type XII, alpha 1
DYSF	COL6A3	HGNC:2213	collagen, type VI, alpha 3
DYSF	DES	HGNC:2770	Desmin
DYSF	DGKD	HGNC:2851	diacylglycerol kinase, delta 130kDa
DYSF	DHX15	HGNC:2738	DEAH (Asp-Glu-Ala-His) box polypeptide 15
DYSF	EEF1A1	HGNC:3189	eukaryotic translation elongation factor 1 alpha 1
DYSF	EEF1G	HGNC:3213	eukaryotic translation elongation factor 1 gamma
DYSF	FAM120A	HGNC:13247	family with sequence similarity 120A
DYSF	FLNC	HGNC:3756	filamin C, gamma
DYSF	GNL3	HGNC:29931	guanine nucleotide binding protein-like 3 (nucleolar)
DYSF	KARS	HGNC:6215	lysyl-tRNA synthetase
DYSF	KIF1B	HGNC:16636	kinesin family member 1B
DYSF	MORF4L1	HGNC:16989	mortality factor 4 like 1
DYSF	MYBPC1	HGNC:7549	myosin binding protein C, slow type
DYSF	MYBPC2	HGNC:7550	myosin binding protein C, fast type
DYSF	MYH3	HGNC:7573	myosin, heavy chain 3, skeletal muscle, embryonic
DYSF	MYOM1	HGNC:7613	myomesin 1, 185kDa
DYSF	MYOM2	HGNC:7614	myomesin (M-protein) 2, 165kDa
DYSF	NEB	HGNC:7720	nebulin
DYSF	NPHP3	HGNC:7907	nephronophthisis 3 (adolescent)
DYSF	OPTN	HGNC:17142	optineurin
DYSF	OS9	HGNC:16994	osteosarcoma amplified 9, endoplasmic reticulum lectin
DYSF	PARVB	HGNC:14653	parvin, beta
DYSF	PHF1	HGNC:8919	PHD finger protein 1
DYSF	RNF10	HGNC:10055	ring finger protein 10
DYSF	RNF2	HGNC:10061	ring finger protein 2
DYSF	SAMHD1	HGNC:15925	SAM domain and HD domain 1
DYSF	SGCG	HGNC:10809	sarcoglycan, gamma (35kDa dystrophin-associated glycoprotein)
DYSF	SLC12A6	HGNC:10914	solute carrier family 12 (potassium/chloride transporters), member 6
DYSF	SNAPIN	HGNC:17145	SNAP-associated protein
DYSF	TAF1	HGNC:11535	TAF1 RNA polymerase II, TATA box binding protein (TBP)-associated factor, 250kDa
DYSF	TTN	HGNC:12403	titin
DYSF	XIRP2	HGNC:14303	xin actin-binding repeat containing 2
DYSF	XRCC6	HGNC:4055	X-ray repair complementing defective repair in Chinese hamster cells 6
DYSF	ZNF23	HGNC:13023	zinc finger protein 23 (KOX 16)
FKTN	POMGNT1	HGNC:19139	protein O-linked mannose beta1,2-N-acetylglucosaminyltransferase
H2AFX	CFL1	HGNC:1874	cofilin 1 (non-muscle)
H2AFX	FANCD2	HGNC:3585	Fanconi anemia, complementation group D2
H2AFX	HIST3H3	HGNC:4778	histone cluster 3, H3
H2AFX	MAPK8	HGNC:6881	mitogen-activated protein kinase 8
H2AFX	OBFC2B	HGNC:28412	oligonucleotide/oligosaccharide-binding fold containing 2B
H2AFX	PPP1CA	HGNC:9281	protein phosphatase 1, catalytic subunit, alpha isozyme
H2AFX	RAD51	HGNC:9817	RAD51 homolog (S. cerevisiae)
H2AFX	RNF168	HGNC:26661	ring finger protein 168
H2AFX	SMARCA2	HGNC:11098	SWI/SNF related, matrix associated, actin dependent regulator of chromatin, subfamily a, member 2
H2AFX	SMARCA4	HGNC:11100	SWI/SNF related, matrix associated, actin dependent regulator of chromatin, subfamily a, member 4
H2AFX	TDP1	HGNC:18884	tyrosyl-DNA phosphodiesterase 1
H2AFX	TP53BP1	HGNC:11999	tumor protein p53 binding protein 1
H2AFX	YWHAZ	HGNC:12855	tyrosine 3-monooxygenase/tryptophan 5-monooxygenase activation protein, zeta polypeptide
HBXIP	EEF1A1	HGNC:3189	eukaryotic translation elongation factor 1 alpha 1
HBXIP	GAPDH	HGNC:4141	glyceraldehyde-3-phosphate dehydrogenase
HBXIP	GIT1	HGNC:4272	G protein-coupled receptor kinase interacting ArfGAP 1
HBXIP	GPRASP1	HGNC:24834	G protein-coupled receptor associated sorting protein 1
HBXIP	KIAA1377	HGNC:29264	KIAA1377
HBXIP	LRIF1	HGNC:30299	ligand dependent nuclear receptor interacting factor 1
HBXIP	UTP14A	HGNC:10665	UTP14, U3 small nucleolar ribonucleoprotein, homolog A (yeast)
HBXIP	ZBTB16	HGNC:12930	zinc finger and BTB domain containing 16
HSPA1B	AIFM1	HGNC:8768	apoptosis-inducing factor, mitochondrion-associated, 1
HSPA1B	APAF1	HGNC:576	apoptotic peptidase activating factor 1
HSPA1B	BCL2	HGNC:990	B-cell CLL/lymphoma 2
HSPA1B	BCL2L12	HGNC:13787	BCL2-like 12 (proline rich)
HSPA1B	CACNA1E	HGNC:1392	calcium channel, voltage-dependent, R type, alpha 1E subunit
HSPA1B	DNAJA2	HGNC:14884	DnaJ (Hsp40) homolog, subfamily A, member 2
HSPA1B	DNAJB1	HGNC:5270	DnaJ (Hsp40) homolog, subfamily B, member 1
HSPA1B	DNAJB11	HGNC:14889	DnaJ (Hsp40) homolog, subfamily B, member 11
HSPA1B	DNAJC3	HGNC:9439	DnaJ (Hsp40) homolog, subfamily C, member 3
HSPA1B	DYX1C1	HGNC:21493	dyslexia susceptibility 1 candidate 1
HSPA1B	EIF2AK2	HGNC:9437	eukaryotic translation initiation factor 2-alpha kinase 2
HSPA1B	FCHSD1	HGNC:25463	FCH and double SH3 domains 1
HSPA1B	GRIN1	HGNC:4584	glutamate receptor, ionotropic, N-methyl D-aspartate 1
HSPA1B	GRIN2D	HGNC:4588	glutamate receptor, ionotropic, N-methyl D-aspartate 2D
HSPA1B	HSP90AB1	HGNC:5258	heat shock protein 90kDa alpha (cytosolic), class B member 1
HSPA1B	HSPBP1	HGNC:24989	HSPA (heat shock 70kDa) binding protein, cytoplasmic cochaperone 1
HSPA1B	HSPD1	HGNC:5261	heat shock 60kDa protein 1 (chaperonin)
HSPA1B	IKBKG	HGNC:5961	inhibitor of kappa light polypeptide gene enhancer in B-cells, kinase gamma
HSPA1B	MAP3K5	HGNC:6857	mitogen-activated protein kinase kinase kinase 5
HSPA1B	MSR1	HGNC:7376	macrophage scavenger receptor 1
HSPA1B	NR3C1	HGNC:7978	nuclear receptor subfamily 3, group C, member 1 (glucocorticoid receptor)
HSPA1B	PACSIN1	HGNC:8570	protein kinase C and casein kinase substrate in neurons 1
HSPA1B	PACSIN2	HGNC:8571	protein kinase C and casein kinase substrate in neurons 2
HSPA1B	PACSIN3	HGNC:8572	protein kinase C and casein kinase substrate in neurons 3
HSPA1B	PARK2	HGNC:8607	parkinson protein 2, E3 ubiquitin protein ligase (parkin)
HSPA1B	PEX5	HGNC:9719	peroxisomal biogenesis factor 5
HSPA1B	PPP1R15A	HGNC:14375	protein phosphatase 1, regulatory (inhibitor) subunit 15A
HSPA1B	PPP2R2B	HGNC:9305	protein phosphatase 2, regulatory subunit B, beta
HSPA1B	PRKCA	HGNC:9393	protein kinase C, alpha
HSPA1B	PTMA	HGNC:9623	prothymosin, alpha
HSPA1B	RAD23A	HGNC:9812	RAD23 homolog A (S. cerevisiae)
HSPA1B	RAPGEF2	HGNC:16854	Rap guanine nucleotide exchange factor (GEF) 2
HSPA1B	SLC5A1	HGNC:11036	solute carrier family 5 (sodium/glucose cotransporter), member 1
HSPA1B	SNCA	HGNC:11138	synuclein, alpha (non A4 component of amyloid precursor)
HSPA1B	SNCB	HGNC:11140	synuclein, beta
HSPA1B	ST13	HGNC:11343	suppression of tumorigenicity 13 (colon carcinoma) (Hsp70 interacting protein)
HSPA1B	TCERG1	HGNC:15630	transcription elongation regulator 1
HSPA1B	TOMM70A	HGNC:11985	translocase of outer mitochondrial membrane 70 homolog A (S. cerevisiae)
HSPA1B	TP53	HGNC:11998	tumor protein p53
HSPA1B	TRIAP1	HGNC:26937	TP53 regulated inhibitor of apoptosis 1
HSPA1B	YWHAB	HGNC:12849	tyrosine 3-monooxygenase/tryptophan 5-monooxygenase activation protein, beta polypeptide
HSPA1B	YWHAG	HGNC:12852	tyrosine 3-monooxygenase/tryptophan 5-monooxygenase activation protein, gamma polypeptide
HSPA1B	YWHAQ	HGNC:12854	tyrosine 3-monooxygenase/tryptophan 5-monooxygenase activation protein, theta polypeptide
HSPA1B	YWHAZ	HGNC:12855	tyrosine 3-monooxygenase/tryptophan 5-monooxygenase activation protein, zeta polypeptide
HSPA8	ABI1	HGNC:11320	abl-interactor 1
HSPA8	ALDOB	HGNC:417	aldolase B, fructose-bisphosphate
HSPA8	APOB	HGNC:603	apolipoprotein B (including Ag(x) antigen)
HSPA8	ARRB1	HGNC:711	arrestin, beta 1
HSPA8	ARRB2	HGNC:712	arrestin, beta 2
HSPA8	BAG1	HGNC:937	BCL2-associated athanogene
HSPA8	BAG2	HGNC:938	BCL2-associated athanogene 2
HSPA8	BAG3	HGNC:939	BCL2-associated athanogene 3
HSPA8	BAG4	HGNC:940	BCL2-associated athanogene 4
HSPA8	BAG6	HGNC:13919	BCL2-associated athanogene 6
HSPA8	BRCA1	HGNC:1100	breast cancer 1, early onset
HSPA8	C4orf14	HGNC:28473	chromosome 4 open reading frame 14
HSPA8	CCT3	HGNC:1616	chaperonin containing TCP1, subunit 3 (gamma)
HSPA8	CD40	HGNC:11919	CD40 molecule, TNF receptor superfamily member 5
HSPA8	CDC5L	HGNC:1743	CDC5 cell division cycle 5-like (S. pombe)
HSPA8	CITED1	HGNC:1986	Cbp/p300-interacting transactivator, with Glu/Asp-rich carboxy-terminal domain, 1
HSPA8	CLTA	HGNC:2090	clathrin, light chain A
HSPA8	COL7A1	HGNC:2214	collagen, type VII, alpha 1
HSPA8	CXCR4	HGNC:2561	chemokine (C-X-C motif) receptor 4
HSPA8	CYCS	HGNC:19986	cytochrome c, somatic
HSPA8	DNAJA1	HGNC:5229	DnaJ (Hsp40) homolog, subfamily A, member 1
HSPA8	DNAJA3	HGNC:11808	DnaJ (Hsp40) homolog, subfamily A, member 3
HSPA8	DNAJB1	HGNC:5270	DnaJ (Hsp40) homolog, subfamily B, member 1
HSPA8	DNAJC3	HGNC:9439	DnaJ (Hsp40) homolog, subfamily C, member 3
HSPA8	DPP3	HGNC:3008	dipeptidyl-peptidase 3
HSPA8	DYNLL1	HGNC:15476	dynein, light chain, LC8-type 1
HSPA8	EGFR	HGNC:3236	epidermal growth factor receptor
HSPA8	EIF2C4	HGNC:18424	eukaryotic translation initiation factor 2C, 4
HSPA8	ERH	HGNC:3447	enhancer of rudimentary homolog (Drosophila)
HSPA8	ESR1	HGNC:3467	estrogen receptor 1
HSPA8	FAM60A	HGNC:30702	family with sequence similarity 60, member A
HSPA8	FANCC	HGNC:3584	Fanconi anemia, complementation group C
HSPA8	FBP1	HGNC:3606	fructose-1,6-bisphosphatase 1
HSPA8	GAK	HGNC:4113	cyclin G associated kinase
HSPA8	GCH1	HGNC:4193	GTP cyclohydrolase 1
HSPA8	GLI3	HGNC:4319	GLI family zinc finger 3
HSPA8	GOT2	HGNC:4433	glutamic-oxaloacetic transaminase 2, mitochondrial (aspartate aminotransferase 2)
HSPA8	GPN1	HGNC:17030	GPN-loop GTPase 1
HSPA8	GPR37	HGNC:4494	G protein-coupled receptor 37 (endothelin receptor type B-like)
HSPA8	HCFC1	HGNC:4839	host cell factor C1 (VP16-accessory protein)
HSPA8	HDAC10	HGNC:18128	histone deacetylase 10
HSPA8	HDAC3	HGNC:4854	histone deacetylase 3
HSPA8	HGS	HGNC:4897	hepatocyte growth factor-regulated tyrosine kinase substrate
HSPA8	HNRNPD	HGNC:5036	heterogeneous nuclear ribonucleoprotein D (AU-rich element RNA binding protein 1, 37kDa)
HSPA8	HSF1	HGNC:5224	heat shock transcription factor 1
HSPA8	HSP90AA1	HGNC:5253	heat shock protein 90kDa alpha (cytosolic), class A member 1
HSPA8	HSPA1A	HGNC:5232	heat shock 70kDa protein 1A
HSPA8	HSPBP1	HGNC:24989	HSPA (heat shock 70kDa) binding protein, cytoplasmic cochaperone 1
HSPA8	HSPH1	HGNC:16969	heat shock 105kDa/110kDa protein 1
HSPA8	IKBKB	HGNC:5960	inhibitor of kappa light polypeptide gene enhancer in B-cells, kinase beta
HSPA8	IKBKE	HGNC:14552	inhibitor of kappa light polypeptide gene enhancer in B-cells, kinase epsilon
HSPA8	IKBKG	HGNC:5961	inhibitor of kappa light polypeptide gene enhancer in B-cells, kinase gamma
HSPA8	JAK2	HGNC:6192	Janus kinase 2
HSPA8	JUN	HGNC:6204	jun proto-oncogene
HSPA8	MAP3K1	HGNC:6848	mitogen-activated protein kinase kinase kinase 1
HSPA8	MAP3K14	HGNC:6853	mitogen-activated protein kinase kinase kinase 14
HSPA8	MAP3K3	HGNC:6855	mitogen-activated protein kinase kinase kinase 3
HSPA8	MAP3K7	HGNC:6859	mitogen-activated protein kinase kinase kinase 7
HSPA8	MAP3K8	HGNC:6860	mitogen-activated protein kinase kinase kinase 8
HSPA8	MAPT	HGNC:6893	microtubule-associated protein tau
HSPA8	MDM2	HGNC:6973	Mdm2 p53 binding protein homolog (mouse)
HSPA8	MST1R	HGNC:7381	macrophage stimulating 1 receptor (c-met-related tyrosine kinase)
HSPA8	NFKB1	HGNC:7794	nuclear factor of kappa light polypeptide gene enhancer in B-cells 1
HSPA8	NFKB2	HGNC:7795	nuclear factor of kappa light polypeptide gene enhancer in B-cells 2 (p49/p100)
HSPA8	NFKBIA	HGNC:7797	nuclear factor of kappa light polypeptide gene enhancer in B-cells inhibitor, alpha
HSPA8	NFKBIB	HGNC:7798	nuclear factor of kappa light polypeptide gene enhancer in B-cells inhibitor, beta
HSPA8	NFKBIE	HGNC:7799	nuclear factor of kappa light polypeptide gene enhancer in B-cells inhibitor, epsilon
HSPA8	PACSIN1	HGNC:8570	protein kinase C and casein kinase substrate in neurons 1
HSPA8	PACSIN2	HGNC:8571	protein kinase C and casein kinase substrate in neurons 2
HSPA8	PACSIN3	HGNC:8572	protein kinase C and casein kinase substrate in neurons 3
HSPA8	PARK2	HGNC:8607	parkinson protein 2, E3 ubiquitin protein ligase (parkin)
HSPA8	PHC1	HGNC:3182	polyhomeotic homolog 1 (Drosophila)
HSPA8	POLR3D	HGNC:1080	polymerase (RNA) III (DNA directed) polypeptide D, 44kDa
HSPA8	PPID	HGNC:9257	peptidylprolyl isomerase D
HSPA8	PPP1CA	HGNC:9281	protein phosphatase 1, catalytic subunit, alpha isozyme
HSPA8	PPP1R12B	HGNC:7619	protein phosphatase 1, regulatory (inhibitor) subunit 12B
HSPA8	PPP1R15A	HGNC:14375	protein phosphatase 1, regulatory (inhibitor) subunit 15A
HSPA8	PPP2R2B	HGNC:9305	protein phosphatase 2, regulatory subunit B, beta
HSPA8	PXN	HGNC:9718	paxillin
HSPA8	RAF1	HGNC:9829	v-raf-1 murine leukemia viral oncogene homolog 1
HSPA8	RB1	HGNC:9884	retinoblastoma 1
HSPA8	RBX1	HGNC:9928	ring-box 1, E3 ubiquitin protein ligase
HSPA8	REL	HGNC:9954	v-rel reticuloendotheliosis viral oncogene homolog (avian)
HSPA8	RELA	HGNC:9955	v-rel reticuloendotheliosis viral oncogene homolog A (avian)
HSPA8	RELB	HGNC:9956	v-rel reticuloendotheliosis viral oncogene homolog B
HSPA8	RFWD2	HGNC:17440	ring finger and WD repeat domain 2
HSPA8	RGS2	HGNC:9998	regulator of G-protein signaling 2, 24kDa
HSPA8	RIPK1	HGNC:10019	receptor (TNFRSF)-interacting serine-threonine kinase 1
HSPA8	RIPK2	HGNC:10020	receptor-interacting serine-threonine kinase 2
HSPA8	RIPK3	HGNC:10021	receptor-interacting serine-threonine kinase 3
HSPA8	RPAP1	HGNC:24567	RNA polymerase II associated protein 1
HSPA8	RUVBL1	HGNC:10474	RuvB-like 1 (E. coli)
HSPA8	SEC61B	HGNC:16993	Sec61 beta subunit
HSPA8	SERP1	HGNC:10759	stress-associated endoplasmic reticulum protein 1
HSPA8	SF3A2	HGNC:10766	splicing factor 3a, subunit 2, 66kDa
HSPA8	SP1	HGNC:11205	Sp1 transcription factor
HSPA8	STMN1	HGNC:6510	stathmin 1
HSPA8	STUB1	HGNC:11427	STIP1 homology and U-box containing protein 1, E3 ubiquitin protein ligase
HSPA8	SUMO4	HGNC:21181	SMT3 suppressor of mif two 3 homolog 4 (S. cerevisiae)
HSPA8	TAB1	HGNC:18157	TGF-beta activated kinase 1/MAP3K7 binding protein 1
HSPA8	TAB2	HGNC:17075	TGF-beta activated kinase 1/MAP3K7 binding protein 2
HSPA8	TADA3	HGNC:19422	transcriptional adaptor 3
HSPA8	TANK	HGNC:11562	TRAF family member-associated NFKB activator
HSPA8	TBK1	HGNC:11584	TANK-binding kinase 1
HSPA8	TCERG1	HGNC:15630	transcription elongation regulator 1
HSPA8	TCP1	HGNC:11655	t-complex 1
HSPA8	TM4SF1	HGNC:11853	transmembrane 4 L six family member 1
HSPA8	TNFRSF1A	HGNC:11916	tumor necrosis factor receptor superfamily, member 1A
HSPA8	TNFRSF1B	HGNC:11917	tumor necrosis factor receptor superfamily, member 1B
HSPA8	TP53	HGNC:11998	tumor protein p53
HSPA8	TRADD	HGNC:12030	TNFRSF1A-associated via death domain
HSPA8	TRAF1	HGNC:12031	TNF receptor-associated factor 1
HSPA8	TRAF2	HGNC:12032	TNF receptor-associated factor 2
HSPA8	TRAF3IP1	HGNC:17861	TNF receptor-associated factor 3 interacting protein 1
HSPA8	TRAF6	HGNC:12036	TNF receptor-associated factor 6
HSPA8	TSSK6	HGNC:30410	testis-specific serine kinase 6
HSPA8	UBB	HGNC:12463	ubiquitin B
HSPA8	UBC	HGNC:12468	ubiquitin C
HSPA8	UCHL1	HGNC:12513	ubiquitin carboxyl-terminal esterase L1 (ubiquitin thiolesterase)
HSPA8	VCL	HGNC:12665	vinculin
HSPA8	YWHAG	HGNC:12852	tyrosine 3-monooxygenase/tryptophan 5-monooxygenase activation protein, gamma polypeptide
HSPA8	YWHAQ	HGNC:12854	tyrosine 3-monooxygenase/tryptophan 5-monooxygenase activation protein, theta polypeptide
HSPA8	YWHAZ	HGNC:12855	tyrosine 3-monooxygenase/tryptophan 5-monooxygenase activation protein, zeta polypeptide
HSPB3	ANP32A	HGNC:13233	acidic (leucine-rich) nuclear phosphoprotein 32 family, member A
HSPB3	BBOX1	HGNC:964	butyrobetaine (gamma), 2-oxoglutarate dioxygenase (gamma-butyrobetaine hydroxylase) 1
HSPB3	C7orf64	HGNC:21785	chromosome 7 open reading frame 64
HSPB3	FAM127B	HGNC:24514	family with sequence similarity 127, member B
HSPB3	LRIF1	HGNC:30299	ligand dependent nuclear receptor interacting factor 1
HSPB3	LSM14B	HGNC:15887	LSM14B, SCD6 homolog B (S. cerevisiae)
HSPB3	MRPL38	HGNC:14033	mitochondrial ribosomal protein L38
HSPB3	NELF	HGNC:29843	nasal embryonic LHRH factor
HSPB3	OLFML3	HGNC:24956	olfactomedin-like 3
HSPB3	PRPF4B	HGNC:17346	PRP4 pre-mRNA processing factor 4 homolog B (yeast)
HSPB3	SETDB1	HGNC:10761	SET domain, bifurcated 1
HSPB3	UNC119	HGNC:12565	unc-119 homolog (C. elegans)
HSPG2	FGFBP1	HGNC:19695	fibroblast growth factor binding protein 1
HSPG2	TTR	HGNC:12405	transthyretin
IGHG1	FCGR2B	HGNC:3618	Fc fragment of IgG, low affinity IIb, receptor (CD32)
IGHG1	FCGR3A	HGNC:3619	Fc fragment of IgG, low affinity IIIa, receptor (CD16a)
IGHG1	FCGR3B	HGNC:3620	Fc fragment of IgG, low affinity IIIb, receptor (CD16b)
IGHG1	SWAP70	HGNC:17070	SWAP switching B-cell complex 70kDa subunit
ITGB1BP2	ITGB1	HGNC:6153	integrin, beta 1 (fibronectin receptor, beta polypeptide, antigen CD29 includes MDF2, MSK12)
ITGB1BP2	RARA	HGNC:9864	retinoic acid receptor, alpha
ITGB5	ITGAV	HGNC:6150	integrin, alpha V (vitronectin receptor, alpha polypeptide, antigen CD51)
ITGB5	VTN	HGNC:12724	vitronectin
KARS	AIMP2	HGNC:20609	aminoacyl tRNA synthetase complex-interacting multifunctional protein 2
KARS	DARS2	HGNC:25538	aspartyl-tRNA synthetase 2, mitochondrial
KARS	EEF1D	HGNC:3211	eukaryotic translation elongation factor 1 delta (guanine nucleotide exchange protein)
KARS	EEF1G	HGNC:3213	eukaryotic translation elongation factor 1 gamma
KARS	FRS3	HGNC:16970	fibroblast growth factor receptor substrate 3
KARS	GEMIN4	HGNC:15717	gem (nuclear organelle) associated protein 4
KARS	IKBKE	HGNC:14552	inhibitor of kappa light polypeptide gene enhancer in B-cells, kinase epsilon
KARS	MAPK14	HGNC:6876	mitogen-activated protein kinase 14
KARS	PAFAH1B1	HGNC:8574	platelet-activating factor acetylhydrolase 1b, regulatory subunit 1 (45kDa)
KARS	SLC25A6	HGNC:10992	solute carrier family 25 (mitochondrial carrier; adenine nucleotide translocator), member 6
KARS	SOD1	HGNC:11179	superoxide dismutase 1, soluble
KARS	TANK	HGNC:11562	TRAF family member-associated NFKB activator
KAT5	ACTL6A	HGNC:24124	actin-like 6A
KAT5	ALOX12	HGNC:429	arachidonate 12-lipoxygenase
KAT5	AR	HGNC:644	androgen receptor
KAT5	ARIH2	HGNC:690	ariadne homolog 2 (Drosophila)
KAT5	BMI1	HGNC:1066	BMI1 polycomb ring finger oncogene
KAT5	C1orf174	HGNC:27915	chromosome 1 open reading frame 174
KAT5	CCDC106	HGNC:30181	coiled-coil domain containing 106
KAT5	CCT7	HGNC:1622	chaperonin containing TCP1, subunit 7 (eta)
KAT5	CDC42	HGNC:1736	cell division cycle 42 (GTP binding protein, 25kDa)
KAT5	CDK5RAP2	HGNC:18672	CDK5 regulatory subunit associated protein 2
KAT5	CREB1	HGNC:2345	cAMP responsive element binding protein 1
KAT5	CRELD1	HGNC:14630	cysteine-rich with EGF-like domains 1
KAT5	EP400	HGNC:11958	E1A binding protein p400
KAT5	FAM101B	HGNC:28705	family with sequence similarity 101, member B
KAT5	FAM135B	HGNC:28029	family with sequence similarity 135, member B
KAT5	FAM173A	HGNC:14152	family with sequence similarity 173, member A
KAT5	FANCD2	HGNC:3585	Fanconi anemia, complementation group D2
KAT5	GADD45G	HGNC:4097	growth arrest and DNA-damage-inducible, gamma
KAT5	GAPDH	HGNC:4141	glyceraldehyde-3-phosphate dehydrogenase
KAT5	GEMIN7	HGNC:20045	gem (nuclear organelle) associated protein 7
KAT5	H3F3A	HGNC:4764	H3 histone, family 3A
KAT5	HIST2H2AC	HGNC:4738	histone cluster 2, H2ac
KAT5	HNRNPH3	HGNC:5043	heterogeneous nuclear ribonucleoprotein H3 (2H9)
KAT5	KIAA1377	HGNC:29264	KIAA1377
KAT5	LMNA	HGNC:6636	lamin A/C
KAT5	LRIF1	HGNC:30299	ligand dependent nuclear receptor interacting factor 1
KAT5	MAD2L1BP	HGNC:21059	MAD2L1 binding protein
KAT5	NAP1L5	HGNC:19968	nucleosome assembly protein 1-like 5
KAT5	NDUFA4L2	HGNC:29836	NADH dehydrogenase (ubiquinone) 1 alpha subcomplex, 4-like 2
KAT5	NDUFV2	HGNC:7717	NADH dehydrogenase (ubiquinone) flavoprotein 2, 24kDa
KAT5	OGFOD2	HGNC:25823	2-oxoglutarate and iron-dependent oxygenase domain containing 2
KAT5	PLA2G4A	HGNC:9035	phospholipase A2, group IVA (cytosolic, calcium-dependent)
KAT5	PLEKHA4	HGNC:14339	pleckstrin homology domain containing, family A (phosphoinositide binding specific) member 4
KAT5	POLE2	HGNC:9178	polymerase (DNA directed), epsilon 2 (p59 subunit)
KAT5	PTPN4	HGNC:9656	protein tyrosine phosphatase, non-receptor type 4 (megakaryocyte)
KAT5	PTPRS	HGNC:9681	protein tyrosine phosphatase, receptor type, S
KAT5	RCHY1	HGNC:17479	ring finger and CHY zinc finger domain containing 1
KAT5	RGL2	HGNC:9769	ral guanine nucleotide dissociation stimulator-like 2
KAT5	RUVBL1	HGNC:10474	RuvB-like 1 (E. coli)
KAT5	SNAPIN	HGNC:17145	SNAP-associated protein
KAT5	SNRPD2	HGNC:11159	small nuclear ribonucleoprotein D2 polypeptide 16.5kDa
KAT5	TP53	HGNC:11998	tumor protein p53
KAT5	TRIM68	HGNC:21161	tripartite motif containing 68
KAT5	ZEB1	HGNC:11642	zinc finger E-box binding homeobox 1
KCNMA1	CACNA1H	HGNC:1395	calcium channel, voltage-dependent, T type, alpha 1H subunit
KCNMA1	KCNMB1	HGNC:6285	potassium large conductance calcium-activated channel, subfamily M, beta member 1
KCNMA1	PTK2	HGNC:9611	protein tyrosine kinase 2
KCTD13	KCTD10	HGNC:23236	potassium channel tetramerisation domain containing 10
KCTD13	NUDT18	HGNC:26194	nudix (nucleoside diphosphate linked moiety X)-type motif 18
KCTD13	POLD2	HGNC:9176	polymerase (DNA directed), delta 2, regulatory subunit 50kDa
KCTD13	TNFAIP1	HGNC:11894	tumor necrosis factor, alpha-induced protein 1 (endothelial)
KCTD13	USP25	HGNC:12624	ubiquitin specific peptidase 25
KCTD13	ZMYND19	HGNC:21146	zinc finger, MYND-type containing 19
KIF1B	ARHGAP1	HGNC:673	Rho GTPase activating protein 1
KIF1B	DLG3	HGNC:2902	discs, large homolog 3 (Drosophila)
KIF1B	EEF1A1	HGNC:3189	eukaryotic translation elongation factor 1 alpha 1
KIF1B	GIPC1	HGNC:1226	GIPC PDZ domain containing family, member 1
KIF1B	STARD13	HGNC:19164	StAR-related lipid transfer (START) domain containing 13
KIF1B	YWHAG	HGNC:12852	tyrosine 3-monooxygenase/tryptophan 5-monooxygenase activation protein, gamma polypeptide
KRT8	BYSL	HGNC:1157	bystin-like
KRT8	DSP	HGNC:3052	Desmoplakin
KRT8	FGFR3	HGNC:3690	fibroblast growth factor receptor 3
KRT8	HSPA4	HGNC:5237	heat shock 70kDa protein 4
KRT8	IKBKG	HGNC:5961	inhibitor of kappa light polypeptide gene enhancer in B-cells, kinase gamma
KRT8	KRT17	HGNC:6427	keratin 17
KRT8	MAPK1	HGNC:6871	mitogen-activated protein kinase 1
KRT8	MAPK14	HGNC:6876	mitogen-activated protein kinase 14
KRT8	MAPK3	HGNC:6877	mitogen-activated protein kinase 3
KRT8	MAPK8	HGNC:6881	mitogen-activated protein kinase 8
KRT8	PLAT	HGNC:9051	plasminogen activator, tissue
KRT8	PNN	HGNC:9162	pinin, Desmosome associated protein
KRT8	PPL	HGNC:9273	periplakin
KRT8	PRKCE	HGNC:9401	protein kinase C, epsilon
KRT8	TJP1	HGNC:11827	tight junction protein 1 (zona occludens 1)
KRT8	USP32	HGNC:19143	ubiquitin specific peptidase 32
LIMS1	LPXN	HGNC:14061	leupaxin
LIMS1	MBIP	HGNC:20427	MAP3K12 binding inhibitory protein 1
LIMS1	RBBP8	HGNC:9891	retinoblastoma binding protein 8
LIMS1	RSU1	HGNC:10464	Ras suppressor protein 1
LIMS1	SMURF1	HGNC:16807	SMAD specific E3 ubiquitin protein ligase 1
LIMS1	TGFBR1	HGNC:11772	transforming growth factor, beta receptor 1
LIMS1	TMSB4X	HGNC:11881	thymosin beta 4, X-linked
LMNA	ACTB	HGNC:132	actin, beta
LMNA	ALOX12	HGNC:429	arachidonate 12-lipoxygenase
LMNA	ALOX12B	HGNC:430	arachidonate 12-lipoxygenase, 12R type
LMNA	BANF1	HGNC:17397	barrier to autointegration factor 1
LMNA	C6orf142	HGNC:21355	muscular LMNA-interacting protein
LMNA	CASP1	HGNC:1499	caspase 1, apoptosis-related cysteine peptidase (interleukin 1, beta, convertase)
LMNA	CASP6	HGNC:1507	caspase 6, apoptosis-related cysteine peptidase
LMNA	CDH1	HGNC:1748	cadherin 1, type 1, E-cadherin (epithelial)
LMNA	CDK1	HGNC:1722	cyclin-dependent kinase 1
LMNA	CFTR	HGNC:1884	cystic fibrosis transmembrane conductance regulator (ATP-binding cassette sub-family C, member 7)
LMNA	EGF	HGNC:3229	epidermal growth factor
LMNA	EMD	HGNC:3331	emerin
LMNA	FLNA	HGNC:3754	filamin A, alpha
LMNA	FOS	HGNC:3796	FBJ murine osteosarcoma viral oncogene homolog
LMNA	FYCO1	HGNC:14673	FYVE and coiled-coil domain containing 1
LMNA	GABARAPL1	HGNC:4068	GABA(A) receptor-associated protein like 1
LMNA	GRB2	HGNC:4566	growth factor receptor-bound protein 2
LMNA	H2AFX	HGNC:4739	H2A histone family, member X
LMNA	HIST2H3C	HGNC:20503	histone cluster 2, H3c
LMNA	ING1	HGNC:6062	inhibitor of growth family, member 1
LMNA	KCNMA1	HGNC:6284	potassium large conductance calcium-activated channel, subfamily M, alpha member 1
LMNA	LMNB1	HGNC:6637	lamin B1
LMNA	MED19	HGNC:29600	mediator complex subunit 19
LMNA	MME	HGNC:7154	membrane metallo-endopeptidase
LMNA	MRPS26	HGNC:14045	mitochondrial ribosomal protein S26
LMNA	MYC	HGNC:7553	v-myc myelocytomatosis viral oncogene homolog (avian)
LMNA	NARF	HGNC:29916	nuclear prelamin A recognition factor
LMNA	NUP153	HGNC:8062	nucleoporin 153kDa
LMNA	PCBP1	HGNC:8647	poly(rC) binding protein 1
LMNA	PCGF2	HGNC:12929	polycomb group ring finger 2
LMNA	PRKCA	HGNC:9393	protein kinase C, alpha
LMNA	PRKCE	HGNC:9401	protein kinase C, epsilon
LMNA	PYGM	HGNC:9726	phosphorylase, glycogen, muscle
LMNA	RB1	HGNC:9884	retinoblastoma 1
LMNA	RBBP4	HGNC:9887	retinoblastoma binding protein 4
LMNA	SMAD3	HGNC:6769	SMAD family member 3
LMNA	SMG1	HGNC:30045	smg-1 homolog, phosphatidylinositol 3-kinase-related kinase (C. elegans)
LMNA	SREBF1	HGNC:11289	sterol regulatory element binding transcription factor 1
LMNA	STAC	HGNC:11353	SH3 and cysteine rich domain
LMNA	SUMO4	HGNC:21181	SMT3 suppressor of mif two 3 homolog 4 (S. cerevisiae)
LMNA	SVIL	HGNC:11480	supervillin
LMNA	SYNE1	HGNC:17089	spectrin repeat containing, nuclear envelope 1
LMNA	TMPO	HGNC:11875	thymopoietin
LMNA	TNF	HGNC:11892	tumor necrosis factor
LMNA	TOR1A	HGNC:3098	torsin family 1, member A (torsin A)
LMNA	TOR1AIP1	HGNC:29456	torsin A interacting protein 1
LMNA	UBE2I	HGNC:12485	ubiquitin-conjugating enzyme E2I
LMNA	UNC13D	HGNC:23147	unc-13 homolog D (C. elegans)
LMNA	URB2	HGNC:28967	URB2 ribosome biogenesis 2 homolog (S. cerevisiae)
LMNA	YWHAZ	HGNC:12855	tyrosine 3-monooxygenase/tryptophan 5-monooxygenase activation protein, zeta polypeptide
LMNA	ZNF239	HGNC:13031	zinc finger protein 239
LRP12	GNB2L1	HGNC:4399	guanine nucleotide binding protein (G protein), beta polypeptide 2-like 1
LRP12	MYOT	HGNC:12399	myotilin
LRP12	SNAPIN	HGNC:17145	SNAP-associated protein
LRP12	ZFYVE9	HGNC:6775	zinc finger, FYVE domain containing 9
LRRK2	PARK2	HGNC:8607	parkinson protein 2, E3 ubiquitin protein ligase (parkin)
LRRK2	SNCA	HGNC:11138	synuclein, alpha (non A4 component of amyloid precursor)
MAP1LC3B	ATG16L1	HGNC:21498	ATG16 autophagy related 16-like 1 (S. cerevisiae)
MAP1LC3B	ATG3	HGNC:20962	ATG3 autophagy related 3 homolog (S. cerevisiae)
MAP1LC3B	ATG4A	HGNC:16489	ATG4 autophagy related 4 homolog A (S. cerevisiae)
MAP1LC3B	ATG4B	HGNC:20790	ATG4 autophagy related 4 homolog B (S. cerevisiae)
MAP1LC3B	ATG5	HGNC:589	ATG5 autophagy related 5 homolog (S. cerevisiae)
MAP1LC3B	ATG7	HGNC:16935	ATG7 autophagy related 7 homolog (S. cerevisiae)
MAP1LC3B	C19orf50	HGNC:28420	chromosome 19 open reading frame 50
MAP1LC3B	CLINT1	HGNC:23186	clathrin interactor 1
MAP1LC3B	DOCK1	HGNC:2987	dedicator of cytokinesis 1
MAP1LC3B	FYCO1	HGNC:14673	FYVE and coiled-coil domain containing 1
MAP1LC3B	GABARAP	HGNC:4067	GABA(A) receptor-associated protein
MAP1LC3B	GBAS	HGNC:4179	glioblastoma amplified sequence
MAP1LC3B	HADHA	HGNC:4801	hydroxyacyl-CoA dehydrogenase/3-ketoacyl-CoA thiolase/enoyl-CoA hydratase (trifunctional protein), alpha subunit
MAP1LC3B	HADHB	HGNC:4803	hydroxyacyl-CoA dehydrogenase/3-ketoacyl-CoA thiolase/enoyl-CoA hydratase (trifunctional protein), beta subunit
MAP1LC3B	KBTBD7	HGNC:25266	kelch repeat and BTB (POZ) domain containing 7
MAP1LC3B	KEAP1	HGNC:23177	kelch-like ECH-associated protein 1
MAP1LC3B	LUC7L2	HGNC:21608	LUC7-like 2 (S. cerevisiae)
MAP1LC3B	MAP1A	HGNC:6835	microtubule-associated protein 1A
MAP1LC3B	MAP1B	HGNC:6836	microtubule-associated protein 1B
MAP1LC3B	MAP1LC3A	HGNC:6838	microtubule-associated protein 1 light chain 3 alpha
MAP1LC3B	MTMR14	HGNC:26190	myotubularin related protein 14
MAP1LC3B	NBR1	HGNC:6746	neighbor of BRCA1 gene 1
MAP1LC3B	NIPSNAP1	HGNC:7827	nipsnap homolog 1 (C. elegans)
MAP1LC3B	PINK1	HGNC:14581	PTEN induced putative kinase 1
MAP1LC3B	PRKCI	HGNC:9404	protein kinase C, iota
MAP1LC3B	RAD1	HGNC:9806	RAD1 homolog (S. pombe)
MAP1LC3B	RASSF5	HGNC:17609	Ras association (RalGDS/AF-6) domain family member 5
MAP1LC3B	SIRT1	HGNC:14929	sirtuin 1
MAP1LC3B	SQSTM1	HGNC:11280	sequestosome 1
MAP1LC3B	STK3	HGNC:11406	serine/threonine kinase 3
MAP1LC3B	STK4	HGNC:11408	serine/threonine kinase 4
MAP1LC3B	TMEM160	HGNC:26042	transmembrane protein 160
MAP1LC3B	UPF2	HGNC:17854	UPF2 regulator of nonsense transcripts homolog (yeast)
MAST2	CDHR2	HGNC:18231	cadherin-related family member 2
MAST2	DYNLL1	HGNC:15476	dynein, light chain, LC8-type 1
MAST2	GCN1L1	HGNC:4199	GCN1 general control of amino-acid synthesis 1-like 1 (yeast)
MAST2	PTEN	HGNC:9588	phosphatase and tensin homolog
MAST2	RPS27A	HGNC:10417	ribosomal protein S27a
MAST2	SLC34A1	HGNC:11019	solute carrier family 34 (sodium phosphate), member 1
MAST2	SLC9A3	HGNC:11073	solute carrier family 9 (sodium/hydrogen exchanger), member 3
MAST2	SNTB2	HGNC:11169	syntrophin, beta 2 (dystrophin-associated protein A1, 59kDa, basic component 2)
MAST2	STK36	HGNC:17209	serine/threonine kinase 36
MAST2	TRAF2	HGNC:12032	TNF receptor-associated factor 2
MAST2	TRAF6	HGNC:12036	TNF receptor-associated factor 6
MCRS1	C19orf50	HGNC:28420	chromosome 19 open reading frame 50
MCRS1	CCDC53	HGNC:24256	coiled-coil domain containing 53
MCRS1	CCDC85B	HGNC:24926	coiled-coil domain containing 85B
MCRS1	CEP44	HGNC:29356	centrosomal protein 44kDa
MCRS1	CSNK2A1	HGNC:2457	casein kinase 2, alpha 1 polypeptide
MCRS1	CSNK2B	HGNC:2460	casein kinase 2, beta polypeptide
MCRS1	DAXX	HGNC:2681	death-domain associated protein
MCRS1	DVL2	HGNC:3086	dishevelled, dsh homolog 2 (Drosophila)
MCRS1	EIF6	HGNC:6159	eukaryotic translation initiation factor 6
MCRS1	FBL	HGNC:3599	fibrillarin
MCRS1	FXR2	HGNC:4024	fragile X mental retardation, autosomal homolog 2
MCRS1	GCC1	HGNC:19095	GRIP and coiled-coil domain containing 1
MCRS1	GPBP1	HGNC:29520	GC-rich promoter binding protein 1
MCRS1	ITSN2	HGNC:6184	intersectin 2
MCRS1	LSM6	HGNC:17017	LSM6 homolog, U6 small nuclear RNA associated (S. cerevisiae)
MCRS1	MAGEA11	HGNC:6798	melanoma antigen family A, 11
MCRS1	MED4	HGNC:17903	mediator complex subunit 4
MCRS1	NOP2	HGNC:7867	NOP2 nucleolar protein homolog (yeast)
MCRS1	PBX2	HGNC:8633	pre-B-cell leukemia homeobox 2
MCRS1	PHC2	HGNC:3183	polyhomeotic homolog 2 (Drosophila)
MCRS1	PINX1	HGNC:30046	PIN2/TERF1 interacting, telomerase inhibitor 1
MCRS1	PIP5K1B	HGNC:8995	phosphatidylinositol-4-phosphate 5-kinase, type I, beta
MCRS1	PRKAR1A	HGNC:9388	protein kinase, cAMP-dependent, regulatory, type I, alpha (tissue specific extinguisher 1)
MCRS1	RALYL	HGNC:27036	RALY RNA binding protein-like
MCRS1	RNF213	HGNC:14539	ring finger protein 213
MCRS1	TERT	HGNC:11730	telomerase reverse transcriptase
MCRS1	TRIM37	HGNC:7523	tripartite motif containing 37
MCRS1	TTN	HGNC:12403	titin
MCRS1	UBR4	HGNC:30313	ubiquitin protein ligase E3 component n-recognin 4
MCRS1	UBR5	HGNC:16806	ubiquitin protein ligase E3 component n-recognin 5
MCRS1	UPF3B	HGNC:20439	UPF3 regulator of nonsense transcripts homolog B (yeast)
MCRS1	WBP11	HGNC:16461	WW domain binding protein 11
MDM2	ABL1	HGNC:76	c-abl oncogene 1, non-receptor tyrosine kinase
MDM2	ACTB	HGNC:132	actin, beta
MDM2	ADRBK1	HGNC:289	adrenergic, beta, receptor kinase 1
MDM2	AKT1	HGNC:391	v-akt murine thymoma viral oncogene homolog 1
MDM2	APP	HGNC:620	amyloid beta (A4) precursor protein
MDM2	AR	HGNC:644	androgen receptor
MDM2	ARHGEF6	HGNC:685	Rac/Cdc42 guanine nucleotide exchange factor (GEF) 6
MDM2	ARRB1	HGNC:711	arrestin, beta 1
MDM2	ARRB2	HGNC:712	arrestin, beta 2
MDM2	ATF3	HGNC:785	activating transcription factor 3
MDM2	ATM	HGNC:795	ataxia telangiectasia mutated
MDM2	BAIAP2	HGNC:947	BAI1-associated protein 2
MDM2	BANP	HGNC:13450	BTG3 associated nuclear protein
MDM2	BHLHE40	HGNC:1046	basic helix-loop-helix family, member e40
MDM2	BTRC	HGNC:1144	beta-transducin repeat containing
MDM2	C1orf173	HGNC:25346	chromosome 1 open reading frame 173
MDM2	CA11	HGNC:1370	carbonic anhydrase XI
MDM2	CASP3	HGNC:1504	caspase 3, apoptosis-related cysteine peptidase
MDM2	CCAR1	HGNC:24236	cell division cycle and apoptosis regulator 1
MDM2	CCNG1	HGNC:1592	cyclin G1
MDM2	CDKN2A	HGNC:1787	cyclin-dependent kinase inhibitor 2A (melanoma, p16, inhibits CDK4)
MDM2	CHEK2	HGNC:16627	CHK2 checkpoint homolog (S. pombe)
MDM2	CHRM3	HGNC:1952	cholinergic receptor, muscarinic 3
MDM2	CLSTN1	HGNC:17447	calsyntenin 1
MDM2	CLU	HGNC:2095	clusterin
MDM2	COPS5	HGNC:2240	COP9 constitutive photomorphogenic homolog subunit 5 (Arabidopsis)
MDM2	CREBBP	HGNC:2348	CREB binding protein
MDM2	CSNK1A1	HGNC:2451	casein kinase 1, alpha 1
MDM2	CSNK1D	HGNC:2452	casein kinase 1, delta
MDM2	CSNK1E	HGNC:2453	casein kinase 1, epsilon
MDM2	CTBP1	HGNC:2494	C-terminal binding protein 1
MDM2	CTBP2	HGNC:2495	C-terminal binding protein 2
MDM2	CUL1	HGNC:2551	cullin 1
MDM2	CWC25	HGNC:25989	CWC25 spliceosome-associated protein homolog (S. cerevisiae)
MDM2	DAAM2	HGNC:18143	dishevelled associated activator of morphogenesis 2
MDM2	DAXX	HGNC:2681	death-domain associated protein
MDM2	DCD	HGNC:14669	dermcidin
MDM2	DDX17	HGNC:2740	DEAD (Asp-Glu-Ala-Asp) box polypeptide 17
MDM2	DHFR	HGNC:2861	dihydrofolate reductase
MDM2	E2F1	HGNC:3113	E2F transcription factor 1
MDM2	EEF1A1	HGNC:3189	eukaryotic translation elongation factor 1 alpha 1
MDM2	EEF1G	HGNC:3213	eukaryotic translation elongation factor 1 gamma
MDM2	EID1	HGNC:1191	EP300 interacting inhibitor of differentiation 1
MDM2	EP300	HGNC:3373	E1A binding protein p300
MDM2	EPS15	HGNC:3419	epidermal growth factor receptor pathway substrate 15
MDM2	ESR1	HGNC:3467	estrogen receptor 1
MDM2	EZR	HGNC:12691	ezrin
MDM2	FAM171A1	HGNC:23522	family with sequence similarity 171, member A1
MDM2	FBXW11	HGNC:13607	F-box and WD repeat domain containing 11
MDM2	FBXW7	HGNC:16712	F-box and WD repeat domain containing 7
MDM2	FEZ1	HGNC:3659	fasciculation and elongation protein zeta 1 (zygin I)
MDM2	FKBP3	HGNC:3719	FK506 binding protein 3, 25kDa
MDM2	FOXO4	HGNC:7139	forkhead box O4
MDM2	GABRA2	HGNC:4076	gamma-aminobutyric acid (GABA) A receptor, alpha 2
MDM2	GAPDH	HGNC:4141	glyceraldehyde-3-phosphate dehydrogenase
MDM2	GATA3	HGNC:4172	GATA binding protein 3
MDM2	GNAS	HGNC:4392	GNAS complex locus
MDM2	GNL3	HGNC:29931	guanine nucleotide binding protein-like 3 (nucleolar)
MDM2	GSN	HGNC:4620	gelsolin
MDM2	GSTP1	HGNC:4638	glutathione S-transferase pi 1
MDM2	GTF2E1	HGNC:4650	general transcription factor IIE, polypeptide 1, alpha 56kDa
MDM2	GTF2E2	HGNC:4651	general transcription factor IIE, polypeptide 2, beta 34kDa
MDM2	HDAC1	HGNC:4852	histone deacetylase 1
MDM2	HIF1A	HGNC:4910	hypoxia inducible factor 1, alpha subunit (basic helix-loop-helix transcription factor)
MDM2	HIPK2	HGNC:14402	homeodomain interacting protein kinase 2
MDM2	HIST2H2BE	HGNC:4760	histone cluster 2, H2be
MDM2	HNRNPK	HGNC:5044	heterogeneous nuclear ribonucleoprotein K
MDM2	HSP90B1	HGNC:12028	heat shock protein 90kDa beta (Grp94), member 1
MDM2	IGF1R	HGNC:5465	insulin-like growth factor 1 receptor
MDM2	JMY	HGNC:28916	junction mediating and regulatory protein, p53 cofactor
MDM2	JUN	HGNC:6204	jun proto-oncogene
MDM2	JUND	HGNC:6206	jun D proto-oncogene
MDM2	KAT2B	HGNC:8638	K(lysine) acetyltransferase 2B
MDM2	KAT5	HGNC:5275	K(lysine) acetyltransferase 5
MDM2	KIF5A	HGNC:6323	kinesin family member 5A
MDM2	KRT1	HGNC:6412	keratin 1
MDM2	KRT10	HGNC:6413	keratin 10
MDM2	KRT14	HGNC:6416	keratin 14
MDM2	KRT2	HGNC:6439	keratin 2
MDM2	KRT8	HGNC:6446	keratin 8
MDM2	KRT9	HGNC:6447	keratin 9
MDM2	MAP2	HGNC:6839	microtubule-associated protein 2
MDM2	MAP4K4	HGNC:6866	mitogen-activated protein kinase kinase kinase kinase 4
MDM2	MARS	HGNC:6898	methionyl-tRNA synthetase
MDM2	MDC1	HGNC:21163	mediator of DNA-damage checkpoint 1
MDM2	MDM4	HGNC:6974	Mdm4 p53 binding protein homolog (mouse)
MDM2	MEA1	HGNC:6986	male-enhanced antigen 1
MDM2	MED1	HGNC:9234	mediator complex subunit 1
MDM2	MGEA5	HGNC:7056	meningioma expressed antigen 5 (hyaluronidase)
MDM2	MRPS33	HGNC:16634	mitochondrial ribosomal protein S33
MDM2	MTBP	HGNC:7417	Mdm2, transformed 3T3 cell double minute 2, p53 binding protein (mouse) binding protein, 104kDa
MDM2	NAP1L1	HGNC:7637	nucleosome assembly protein 1-like 1
MDM2	NCL	HGNC:7667	nucleolin
MDM2	NDUFA12	HGNC:23987	NADH dehydrogenase (ubiquinone) 1 alpha subcomplex, 12
MDM2	NEFM	HGNC:7734	neurofilament, medium polypeptide
MDM2	NPM1	HGNC:7910	nucleophosmin (nucleolar phosphoprotein B23, numatrin)
MDM2	NR3C1	HGNC:7978	nuclear receptor subfamily 3, group C, member 1 (glucocorticoid receptor)
MDM2	NUCKS1	HGNC:29923	nuclear casein kinase and cyclin-dependent kinase substrate 1
MDM2	NUDT9	HGNC:8056	nudix (nucleoside diphosphate linked moiety X)-type motif 9
MDM2	NUMB	HGNC:8060	numb homolog (Drosophila)
MDM2	PFDN6	HGNC:4926	prefoldin subunit 6
MDM2	PIAS1	HGNC:2752	protein inhibitor of activated STAT, 1
MDM2	PIM1	HGNC:8986	pim-1 oncogene
MDM2	PIM2	HGNC:8987	pim-2 oncogene
MDM2	PIM3	HGNC:19310	pim-3 oncogene
MDM2	PJA1	HGNC:16648	praja ring finger 1
MDM2	PKM2	HGNC:9021	pyruvate kinase, muscle
MDM2	PLK1	HGNC:9077	polo-like kinase 1
MDM2	PML	HGNC:9113	promyelocytic leukemia
MDM2	POLE	HGNC:9177	polymerase (DNA directed), epsilon
MDM2	PPM1D	HGNC:9277	protein phosphatase, Mg2+/Mn2+ dependent, 1D
MDM2	PRPF6	HGNC:15860	PRP6 pre-mRNA processing factor 6 homolog (S. cerevisiae)
MDM2	PSMD10	HGNC:9555	proteasome (prosome, macropain) 26S subunit, non-ATPase, 10
MDM2	PSME3	HGNC:9570	proteasome (prosome, macropain) activator subunit 3 (PA28 gamma; Ki)
MDM2	PTK2	HGNC:9611	PTK2 protein tyrosine kinase 2
MDM2	PTPRD	HGNC:9668	protein tyrosine phosphatase, receptor type, D
MDM2	PYHIN1	HGNC:28894	pyrin and HIN domain family, member 1
MDM2	RASGRF1	HGNC:9875	Ras protein-specific guanine nucleotide-releasing factor 1
MDM2	RASSF1	HGNC:9882	Ras association (RalGDS/AF-6) domain family member 1
MDM2	RB1	HGNC:9884	retinoblastoma 1
MDM2	RBBP6	HGNC:9889	retinoblastoma binding protein 6
MDM2	RBP2	HGNC:9920	retinol binding protein 2, cellular
MDM2	RCN2	HGNC:9935	reticulocalbin 2, EF-hand calcium binding domain
MDM2	RPL11	HGNC:10301	ribosomal protein L11
MDM2	RPL23	HGNC:10316	ribosomal protein L23
MDM2	RPL26	HGNC:10327	ribosomal protein L26
MDM2	RPL27A	HGNC:10329	ribosomal protein L27a
MDM2	RPL5	HGNC:10360	ribosomal protein L5
MDM2	RPS20	HGNC:10405	ribosomal protein S20
MDM2	RPS7	HGNC:10440	ribosomal protein S7
MDM2	RRM2B	HGNC:17296	ribonucleotide reductase M2 B (TP53 inducible)
MDM2	RYBP	HGNC:10480	RING1 and YY1 binding protein
MDM2	RYR2	HGNC:10484	ryanodine receptor 2 (cardiac)
MDM2	S100A1	HGNC:10486	S100 calcium binding protein A1
MDM2	S100A2	HGNC:10492	S100 calcium binding protein A2
MDM2	S100A4	HGNC:10494	S100 calcium binding protein A4
MDM2	S100A6	HGNC:10496	S100 calcium binding protein A6
MDM2	S100B	HGNC:10500	S100 calcium binding protein B
MDM2	SEC63	HGNC:21082	SEC63 homolog (S. cerevisiae)
MDM2	SET	HGNC:10760	SET nuclear oncogene
MDM2	SFN	HGNC:10773	stratifin
MDM2	SMC3	HGNC:2468	structural maintenance of chromosomes 3
MDM2	SNAI1	HGNC:11128	snail homolog 1 (Drosophila)
MDM2	SREK1	HGNC:17882	splicing regulatory glutamine/lysine-rich protein 1
MDM2	SRP19	HGNC:11300	signal recognition particle 19kDa
MDM2	STX1A	HGNC:11433	syntaxin 1A (brain)
MDM2	SUMO1	HGNC:12502	SMT3 suppressor of mif two 3 homolog 1 (S. cerevisiae)
MDM2	TAF1	HGNC:11535	TAF1 RNA polymerase II, TATA box binding protein (TBP)-associated factor, 250kDa
MDM2	TBCA	HGNC:11579	tubulin folding cofactor A
MDM2	TBP	HGNC:11588	TATA box binding protein
MDM2	TCAP	HGNC:11610	titin-cap (telethonin)
MDM2	TMEM87A	HGNC:24522	transmembrane protein 87A
MDM2	TP53	HGNC:11998	tumor protein p53
MDM2	TP73	HGNC:12003	tumor protein p73
MDM2	TRIM28	HGNC:16384	tripartite motif containing 28
MDM2	TSG101	HGNC:15971	tumor susceptibility gene 101
MDM2	TSNAX	HGNC:12380	translin-associated factor X
MDM2	TUBA1C	HGNC:20768	tubulin, alpha 1c
MDM2	TUBB	HGNC:20778	tubulin, beta
MDM2	TUBB2A	HGNC:12412	tubulin, beta 2A
MDM2	UBB	HGNC:12463	ubiquitin B
MDM2	UBC	HGNC:12468	ubiquitin C
MDM2	UBE2A	HGNC:12472	ubiquitin-conjugating enzyme E2A
MDM2	UBE2G2	HGNC:12483	ubiquitin-conjugating enzyme E2G 2
MDM2	UBE2U	HGNC:28559	ubiquitin-conjugating enzyme E2U (putative)
MDM2	UBE2Z	HGNC:25847	ubiquitin-conjugating enzyme E2Z
MDM2	UBQLN4	HGNC:1237	ubiquilin 4
MDM2	USP2	HGNC:12618	ubiquitin specific peptidase 2
MDM2	USP7	HGNC:12630	ubiquitin specific peptidase 7 (herpes virus-associated)
MDM2	VIM	HGNC:12692	vimentin
MDM2	WDR45	HGNC:28912	WD repeat domain 45
MDM2	WHSC1	HGNC:12766	Wolf-Hirschhorn syndrome candidate 1
MDM2	YWHAQ	HGNC:12854	tyrosine 3-monooxygenase/tryptophan 5-monooxygenase activation protein, theta polypeptide
MDM2	YY1	HGNC:12856	YY1 transcription factor
MDM2	ZBTB1	HGNC:20259	zinc finger and BTB domain containing 1
MDM2	ZNF133	HGNC:12917	zinc finger protein 133
MDM2	ZNF326	HGNC:14104	zinc finger protein 326
MDM2	ZNF766	HGNC:28063	zinc finger protein 766
MDM2	ZNHIT6	HGNC:26089	zinc finger, HIT-type containing 6
MED10	CCNC	HGNC:1581	cyclin C
MED10	CDK19	HGNC:19338	cyclin-dependent kinase 19
MED10	CDK8	HGNC:1779	cyclin-dependent kinase 8
MED10	ESR1	HGNC:3467	estrogen receptor 1
MED10	ESR2	HGNC:3468	estrogen receptor 2 (ER beta)
MED10	HNF4A	HGNC:5024	hepatocyte nuclear factor 4, alpha
MED10	KDM4B	HGNC:29136	lysine (K)-specific demethylase 4B
MED10	MED1	HGNC:9234	mediator complex subunit 1
MED10	MED11	HGNC:32687	mediator complex subunit 11
MED10	MED12	HGNC:11957	mediator complex subunit 12
MED10	MED13	HGNC:22474	mediator complex subunit 13
MED10	MED13L	HGNC:22962	mediator complex subunit 13-like
MED10	MED14	HGNC:2370	mediator complex subunit 14
MED10	MED15	HGNC:14248	mediator complex subunit 15
MED10	MED16	HGNC:17556	mediator complex subunit 16
MED10	MED17	HGNC:2375	mediator complex subunit 17
MED10	MED18	HGNC:25944	mediator complex subunit 18
MED10	MED19	HGNC:29600	mediator complex subunit 19
MED10	MED20	HGNC:16840	mediator complex subunit 20
MED10	MED21	HGNC:11473	mediator complex subunit 21
MED10	MED22	HGNC:11477	mediator complex subunit 22
MED10	MED23	HGNC:2372	mediator complex subunit 23
MED10	MED24	HGNC:22963	mediator complex subunit 24
MED10	MED25	HGNC:28845	mediator complex subunit 25
MED10	MED26	HGNC:2376	mediator complex subunit 26
MED10	MED27	HGNC:2377	mediator complex subunit 27
MED10	MED28	HGNC:24628	mediator complex subunit 28
MED10	MED29	HGNC:23074	mediator complex subunit 29
MED10	MED30	HGNC:23032	mediator complex subunit 30
MED10	MED31	HGNC:24260	mediator complex subunit 31
MED10	MED4	HGNC:17903	mediator complex subunit 4
MED10	MED6	HGNC:19970	mediator complex subunit 6
MED10	MED7	HGNC:2378	mediator complex subunit 7
MED10	MED8	HGNC:19971	mediator complex subunit 8
MED10	MED9	HGNC:25487	mediator complex subunit 9
MED10	PEBP1	HGNC:8630	phosphatidylethanolamine binding protein 1
MED10	PHOCN	HGNC:17261	phocein, Mob-like protein
MED10	POLR2A	HGNC:9187	polymerase (RNA) II (DNA directed) polypeptide A, 220kDa
MED10	POLR2B	HGNC:9188	polymerase (RNA) II (DNA directed) polypeptide B, 140kDa
MED10	POLR2C	HGNC:9189	polymerase (RNA) II (DNA directed) polypeptide C, 33kDa
MED10	POLR2D	HGNC:9191	polymerase (RNA) II (DNA directed) polypeptide D
MED10	POLR2E	HGNC:9192	polymerase (RNA) II (DNA directed) polypeptide E, 25kDa
MED10	POLR2F	HGNC:9193	polymerase (RNA) II (DNA directed) polypeptide F
MED10	POLR2G	HGNC:9194	polymerase (RNA) II (DNA directed) polypeptide G
MED10	POLR2H	HGNC:9195	polymerase (RNA) II (DNA directed) polypeptide H
MED10	POLR2I	HGNC:9196	polymerase (RNA) II (DNA directed) polypeptide I, 14.5kDa
MED10	POLR2J	HGNC:9197	polymerase (RNA) II (DNA directed) polypeptide J, 13.3kDa
MED10	POLR2K	HGNC:9198	polymerase (RNA) II (DNA directed) polypeptide K, 7.0kDa
MED10	POLR2L	HGNC:9199	polymerase (RNA) II (DNA directed) polypeptide L, 7.6kDa
MED19	CCNC	HGNC:1581	cyclin C
MED19	CDK19	HGNC:19338	cyclin-dependent kinase 19
MED19	CDK8	HGNC:1779	cyclin-dependent kinase 8
MED19	DCK	HGNC:2704	deoxycytidine kinase
MED19	DHRS7B	HGNC:24547	dehydrogenase/reductase (SDR family) member 7B
MED19	MED1	HGNC:9234	mediator complex subunit 1
MED19	MED11	HGNC:32687	mediator complex subunit 11
MED19	MED12	HGNC:11957	mediator complex subunit 12
MED19	MED13	HGNC:22474	mediator complex subunit 13
MED19	MED13L	HGNC:22962	mediator complex subunit 13-like
MED19	MED14	HGNC:2370	mediator complex subunit 14
MED19	MED15	HGNC:14248	mediator complex subunit 15
MED19	MED16	HGNC:17556	mediator complex subunit 16
MED19	MED17	HGNC:2375	mediator complex subunit 17
MED19	MED18	HGNC:25944	mediator complex subunit 18
MED19	MED20	HGNC:16840	mediator complex subunit 20
MED19	MED21	HGNC:11473	mediator complex subunit 21
MED19	MED22	HGNC:11477	mediator complex subunit 22
MED19	MED23	HGNC:2372	mediator complex subunit 23
MED19	MED24	HGNC:22963	mediator complex subunit 24
MED19	MED25	HGNC:28845	mediator complex subunit 25
MED19	MED26	HGNC:2376	mediator complex subunit 26
MED19	MED27	HGNC:2377	mediator complex subunit 27
MED19	MED28	HGNC:24628	mediator complex subunit 28
MED19	MED29	HGNC:23074	mediator complex subunit 29
MED19	MED30	HGNC:23032	mediator complex subunit 30
MED19	MED31	HGNC:24260	mediator complex subunit 31
MED19	MED4	HGNC:17903	mediator complex subunit 4
MED19	MED6	HGNC:19970	mediator complex subunit 6
MED19	MED7	HGNC:2378	mediator complex subunit 7
MED19	MED8	HGNC:19971	mediator complex subunit 8
MED19	MED9	HGNC:25487	mediator complex subunit 9
MED19	NFKBIA	HGNC:7797	nuclear factor of kappa light polypeptide gene enhancer in B-cells inhibitor, alpha
MED19	POLR2A	HGNC:9187	polymerase (RNA) II (DNA directed) polypeptide A, 220kDa
MED19	POLR2B	HGNC:9188	polymerase (RNA) II (DNA directed) polypeptide B, 140kDa
MED19	POLR2C	HGNC:9189	polymerase (RNA) II (DNA directed) polypeptide C, 33kDa
MED19	POLR2D	HGNC:9191	polymerase (RNA) II (DNA directed) polypeptide D
MED19	POLR2E	HGNC:9192	polymerase (RNA) II (DNA directed) polypeptide E, 25kDa
MED19	POLR2F	HGNC:9193	polymerase (RNA) II (DNA directed) polypeptide F
MED19	POLR2G	HGNC:9194	polymerase (RNA) II (DNA directed) polypeptide G
MED19	POLR2H	HGNC:9195	polymerase (RNA) II (DNA directed) polypeptide H
MED19	POLR2I	HGNC:9196	polymerase (RNA) II (DNA directed) polypeptide I, 14.5kDa
MED19	POLR2J	HGNC:9197	polymerase (RNA) II (DNA directed) polypeptide J, 13.3kDa
MED19	POLR2L	HGNC:9199	polymerase (RNA) II (DNA directed) polypeptide L, 7.6kDa
MED19	RADIL	HGNC:22226	Ras association and DIL domains
MED26	CDK19	HGNC:19338	cyclin-dependent kinase 19
MED26	CDK8	HGNC:1779	cyclin-dependent kinase 8
MED26	CEBPB	HGNC:1834	CCAAT/enhancer binding protein (C/EBP), beta
MED26	MED1	HGNC:9234	mediator complex subunit 1
MED26	MED11	HGNC:32687	mediator complex subunit 11
MED26	MED12	HGNC:11957	mediator complex subunit 12
MED26	MED13	HGNC:22474	mediator complex subunit 13
MED26	MED13L	HGNC:22962	mediator complex subunit 13-like
MED26	MED14	HGNC:2370	mediator complex subunit 14
MED26	MED15	HGNC:14248	mediator complex subunit 15
MED26	MED16	HGNC:17556	mediator complex subunit 16
MED26	MED17	HGNC:2375	mediator complex subunit 17
MED26	MED18	HGNC:25944	mediator complex subunit 18
MED26	MED20	HGNC:16840	mediator complex subunit 20
MED26	MED21	HGNC:11473	mediator complex subunit 21
MED26	MED22	HGNC:11477	mediator complex subunit 22
MED26	MED23	HGNC:2372	mediator complex subunit 23
MED26	MED24	HGNC:22963	mediator complex subunit 24
MED26	MED25	HGNC:28845	mediator complex subunit 25
MED26	MED27	HGNC:2377	mediator complex subunit 27
MED26	MED28	HGNC:24628	mediator complex subunit 28
MED26	MED29	HGNC:23074	mediator complex subunit 29
MED26	MED30	HGNC:23032	mediator complex subunit 30
MED26	MED31	HGNC:24260	mediator complex subunit 31
MED26	MED4	HGNC:17903	mediator complex subunit 4
MED26	MED6	HGNC:19970	mediator complex subunit 6
MED26	MED7	HGNC:2378	mediator complex subunit 7
MED26	MED8	HGNC:19971	mediator complex subunit 8
MED26	MED9	HGNC:25487	mediator complex subunit 9
MED26	POLR2A	HGNC:9187	polymerase (RNA) II (DNA directed) polypeptide A, 220kDa
MED26	POLR2B	HGNC:9188	polymerase (RNA) II (DNA directed) polypeptide B, 140kDa
MED26	POLR2C	HGNC:9189	polymerase (RNA) II (DNA directed) polypeptide C, 33kDa
MED26	POLR2D	HGNC:9191	polymerase (RNA) II (DNA directed) polypeptide D
MED26	POLR2E	HGNC:9192	polymerase (RNA) II (DNA directed) polypeptide E, 25kDa
MED26	POLR2F	HGNC:9193	polymerase (RNA) II (DNA directed) polypeptide F
MED26	POLR2G	HGNC:9194	polymerase (RNA) II (DNA directed) polypeptide G
MED26	POLR2H	HGNC:9195	polymerase (RNA) II (DNA directed) polypeptide H
MED26	POLR2I	HGNC:9196	polymerase (RNA) II (DNA directed) polypeptide I, 14.5kDa
MED26	POLR2J	HGNC:9197	polymerase (RNA) II (DNA directed) polypeptide J, 13.3kDa
MED26	POLR2L	HGNC:9199	polymerase (RNA) II (DNA directed) polypeptide L, 7.6kDa
MED26	RBP1	HGNC:9919	retinol binding protein 1, cellular
MED29	MED20	HGNC:16840	mediator complex subunit 20
MLF1	CSN3	HGNC:2446	casein kappa
MLF1	GRIK5	HGNC:4583	glutamate receptor, ionotropic, kainate 5
MLF1	MAGEA11	HGNC:6798	melanoma antigen family A, 11
MLF1	MLF1IP	HGNC:21348	MLF1 interacting protein
MLF1	NRBP1	HGNC:7993	nuclear receptor binding protein 1
MLF1	YWHAZ	HGNC:12855	tyrosine 3-monooxygenase/tryptophan 5-monooxygenase activation protein, zeta polypeptide
MLF2	ABCD3	HGNC:67	ATP-binding cassette, sub-family D (ALD), member 3
MLF2	AIFM1	HGNC:8768	apoptosis-inducing factor, mitochondrion-associated, 1
MLF2	BAG2	HGNC:938	BCL2-associated athanogene 2
MLF2	CIAO1	HGNC:14280	cytosolic iron-sulfur protein assembly 1
MLF2	FAM96B	HGNC:24261	family with sequence similarity 96, member B
MLF2	MMS19	HGNC:13824	MMS19 nucleotide excision repair homolog (S. cerevisiae)
MLF2	PMVK	HGNC:9141	phosphomevalonate kinase
MLF2	PRKAA2	HGNC:9377	protein kinase, AMP-activated, alpha 2 catalytic subunit
MLF2	RGS20	HGNC:14600	regulator of G-protein signaling 20
MME	ADCYAP1	HGNC:241	adenylate cyclase activating polypeptide 1 (pituitary)
MME	ADM	HGNC:259	adrenomedullin
MME	CSNK2A1	HGNC:2457	casein kinase 2, alpha 1 polypeptide
MME	CSNK2B	HGNC:2460	casein kinase 2, beta polypeptide
MME	EDN1	HGNC:3176	endothelin 1
MME	EDN2	HGNC:3177	endothelin 2
MME	GAST	HGNC:4164	gastrin
MME	HESX1	HGNC:4877	HESX homeobox 1
MME	HSPA1A	HGNC:5232	heat shock 70kDa protein 1A
MME	HSPB1	HGNC:5246	heat shock 27kDa protein 1
MME	LYN	HGNC:6735	v-yes-1 Yamaguchi sarcoma viral related oncogene homolog
MME	NDRG1	HGNC:7679	N-myc downstream regulated 1
MME	NPPC	HGNC:7941	natriuretic peptide C
MME	PIK3CB	HGNC:8976	phosphoinositide-3-kinase, catalytic, beta polypeptide
MME	PIK3R1	HGNC:8979	phosphoinositide-3-kinase, regulatory subunit 1 (alpha)
MME	SHC1	HGNC:10840	SHC (Src homology 2 domain containing) transforming protein 1
MME	VIP	HGNC:12693	vasoactive intestinal peptide
MMP2	A2M	HGNC:7	alpha-2-macroglobulin
MMP2	ACAN	HGNC:319	aggrecan
MMP2	BACE1	HGNC:933	beta-site APP-cleaving enzyme 1
MMP2	BCAN	HGNC:23059	brevican
MMP2	CCL7	HGNC:10634	chemokine (C-C motif) ligand 7
MMP2	CLDN1	HGNC:2032	claudin 1
MMP2	COL18A1	HGNC:2195	collagen, type XVIII, alpha 1
MMP2	COL1A1	HGNC:2197	collagen, type I, alpha 1
MMP2	COL6A3	HGNC:2213	collagen, type VI, alpha 3
MMP2	COL7A1	HGNC:2214	collagen, type VII, alpha 1
MMP2	CXCL12	HGNC:10672	chemokine (C-X-C motif) ligand 12
MMP2	DCN	HGNC:2705	decorin
MMP2	EPHB2	HGNC:3393	EPH receptor B2
MMP2	FGFR1	HGNC:3688	fibroblast growth factor receptor 1
MMP2	HAPLN1	HGNC:2380	hyaluronan and proteoglycan link protein 1
MMP2	HSP90AA1	HGNC:5253	heat shock protein 90kDa alpha (cytosolic), class A member 1
MMP2	IGFBP3	HGNC:5472	insulin-like growth factor binding protein 3
MMP2	IL1B	HGNC:5992	interleukin 1, beta
MMP2	ITGAV	HGNC:6150	integrin, alpha V (vitronectin receptor, alpha polypeptide, antigen CD51)
MMP2	KISS1	HGNC:6341	KiSS-1 metastasis-suppressor
MMP2	LAMC2	HGNC:6493	laminin, gamma 2
MMP2	LCN2	HGNC:6526	lipocalin 2
MMP2	LGALS3	HGNC:6563	lectin, galactoside-binding, soluble, 3
MMP2	MMP14	HGNC:7160	matrix metallopeptidase 14 (membrane-inserted)
MMP2	MMP17	HGNC:7163	matrix metallopeptidase 17 (membrane-inserted)
MMP2	MMP25	HGNC:14246	matrix metallopeptidase 25
MMP2	OSBPL10	HGNC:16395	oxysterol binding protein-like 10
MMP2	PZP	HGNC:9750	pregnancy-zone protein
MMP2	SPOCK1	HGNC:11251	sparc/osteonectin, cwcv and kazal-like domains proteoglycan (testican) 1
MMP2	TGFB1	HGNC:11766	transforming growth factor, beta 1
MMP2	THBS1	HGNC:11785	thrombospondin 1
MMP2	THBS2	HGNC:11786	thrombospondin 2
MMP2	TIMP1	HGNC:11820	TIMP metallopeptidase inhibitor 1
MMP2	TIMP2	HGNC:11821	TIMP metallopeptidase inhibitor 2
MMP2	TIMP3	HGNC:11822	TIMP metallopeptidase inhibitor 3
MMP2	TIMP4	HGNC:11823	TIMP metallopeptidase inhibitor 4
MMP2	USP12	HGNC:20485	ubiquitin specific peptidase 12
MORF4L1	C20orf20	HGNC:15866	chromosome 20 open reading frame 20
MORF4L1	ING3	HGNC:14587	inhibitor of growth family, member 3
MORF4L1	KAT8	HGNC:17933	K(lysine) acetyltransferase 8
MORF4L1	MRFAP1	HGNC:24549	Morf4 family associated protein 1
MORF4L1	MRFAP1L1	HGNC:28796	Morf4 family associated protein 1-like 1
MORF4L1	PHF12	HGNC:20816	PHD finger protein 12
MORF4L1	RB1	HGNC:9884	retinoblastoma 1
MRTO4	CEBPA	HGNC:1833	CCAAT/enhancer binding protein (C/EBP), alpha
MRTO4	TRAF6	HGNC:12036	TNF receptor-associated factor 6
MYBPC1	FHL1	HGNC:3702	four and a half LIM domains 1
MYBPC1	TTN	HGNC:12403	titin
MYBPC1	USP25	HGNC:12624	ubiquitin specific peptidase 25
MYBPC2	GRB2	HGNC:4566	growth factor receptor-bound protein 2
MYBPH	MYCBP2	HGNC:23386	MYC binding protein 2
MYC	ACACA	HGNC:84	acetyl-CoA carboxylase alpha
MYC	ACTB	HGNC:132	actin, beta
MYC	ACTL6A	HGNC:24124	actin-like 6A
MYC	AP2A1	HGNC:561	adaptor-related protein complex 2, alpha 1 subunit
MYC	AP2S1	HGNC:565	adaptor-related protein complex 2, sigma 1 subunit
MYC	AP3D1	HGNC:568	adaptor-related protein complex 3, delta 1 subunit
MYC	ARCN1	HGNC:649	archain 1
MYC	ARF1	HGNC:652	ADP-ribosylation factor 1
MYC	ARHGEF2	HGNC:682	Rho/Rac guanine nucleotide exchange factor (GEF) 2
MYC	ARMC6	HGNC:25049	armadillo repeat containing 6
MYC	ATAD2	HGNC:30123	ATPase family, AAA domain containing 2
MYC	ATP2A2	HGNC:812	ATPase, Ca++ transporting, cardiac muscle, slow twitch 2
MYC	ATP6V1H	HGNC:18303	ATPase, H+ transporting, lysosomal 50/57kDa, V1 subunit H
MYC	AXIN1	HGNC:903	axin 1
MYC	BCL2	HGNC:990	B-cell CLL/lymphoma 2
MYC	BCR	HGNC:1014	breakpoint cluster region
MYC	BIN1	HGNC:1052	bridging integrator 1
MYC	BRCA1	HGNC:1100	breast cancer 1, early onset
MYC	BRD3	HGNC:1104	bromodomain containing 3
MYC	BRD7	HGNC:14310	bromodomain containing 7
MYC	BTAF1	HGNC:17307	BTAF1 RNA polymerase II, B-TFIID transcription factor-associated, 170kDa (Mot1 homolog, S. cerevisiae)
MYC	CCNT1	HGNC:1599	cyclin T1
MYC	CD6	HGNC:1691	CD6 molecule
MYC	CDC6	HGNC:1744	cell division cycle 6 homolog (S. cerevisiae)
MYC	CDK1	HGNC:1722	cyclin-dependent kinase 1
MYC	CDK9	HGNC:1780	cyclin-dependent kinase 9
MYC	CDKN2A	HGNC:1787	cyclin-dependent kinase inhibitor 2A (melanoma, p16, inhibits CDK4)
MYC	CEBPA	HGNC:1833	CCAAT/enhancer binding protein (C/EBP), alpha
MYC	CEBPB	HGNC:1834	CCAAT/enhancer binding protein (C/EBP), beta
MYC	CEBPZ	HGNC:24218	CCAAT/enhancer binding protein (C/EBP), zeta
MYC	CEP57	HGNC:30794	centrosomal protein 57kDa
MYC	CHD4	HGNC:1919	chromodomain helicase DNA binding protein 4
MYC	CHD5	HGNC:16816	chromodomain helicase DNA binding protein 5
MYC	COPB2	HGNC:2232	coatomer protein complex, subunit beta 2 (beta prime)
MYC	COPG	HGNC:2236	coatomer protein complex, subunit gamma
MYC	CPSF1	HGNC:2324	cleavage and polyadenylation specific factor 1, 160kDa
MYC	CREBBP	HGNC:2348	CREB binding protein
MYC	CSNK2A1	HGNC:2457	casein kinase 2, alpha 1 polypeptide
MYC	CSNK2A2	HGNC:2459	casein kinase 2, alpha prime polypeptide
MYC	CTPS	HGNC:2519	CTP synthase
MYC	DCLK1	HGNC:2700	doublecortin-like kinase 1
MYC	DCTN1	HGNC:2711	dynactin 1
MYC	DDX20	HGNC:2743	DEAD (Asp-Glu-Ala-Asp) box polypeptide 20
MYC	DDX24	HGNC:13266	DEAD (Asp-Glu-Ala-Asp) box polypeptide 24
MYC	DHX37	HGNC:17210	DEAH (Asp-Glu-Ala-His) box polypeptide 37
MYC	DIAPH3	HGNC:15480	diaphanous homolog 3 (Drosophila)
MYC	DNM2	HGNC:2974	dynamin 2
MYC	DNMT3A	HGNC:2978	DNA (cytosine-5-)-methyltransferase 3 alpha
MYC	DSP	HGNC:3052	Desmoplakin
MYC	ECT2	HGNC:3155	epithelial cell transforming sequence 2 oncogene
MYC	EFTUD2	HGNC:30858	elongation factor Tu GTP binding domain containing 2
MYC	ELF3	HGNC:3318	E74-like factor 3 (ets domain transcription factor, epithelial-specific )
MYC	EP300	HGNC:3373	E1A binding protein p300
MYC	EP400	HGNC:11958	E1A binding protein p400
MYC	EPPK1	HGNC:15577	epiplakin 1
MYC	EXOC1	HGNC:30380	exocyst complex component 1
MYC	EXOC3	HGNC:30378	exocyst complex component 3
MYC	EXOC4	HGNC:30389	exocyst complex component 4
MYC	FANCI	HGNC:25568	Fanconi anemia, complementation group I
MYC	FASTKD2	HGNC:29160	FAST kinase domains 2
MYC	FBXW7	HGNC:16712	F-box and WD repeat domain containing 7
MYC	FBXW8	HGNC:13597	F-box and WD repeat domain containing 8
MYC	GCN1L1	HGNC:4199	GCN1 general control of amino-acid synthesis 1-like 1 (yeast)
MYC	GEMIN4	HGNC:15717	gem (nuclear organelle) associated protein 4
MYC	GIGYF2	HGNC:11960	GRB10 interacting GYF protein 2
MYC	GLUD2	HGNC:4336	glutamate dehydrogenase 2
MYC	GNL3	HGNC:29931	guanine nucleotide binding protein-like 3 (nucleolar)
[truncated: 1,305 more rows]
